# Supplementary material for: Systematic analysis of Mendelian disease-associated gene variants reveals new classes of cancer-predisposing genes
Source: Genome Med. 2023 Dec 25;15:107. doi: 10.1186/s13073-023-01252-w (PMC10749499; doi:10.1186/s13073-023-01252-w)
Supplement: Supplementary file 1 — Additional file 1: Table S1. Sample information of the 2,642 PCAWG and 2,504 1KG in this study. Table S2. List of genes with pathogenic variant frequencies in Pan-cancer compared to controls. Table S3. Targeting cancer types for 6 significantly enriched cancer predisposition genes. Table S4. List of genes with pathogenic variant frequencies in single-cancer types compared to controls. Table S5. Functional annotation from GO and KEGG to 103 significantly enriched OMIM genes. Table S6. LOH events in 109 significantly enriched genes across 2,642 PCAWG samples. Table S7. 109 significantly enriched genes in cases with four features. Table S8. Two-hit preference and tissue expression across single-cancer type. Table S9. PAH dependent 220 putative metabolites quantified from the CE-TOFMS measurement. [file 13073_2023_1252_MOESM1_ESM.xlsx]

## Sheet: Table S1
Table S1: Sample information of the 2,642 PCAWG and 2,504 1KG in this study
Sample_ID	Data source	Histology	Ethnicity	Gender	PC1	PC2	PC3	PC4
005339ff-f55e-4cbe-b6e8-e0212e808fd0	PCAWG	Panc-Endocrine	Other	M	0.00620617	-0.010522	0.00183624	-0.00665915
005c4781-cbe7-43f9-80c5-46e9117a7249	PCAWG	Panc-Endocrine	Other	M	0.00615042	-0.0100347	0.00111077	-0.00683782
006592d4-c623-11e3-bf01-24c6515278c0	PCAWG	Liver-HCC	EAS	M	0.00430667	0.0285641	0.00980154	-0.00953
00699e9f-9056-4718-999d-dc18805f321c	PCAWG	CNS-Medullo	EUR/AMR	M	0.00761067	-0.00585476	0.00430146	-0.00465265
00741e84-d5ca-4d90-9b67-328e808705ae	PCAWG	Breast-AdenoCA	EUR/AMR	F	0.00757812	-0.00805329	0.00483395	-0.00353972
0075c3f3-a8fe-486f-aa97-b05fc8ef9375	PCAWG	Head-SCC	EUR/AMR	M	0.00667071	-0.00933946	0.00316414	-0.0052029
008fbb58-6175-4a8b-83db-803d0f1213f9	PCAWG	Eso-AdenoCA	Other	M	0.00777563	-0.0119903	0.0057898	-0.00468047
00af7664-6746-4c5f-ad79-715227c7602f	PCAWG	CNS-PiloAstro	EUR/AMR	M	0.00546667	7.06712e-05	-0.000274982	0.00253647
00b14c77-845c-432e-923c-c2c412f5df31	PCAWG	Breast-AdenoCA	AFR	F	-0.0318322	-0.00180449	-0.00177085	0.00402577
00d70c35-4ed1-4910-9900-a88c068c7172	PCAWG	Eso-AdenoCA	Other	M	0.0067475	-0.0100111	0.00603852	-0.00452188
00f0c050-904c-401f-a3e4-e6ce497f5c8a	PCAWG	Lymph-CLL	EUR/AMR	F	0.00680999	-0.0119323	0.00343999	-0.00543808
00f7bdfc-8f06-4193-b833-e82845e798c7	PCAWG	Eso-AdenoCA	Other	M	0.00717256	-0.0100581	0.00306085	-0.00560719
014f2075-aab8-4094-869e-af8be6908799	PCAWG	Kidney-RCC	Other	F	0.00776545	-0.0104037	0.00595068	-0.00337107
016c90c4-c623-11e3-bf01-24c6515278c0	PCAWG	Liver-HCC	EAS	M	0.00437006	0.0288906	0.00836976	-0.0047575
017c2a24-5f12-43c4-b296-d97d3deebeda	PCAWG	Lymph-CLL	EUR/AMR	F	0.00590324	-0.0102247	0.00495758	-0.0035247
018cc51d-f458-4ba8-a20a-e61337b8d303	PCAWG	Lung-SCC	EUR/AMR	F	0.00696759	-0.010479	0.00479358	-0.00290855
0194fd5b-cfe8-470e-81db-b99bd6eb381d	PCAWG	Panc-AdenoCA	EUR/AMR	F	0.00692256	-0.0113807	0.00208221	-0.00263692
01c28b48-0277-4b49-83ff-200c2b424fa7	PCAWG	Panc-Endocrine	Other	F	0.00755713	-0.0105409	0.00522327	-0.00366489
01c45646-7c41-4304-8017-c737c95b1034	PCAWG	Lymph-BNHL	EUR/AMR	M	0.00753544	-0.0109564	0.00623435	-0.00369106
01d04ba7-cefe-4424-9c59-fa7b0a5cd9df	PCAWG	Lymph-CLL	EUR/AMR	F	0.00688933	-0.0107939	0.00626782	-0.00703358
0212f9d2-54b6-4e83-82cc-6d25c02497b8	PCAWG	Panc-AdenoCA	EUR/AMR	M	0.00554017	-0.00990343	0.00202891	-0.00580554
02474e43-af9f-48b0-b51c-c2961fc0d705	PCAWG	Prost-AdenoCA	EUR/AMR	M	0.00714158	-0.0108911	0.00472883	-0.00058589
0255f601-3be9-4059-9d36-7f666977eff0	PCAWG	Liver-HCC	EAS	M	0.00444818	0.0243467	0.000190886	-0.0117854
026e2ac2-aaa9-46bc-864a-37e1361ea3b1	PCAWG	Lung-AdenoCA	EUR/AMR	M	0.00587488	-0.00991128	0.000707659	-0.00521231
026f20ea-8d88-4970-a4b4-2b357c11550a	PCAWG	Panc-Endocrine	EUR/AMR	M	0.00650032	-0.0109302	0.00174884	-0.00477054
027dcbf9-72ea-4903-a311-a1b2a5348bf8	PCAWG	Kidney-RCC	Other	M	0.00681538	-0.0109879	0.00410919	-0.00400668
028e8160-c623-11e3-bf01-24c6515278c0	PCAWG	Liver-HCC	EAS	M	0.00388237	0.02773	0.0125758	-0.00329426
02cb8979-c5ff-4751-9d40-9b2fdbfb8a9b	PCAWG	Ovary-AdenoCA	EUR/AMR	F	0.00651832	-0.0108626	0.00815438	-0.0032725
02de8a64-bd6d-46da-9fc5-81d2a543e25b	PCAWG	SoftTissue-Liposarc	EUR/AMR	M	-0.004589	0.00801315	0.00778567	0.0523409
02e38d94-2f87-4729-9fb7-a840954b9b78	PCAWG	Panc-AdenoCA	EUR/AMR	F	0.00819539	-0.0104583	0.00801112	-0.00169071
02f41a96-c9cb-49df-ab88-8957c2631b0a	PCAWG	Panc-AdenoCA	EUR/AMR	M	0.0080202	-0.0117913	0.0043169	-0.00236835
02fb5e42-5dcc-44ba-97c3-1be1ba423680	PCAWG	Skin-Melanoma	EUR/AMR	F	0.00732658	-0.0105001	0.00438163	-0.00434286
031e5eeb-9900-4ec8-b502-9f1b8d293cf6	PCAWG	Lymph-BNHL	EUR/AMR	F	0.00841942	-0.0111124	0.00365236	-0.00437558
033d8f36-2c1b-4fef-8d4a-7ebc15fcdf1f	PCAWG	Ovary-AdenoCA	EUR/AMR	F	0.00747688	-0.0108325	0.00764005	-0.00688033
033dcfeb-5a5c-4864-aae6-fd05dee0c9b3	PCAWG	Lymph-CLL	EUR/AMR	F	0.00579837	-0.0105987	0.0075514	-0.00355443
033f45f0-c6fd-496e-8bf4-214102be013f	PCAWG	Stomach-AdenoCA	EUR/AMR	F	0.00736033	-0.0100304	0.00477298	-0.00309745
0352a0fb-dd8c-440c-b31f-a7401cd3f22a	PCAWG	Prost-AdenoCA	Other	M	0.00750074	-0.0105305	0.00277224	-0.00523514
036fba80-1138-438b-be4a-bc6f2d5415ca	PCAWG	Prost-AdenoCA	EUR/AMR	M	0.00770558	-0.00951344	0.00564947	-0.00305426
038bdc6a-3a8d-41d8-855b-35c8edcc97b6	PCAWG	Head-SCC	EUR/AMR	F	0.00697198	-0.0106149	0.0082093	-0.00304423
03aaf033-988e-4cfb-b5b3-879d6aecf109	PCAWG	Panc-Endocrine	Other	M	0.00688399	-0.0113211	0.00499943	-0.0065822
03c623e2-04d7-43ea-ade1-5f5a619cd5c8	PCAWG	Breast-AdenoCA	EUR/AMR	F	0.00702506	-0.0105316	0.00651509	-0.00325331
03ca8588-c623-11e3-bf01-24c6515278c0	PCAWG	Liver-HCC	EAS	F	0.0044517	0.0271782	0.00927771	-0.0046598
03fe1df5-ec6a-40e7-b609-a749b1aafad9	PCAWG	Breast-AdenoCA	EUR/AMR	F	0.0078198	-0.00964638	0.00579151	-0.00337528
040d9abc-937b-407c-9285-ba3598ff781b	PCAWG	ColoRect-AdenoCA	EUR/AMR	M	0.00691855	-0.0109459	0.00667895	-0.00264876
04386c77-ecda-47ee-a27e-c1ec2538492a	PCAWG	Eso-AdenoCA	Other	M	0.00807358	-0.0109733	0.00701926	-0.00205384
04580e16-1552-442c-ace6-7557146f72b2	PCAWG	Lung-SCC	EUR/AMR	M	0.00708723	-0.0113862	0.00661469	-0.00300288
04911942-c9a9-473f-93d5-79c0c14944ac	PCAWG	CNS-Oligo	EUR/AMR	F	0.00678884	-0.010538	0.00375377	-0.00367141
04adced3-96c5-4ec2-8e06-293544f0c3d7	PCAWG	Kidney-ChRCC	AFR	M	-0.0266436	-0.00344713	0.00100756	0.00171141
04d45abf-d2ae-4640-b8f7-8939a847ebdb	PCAWG	Lymph-BNHL	EUR/AMR	F	0.00741263	-0.0118842	0.0048203	-0.000382801
04e0d4a3-5826-41d0-9e72-19c5d4ce08ff	PCAWG	Kidney-ChRCC	EUR/AMR	M	0.00644972	-0.00851476	0.00262433	-0.00578207
04f19d0a-f7b1-4d2d-b859-c9f5f42e0fba	PCAWG	Panc-Endocrine	EUR/AMR	F	0.00724763	-0.0105562	0.00472557	-0.00430725
0515f5a3-6c2b-4327-9250-b3679165b69f	PCAWG	Lymph-CLL	EUR/AMR	M	0.00613344	-0.0108799	0.00652235	-0.00704212
0569a3fc-932d-4acc-8c2d-3bf9999c3138	PCAWG	Thy-AdenoCA	AFR	F	-0.021714	-0.00472803	0.000845966	0.00175526
057e88d4-374b-4b48-a06d-5a04a040cb64	PCAWG	Lymph-CLL	EUR/AMR	M	0.00522542	-0.0114374	0.00499604	-0.00635027
05829a11-9edf-4443-9ba6-cf15761f08af	PCAWG	Stomach-AdenoCA	EAS	M	0.00414119	0.0285131	0.0092098	-0.0111487
059e5a0f-ca79-4cac-b2a9-f39bb8d44206	PCAWG	Lung-SCC	EUR/AMR	M	0.00698598	-0.0109638	0.00527606	-0.00203856
05baa198-c623-11e3-bf01-24c6515278c0	PCAWG	Liver-HCC	EAS	M	0.00396704	0.0278838	0.0119336	-0.00641232
0607777a-53a4-45cb-af48-69ef1b32d9e7	PCAWG	Liver-HCC	EUR/AMR	F	0.00756569	-0.0105542	0.00937301	-0.00225192
0633601d-2a33-438f-982f-0ee316bd7b7f	PCAWG	ColoRect-AdenoCA	EUR/AMR	F	0.00726105	-0.011362	0.00394429	-0.00181116
064dac47-bb48-4792-b480-dc9130fbe943	PCAWG	CNS-GBM	EUR/AMR	M	0.00771306	-0.0114873	0.00714102	-0.00353686
06686946-f97a-4a8e-b5c0-af13a4dc5b20	PCAWG	Ovary-AdenoCA	EUR/AMR	F	0.00830671	-0.0108446	0.00481904	-0.00329358
066e4a77-d598-4b38-86a3-1c26b5539bd3	PCAWG	Panc-AdenoCA	EUR/AMR	F	0.00783884	-0.0105269	0.00333389	-0.00256356
067bf32f-5d2d-4a89-b755-fd4cb185c66e	PCAWG	Prost-AdenoCA	EUR/AMR	M	0.00793145	-0.0110617	0.00669689	-0.00418202
06dfc16a-ca37-46ca-8abb-20c1295e8f3a	PCAWG	Thy-AdenoCA	AFR	M	-0.0210364	-0.00540055	0.000157598	0.00239913
06dffaa7-5612-48b4-b914-6463ff4edd4c	PCAWG	Kidney-RCC	EUR/AMR	M	0.00686192	-0.00989142	0.00366576	-0.00210621
06e25e00-6d8d-4490-a3fe-f3559a358652	PCAWG	Prost-AdenoCA	EUR/AMR	M	0.00664346	-0.0105605	0.00363213	-0.00471241
0721b45b-87fd-4355-a7d5-9c0bb28b0ddd	PCAWG	Ovary-AdenoCA	EUR/AMR	F	0.00724119	-0.0111095	0.0060978	-0.00263253
0738938b-ae7e-4896-8502-d02b6e042973	PCAWG	Lymph-BNHL	EUR/AMR	F	0.00743044	-0.0113198	0.00580736	-0.00506818
0799b439-9364-4606-a024-7f100a249f53	PCAWG	Prost-AdenoCA	EUR/AMR	M	0.00804643	-0.0107138	0.00736064	-0.00331807
07b97b7c-c88e-4769-b302-f50d1176bd2d	PCAWG	Head-SCC	EUR/AMR	M	0.00781052	-0.0113013	0.00659444	-0.00421992
07c3103c-94ed-4fee-968d-318721aa84a9	PCAWG	Lymph-BNHL	EAS	F	0.00401348	0.0271022	0.00555691	-0.012343
07c948f4-4bef-47d8-87d6-990df62b541b	PCAWG	Head-SCC	EUR/AMR	F	0.00735837	-0.0104484	0.00175066	-0.00406727
07d17646-c623-11e3-bf01-24c6515278c0	PCAWG	Liver-HCC	EAS	M	0.0037307	0.028052	0.00894756	-0.00779121
07d6709c-f478-4626-9349-5c72545a5d75	PCAWG	Panc-AdenoCA	EUR/AMR	M	0.00744144	-0.0115624	0.00734079	0.00123097
07f6c203-d1cf-4c40-b181-b717d327dade	PCAWG	Breast-AdenoCA	AFR	F	-0.0306824	-0.00246048	-0.002266	0.00544771
0822164c-236b-48a7-a50a-2c3fd45c3e36	PCAWG	Head-SCC	EUR/AMR	M	0.00662017	-0.0112919	0.00271868	-0.00175813
083509f1-4a42-4f45-865e-1620d831cefa	PCAWG	Skin-Melanoma	Other	M	0.00797913	-0.0105854	0.00063119	-0.00196882
08470796-8ff6-4e18-98d5-f9ee0d079517	PCAWG	Lymph-BNHL	EAS	M	0.00471856	0.0292306	0.0115639	-0.00937303
084d16c3-f0e8-4cc5-b2a9-cb055fd6ebe5	PCAWG	Liver-HCC	EUR/AMR	M	0.00736647	-0.0115487	0.00466154	-0.00548671
08537b52-c844-4c28-b746-dcf3a5b7700b	PCAWG	ColoRect-AdenoCA	EUR/AMR	F	0.00778217	-0.0101585	0.00548691	-0.00129523
0875cdc2-f846-4fec-9358-13ad4900d59c	PCAWG	Lymph-BNHL	EUR/AMR	F	0.00794602	-0.0103854	0.00269184	-0.00351357
087d5121-0e86-4be5-9e53-11efd5184752	PCAWG	Lung-AdenoCA	EUR/AMR	F	0.00625268	-0.0100092	0.00553914	-0.00341411
088bb978-e364-4757-9e59-da6248d0ceec	PCAWG	Panc-AdenoCA	EUR/AMR	M	0.00679342	-0.0104054	0.00492496	-0.00221406
088e7010-6588-415c-809f-1804b860e7d7	PCAWG	CNS-PiloAstro	EUR/AMR	F	0.00671889	-0.00267857	0.00311074	-0.00130405
08fc9e35-baab-4a5f-98f1-a2f56faf1fb2	PCAWG	Panc-AdenoCA	EUR/AMR	F	0.0073201	-0.0115361	0.00611034	-0.00504407
0933ec47-b683-499a-91c0-73e5c793bd43	PCAWG	Prost-AdenoCA	EUR/AMR	M	0.00740462	-0.0114996	0.00527227	-0.00696438
09455f77-1bc1-4f4b-9b75-dd79fd3237c3	PCAWG	Liver-HCC	EUR/AMR	M	0.00470476	-0.00848707	0.00159252	-0.00394127
097a7d36-9058-72be-e050-11ac0d482c9a	PCAWG	Breast-AdenoCA	Other	F	0.00762976	-0.0112627	0.0074436	-0.00169282
0989420d-2639-41ee-912d-3526312eeb65	PCAWG	SoftTissue-Leiomyo	EUR/AMR	M	0.00693717	-0.0103905	0.00722186	-0.00383948
0999d33d-e858-427f-89f0-de3e7da49c97	PCAWG	Lymph-BNHL	EUR/AMR	F	0.00715476	-0.0107185	0.00488098	-0.000207017
09ae7481-eaa3-4742-8330-3778218c5f03	PCAWG	Liver-HCC	Other	F	0.00374557	0.0285549	0.0122972	-0.00995632
09b57966-1de5-4f19-98fc-44094e0c7387	PCAWG	Prost-AdenoCA	EUR/AMR	M	0.00729056	-0.00999616	0.00340575	-0.00458776
09ea881b-e60d-4cbe-9c35-d556da8bf86c	PCAWG	Liver-HCC	EUR/AMR	M	0.00828126	-0.0119936	0.00492128	-0.00539967
09f34836-fc9a-4ff4-a0c9-fd93259e32f3	PCAWG	Breast-AdenoCA	EUR/AMR	F	0.00766191	-0.0105502	0.00602047	-0.000350583
0a1f696e-9e80-4e91-9038-6431956be6d3	PCAWG	Lymph-BNHL	EUR/AMR	M	0.00725531	-0.010783	0.00492309	-0.00261541
0a33e2fc-c623-11e3-bf01-24c6515278c0	PCAWG	Liver-HCC	EAS	M	0.00424206	0.0277686	0.00917721	-0.00682815
0a527bfe-394b-431d-a4ba-f418dad8bec6	PCAWG	Panc-AdenoCA	EUR/AMR	M	0.00797751	-0.0103642	0.00387156	-0.00499643
0a832ed6-03f9-4e47-9f85-7a9341dd02ec	PCAWG	Prost-AdenoCA	EUR/AMR	M	0.00732562	-0.0103715	0.00292941	-0.00260536
0aa300af-b9f8-4364-aa22-0183e1f770de	PCAWG	Eso-AdenoCA	Other	M	0.00724613	-0.0118192	0.00703625	-0.00340266
0ad93d8c-ab4d-4c90-9d91-5dd2fb34232e	PCAWG	Panc-Endocrine	EUR/AMR	M	0.00733628	-0.0115779	0.00847405	-0.00290908
0adf6445-5470-4b30-923f-5028bdd471b3	PCAWG	Stomach-AdenoCA	EUR/AMR	F	0.00727	-0.00973822	0.00409672	0.00121486
0ae449ea-51c4-4989-9b43-cd9d47528d5e	PCAWG	Prost-AdenoCA	EUR/AMR	M	0.007005	-0.0110828	0.00677409	-0.00510235
0af3c4b6-0d9f-4630-b919-94bf0ec56529	PCAWG	Stomach-AdenoCA	EAS	M	0.00483937	0.0289942	0.00831862	-0.0081921
0af6304e-ad45-4836-afa7-1bdd233d848a	PCAWG	Lymph-CLL	EUR/AMR	F	0.00722907	-0.0113841	0.00361198	-0.00473772
0afe697d-20f1-4f51-a0a9-797d01afd397	PCAWG	Bladder-TCC	EUR/AMR	M	0.00496122	-0.0110731	-0.00266514	-0.00772728
0b35447b-b4cc-42d1-a1ea-2e2b8eba8eab	PCAWG	CNS-PiloAstro	EUR/AMR	F	0.00769926	-0.00928175	0.00299355	-0.00231961
0b459a5e-c1aa-4988-b326-eeb3b74315a6	PCAWG	Liver-HCC	Other	M	0.00409546	0.0283273	0.0094011	-0.00601939
0b5179d8-63d6-4fc5-9b62-5fd05b650a92	PCAWG	Lymph-BNHL	EUR/AMR	M	0.00696977	-0.0107184	0.00367783	-0.00472014
0b75be09-bdd0-435e-84ad-0624c781a430	PCAWG	CNS-Oligo	EUR/AMR	F	0.00771716	-0.0115791	0.00572774	-0.00741575
0b84b3ff-ddb1-4475-b4d5-d02bf5e0145f	PCAWG	Panc-AdenoCA	EUR/AMR	M	0.00722736	-0.0107975	0.00460477	-0.00408964
0b8a442a-c623-11e3-bf01-24c6515278c0	PCAWG	Liver-HCC	EAS	M	0.00448188	0.0274673	0.00844421	-0.00588224
0baae245-5034-4a34-a076-e831dc38355e	PCAWG	ColoRect-AdenoCA	AFR	M	-0.0241665	-0.00212075	0.00111749	0.00306394
0bb3ccdb-1f8f-47fd-abb3-51664c9791fd	PCAWG	CNS-PiloAstro	EUR/AMR	F	0.00847119	-0.00953078	0.00641399	-0.00271374
0bc0b609-c012-43b3-b15a-6498ce36e93c	PCAWG	Ovary-AdenoCA	EUR/AMR	F	0.00691609	-0.00993897	0.00129808	-0.0030012
0bdd23ae-a95a-44be-af9f-ff37e9e77e2e	PCAWG	Prost-AdenoCA	EUR/AMR	M	0.00760405	-0.00985524	0.00544627	-0.0048911
0bee9546-3e35-47af-8f24-8507fbfb2f07	PCAWG	Kidney-RCC	EUR/AMR	M	0.00726739	-0.0109197	0.0067813	-0.00284683
0bfd1043-513e-3662-e050-11ac0c486501	PCAWG	Prost-AdenoCA	EUR/AMR	M	0.00707374	-0.0116638	0.00535133	-0.00347627
0bfd1043-7ec2-aaec-e050-11ac0c482f39	PCAWG	Prost-AdenoCA	Other	M	0.00533469	-0.00995842	0.00416708	-0.000665302
0bfd1043-7ed2-9ccc-e050-11ac0c481957	PCAWG	Prost-AdenoCA	EUR/AMR	M	0.00739378	-0.0108194	0.00637002	-0.00361424
0bfd1043-8179-e3e4-e050-11ac0c4860c5	PCAWG	Prost-AdenoCA	Other	M	0.00725362	-0.0119243	0.00623598	-0.00247278
0bfd1043-8184-e3e4-e050-11ac0c4860c5	PCAWG	Prost-AdenoCA	Other	M	-0.0203146	-0.004036	0.000785352	0.000619854
0bfd1068-3fc0-a95b-e050-11ac0c4860c3	PCAWG	Prost-AdenoCA	Other	M	0.00616798	-0.0084077	-0.000452212	-0.00401475
0bfd1068-3fc7-a95b-e050-11ac0c4860c3	PCAWG	Prost-AdenoCA	AFR	M	-0.0253909	-0.00214507	0.000994058	0.000311979
0bfd1068-3fd0-a95b-e050-11ac0c4860c3	PCAWG	Prost-AdenoCA	Other	M	0.00746276	-0.010574	0.00703589	-0.00466373
0bfebf9f-c77a-e57d-e050-11ac0d487827	PCAWG	Prost-AdenoCA	Other	M	0.00527318	-0.00844395	0.000380514	-0.00642111
0c0038ff-6cc1-b0b0-e050-11ac0d483d73	PCAWG	Prost-AdenoCA	Other	M	0.00698179	-0.0104675	0.00717892	-0.00231712
0c4d979c-75f8-49bd-8e65-f980cbeae267	PCAWG	Breast-AdenoCA	EUR/AMR	F	0.00589324	-0.00945328	0.00197782	-0.00471102
0c5cb16c-35cf-443d-9a45-8d8bd2933ba2	PCAWG	CNS-PiloAstro	EUR/AMR	F	0.00700646	-0.0110902	0.00427633	-0.00663532
0c700657-b0b8-4361-9f89-b89a6c7b262d	PCAWG	CNS-GBM	EUR/AMR	F	0.0076303	-0.0104158	0.00386665	-0.000781872
0c873c16-c623-11e3-bf01-24c6515278c0	PCAWG	Liver-HCC	EAS	M	0.00375835	0.0273284	0.00904878	-0.00769395
0c8b3faa-0ee4-4013-b843-52171d459f5c	PCAWG	CNS-Medullo	EUR/AMR	M	0.00778238	-0.00986993	0.00566492	-0.00276641
0c92d417-4583-440b-8c4b-63bc29006ae4	PCAWG	Panc-AdenoCA	EUR/AMR	F	0.00778146	-0.011472	0.00688393	-0.00269359
0cecb170-7140-4440-9c00-6196f35a0eec	PCAWG	Panc-Endocrine	EUR/AMR	M	0.00513266	-0.00971355	-0.00127779	-0.00520216
0d02bf67-e35c-4653-b56b-1b0bf1c7e921	PCAWG	Kidney-RCC	EUR/AMR	M	0.00748233	-0.0102397	0.00314086	-0.00373527
0d0d710d-3d2c-4d18-8149-0099cabf79f1	PCAWG	Kidney-RCC	Other	M	0.00550814	-0.00448928	-0.0159339	-0.00382944
0d1f66e5-5454-4456-989c-dd711a953cda	PCAWG	Skin-Melanoma	EUR/AMR	F	0.00715538	-0.0109471	0.00735709	-0.0054499
0d2e9158-0f62-46d9-8f47-ad2d0666da8f	PCAWG	Stomach-AdenoCA	EUR/AMR	F	0.00760966	-0.00835867	0.00302818	-0.00467911
0d7300a6-c623-11e3-bf01-24c6515278c0	PCAWG	Liver-HCC	EAS	F	0.00430874	0.0277069	0.00951075	-0.00746777
0d8b5688-e60e-4df6-a534-dc5626d12fa9	PCAWG	Kidney-RCC	EUR/AMR	F	0.00760719	-0.0109738	0.00468361	-0.00535723
0d9307db-aee2-48b3-a11e-d570b626f1a0	PCAWG	Kidney-ChRCC	EUR/AMR	F	0.00666355	-0.00967531	0.000227901	-0.00225472
0d9bbe68-41a0-488a-b5ee-8edbb6dcfd63	PCAWG	CNS-GBM	EUR/AMR	F	0.00705363	-0.00945689	0.00587463	-0.00303789
0d9d5fee-d5ac-4115-b238-c2e2035f41c4	PCAWG	Kidney-RCC	Other	M	0.00742188	-0.0111455	0.00474213	-0.00322307
0de625cb-bebe-47e5-82af-a298c668d02e	PCAWG	Biliary-AdenoCA	EAS	M	0.00333264	0.0247328	0.00107419	-0.0110248
0e038dc5-3af7-40e7-b018-1e1115384836	PCAWG	Kidney-RCC	EUR/AMR	M	0.00690445	-0.0108728	0.00363399	-0.00175736
0e2d6137-2164-45a4-9662-4762c0695b40	PCAWG	CNS-Medullo	EUR/AMR	M	0.00723335	-0.00891408	0.00566158	-0.00367948
0e4f4245-359c-4670-9ee4-25c04489f318	PCAWG	Prost-AdenoCA	EUR/AMR	M	0.00824891	-0.0105906	0.00485347	-0.00343466
0e62dd52-07de-44d9-8992-85f636691b3e	PCAWG	Kidney-RCC	EAS	M	0.00363315	0.0256634	0.00341201	-0.0130647
0e6d3300-c623-11e3-bf01-24c6515278c0	PCAWG	Liver-HCC	EAS	M	0.00434098	0.0291661	0.0079485	-0.0104907
0e9c68eb-5838-40ee-949f-8dd612e80441	PCAWG	Panc-AdenoCA	EUR/AMR	M	0.00489699	-0.00888135	-0.000199153	-0.00169431
0eab29dd-90ac-4f72-a9ef-2757f4576d1d	PCAWG	Prost-AdenoCA	EUR/AMR	M	0.00745621	-0.0110168	0.00332617	-0.0012581
0ead2daa-71e7-44fb-a674-c248386703c9	PCAWG	CNS-PiloAstro	EUR/AMR	M	0.00720512	-0.00858257	0.00525538	-0.00162624
0ec4c0af-02d3-4ae5-9bc0-22875a192d30	PCAWG	Lymph-CLL	EUR/AMR	M	0.00816455	-0.0116456	0.00398718	-0.00220163
0edf2345-54a0-4961-a497-b6f9837519aa	PCAWG	Skin-Melanoma	EUR/AMR	M	0.00791656	-0.0107942	0.00587297	-0.00410044
0ee10097-fadc-4e57-a304-7a342cb44edf	PCAWG	Breast-AdenoCA	EUR/AMR	F	0.00799135	-0.010909	0.00724567	-0.00425375
0ee95056-a7cc-415c-a487-3ad08604dfc0	PCAWG	Breast-AdenoCA	EUR/AMR	F	0.00710714	-0.00812009	0.00568319	-0.000275279
0ef35849-1d1c-4db4-a247-083aef7d6f7b	PCAWG	Kidney-RCC	EUR/AMR	M	0.00675411	-0.00855017	0.00433753	-0.00152223
0f0244da-ff83-480c-a0ff-b7a6557f6311	PCAWG	ColoRect-AdenoCA	EUR/AMR	F	0.00729494	-0.0106206	0.00582481	-0.00170121
0f0b13da-2b6e-40ef-b6d6-5febfbb8c9eb	PCAWG	Stomach-AdenoCA	EAS	M	0.00474452	0.0287981	0.0101514	-0.0079673
0f4d1634-c495-43e9-aa44-567c67037b28	PCAWG	Prost-AdenoCA	EUR/AMR	M	0.00537195	-0.00931514	0.00340743	-0.00506948
0f603726-fdae-4738-9e1c-f387a61d8e84	PCAWG	Stomach-AdenoCA	EUR/AMR	F	0.00825834	-0.0103087	0.00686504	-0.0039997
0f760873-9a8e-4199-8073-302e70cfab84	PCAWG	Panc-AdenoCA	EUR/AMR	F	0.00603623	-0.00803668	-0.00606826	-0.00461235
0f88c693-5a30-43b1-be9e-c96a791d984c	PCAWG	CNS-GBM	EUR/AMR	M	0.00803842	-0.0108886	0.00526261	-0.0035178
0f8fe087-f15b-4f31-8b3d-8dcce822939e	PCAWG	Uterus-AdenoCA	EAS	F	0.00378869	0.0260286	0.00289257	-0.00691746
0fa8cee4-2d26-4caf-9da2-96047854f29f	PCAWG	Stomach-AdenoCA	EUR/AMR	F	0.00715354	-0.00659091	0.00941884	0.000809818
0fb0d3c0-c623-11e3-bf01-24c6515278c0	PCAWG	Liver-HCC	EAS	M	0.00536733	0.0287878	0.0107319	-0.00930633
0fc2a90e-6e81-485e-917c-a04d154add44	PCAWG	Ovary-AdenoCA	EUR/AMR	F	0.00648868	-0.0110891	-0.000135408	-0.000905864
0fc5546f-cbf6-4a56-a0bf-67dcaa99ccf5	PCAWG	ColoRect-AdenoCA	AFR	F	-0.031428	-0.00297331	-0.00230144	-0.000846911
0fce50b4-028d-4b54-aa49-3a8e28a7f7c6	PCAWG	CNS-Oligo	EUR/AMR	F	0.0066631	-0.0111697	0.006577	-0.00581484
0fe36b80-d7fe-440a-8a5f-2a14eccedc49	PCAWG	Panc-Endocrine	EUR/AMR	M	0.0080584	-0.01229	0.0054812	-0.00231553
0fe5241f-176c-4146-9c29-bb2523285f62	PCAWG	Panc-Endocrine	EUR/AMR	M	0.00637615	-0.0109961	0.0056101	-0.00565231
101a1df8-1331-4e21-8348-1d14b94ea7aa	PCAWG	Prost-AdenoCA	EUR/AMR	M	0.0077834	-0.0115782	0.00371145	-0.00105116
10314e7a-c622-11e3-bf01-24c6515278c0	PCAWG	Liver-HCC	EAS	M	0.00433089	0.0272797	0.0103699	-0.0045357
103c7cf4-4276-4a2a-8010-7bd241beeb5e	PCAWG	Panc-AdenoCA	EUR/AMR	M	0.00731391	-0.0110233	0.00103953	-0.00261304
105d5936-9965-4764-a93a-6f3ee3627698	PCAWG	Panc-AdenoCA	EUR/AMR	F	0.0069735	-0.0108477	0.00365728	-0.0044516
10a1d9f3-4bb5-4d0c-83f0-9f60dfd1dcd8	PCAWG	Ovary-AdenoCA	EUR/AMR	F	0.00749137	-0.0104452	0.00628817	-0.00190431
10e31aa5-9e87-4be3-9de0-cc4367b0fb0f	PCAWG	Liver-HCC	Other	M	0.00383031	0.027361	0.00673165	-0.00884667
10fb6a4b-3cb8-484e-abfd-0987cdecb32e	PCAWG	Kidney-RCC	EUR/AMR	M	0.00751401	-0.0101509	0.00444397	-0.00589143
110272fc-ed7e-4515-84d7-5e7262cfc9a8	PCAWG	CNS-Oligo	EUR/AMR	M	0.00385403	0.0031308	0.00784876	0.0369048
111c2ee1-f3e3-4548-b532-bf6909bd7d19	PCAWG	Lymph-BNHL	EUR/AMR	M	0.00618476	-0.010914	0.00448342	-0.00650095
1121c5c3-e239-4edf-aa09-af5dbfabaaea	PCAWG	CNS-Oligo	EUR/AMR	F	0.00729044	-0.0106774	0.00379515	-0.00165897
112415c3-8cea-4608-9f55-c5714ac77390	PCAWG	Prost-AdenoCA	EUR/AMR	M	0.00747491	-0.011045	0.00435079	-0.00135961
113d4c19-8f28-4d5b-b42b-8e81f7610b96	PCAWG	Lymph-BNHL	EUR/AMR	F	0.00754627	-0.0119717	0.00678413	-0.00498351
11813d60-9858-4277-ab6d-d4bea576d0e6	PCAWG	Panc-Endocrine	EUR/AMR	M	0.00745384	-0.0108645	0.00635334	-0.00700123
1187935b-396f-4e6e-8abe-a95031d059aa	PCAWG	Kidney-RCC	EUR/AMR	M	0.00766436	-0.0107651	0.00373372	-0.000817111
11b85060-99b8-4e58-bc45-fab2389a8e66	PCAWG	Prost-AdenoCA	EUR/AMR	M	0.00739928	-0.0111493	0.0048429	-0.00132043
11c1e840-2b3d-4825-ba6c-e8106847432f	PCAWG	Skin-Melanoma	EUR/AMR	M	0.00849817	-0.010255	0.00456851	-0.00221689
11c266a0-5d66-4cc1-88ff-7d0ddb90c66b	PCAWG	Prost-AdenoCA	Other	M	0.00699076	-0.0117605	0.00872385	-0.00222888
11e11764-c622-11e3-bf01-24c6515278c0	PCAWG	Liver-HCC	EAS	M	0.00501521	0.0288965	0.00893101	-0.0110776
12223298-6294-4d1a-ab89-a2963c738ac2	PCAWG	CNS-Medullo	EUR/AMR	F	0.00767697	-0.00926423	0.00370188	-0.00416154
12363c20-c623-11e3-bf01-24c6515278c0	PCAWG	Liver-HCC	EAS	M	0.00441344	0.0277598	0.00996512	-0.00813897
1257ee9f-89fe-4038-bb29-41d663fa91cc	PCAWG	Ovary-AdenoCA	EUR/AMR	F	0.00776328	-0.0111335	0.00502456	-0.00385749
1261a5b6-89ce-45f8-b8db-3ce62771b87c	PCAWG	CNS-Medullo	EUR/AMR	F	0.00738455	-0.010151	0.00365786	8.63662e-05
126a23b8-e8c9-42da-8365-70a97a0ebfe2	PCAWG	CNS-PiloAstro	EUR/AMR	M	0.00658039	-0.00875654	0.00556097	-0.000674714
128c7df1-1350-4311-8ec2-17c55875260a	PCAWG	Stomach-AdenoCA	EAS	M	0.00435489	0.0273074	0.00904004	-0.00726683
12c46d74-c7f7-4d66-b80c-3338daed47a3	PCAWG	Prost-AdenoCA	EUR/AMR	M	0.00716058	-0.0101013	0.00206252	-0.00395834
12ca0b20-2f39-43df-a572-28f4069502de	PCAWG	Breast-AdenoCA	AFR	F	-0.0303479	-0.00182122	-0.00207805	0.00126979
12e5133c-c57c-4abf-8511-03f326623ddc	PCAWG	Eso-AdenoCA	EUR/AMR	M	0.00775874	-0.0111688	0.00648849	-0.00533177
12e7e0e3-0619-4659-ac66-f999415ad396	PCAWG	Prost-AdenoCA	EUR/AMR	M	0.00689518	-0.0106265	0.00121844	-0.00586929
12e843d6-468b-45c7-84f1-b4a94d1c5283	PCAWG	CNS-Medullo	EUR/AMR	M	0.00799571	-0.0106218	0.00483706	-0.00485894
12eb60a4-8b62-49ce-a79d-cf39d034fe32	PCAWG	Lymph-BNHL	EUR/AMR	F	0.00672658	-0.00954293	0.00352785	-0.00240757
1301e51d-9deb-4f64-ab28-463358a988ea	PCAWG	Panc-AdenoCA	EUR/AMR	M	0.00809	-0.0104736	0.00488876	-0.0047
1319bfce-ea65-4181-874d-b0f4c4d4a789	PCAWG	Ovary-AdenoCA	EUR/AMR	F	0.00752288	-0.010882	0.00884468	-0.00160548
132c4ec7-509c-43c3-be90-3a95170e31d5	PCAWG	Breast-AdenoCA	EUR/AMR	F	-0.0128815	-0.00567073	0.00230998	-0.00085528
1345478b-17b3-46a0-a78b-f4461a6651ff	PCAWG	Head-SCC	AFR	M	-0.0221014	-0.00431551	-0.00108766	0.00155116
13459b6c-3e94-429f-a9f7-8a796ee13045	PCAWG	Lung-SCC	EUR/AMR	M	0.00730744	-0.0110567	0.0075413	-0.00523852
134e6bf3-534e-4a0e-94e0-37c93f47f72b	PCAWG	Liver-HCC	EUR/AMR	M	0.00744603	-0.0106653	0.00385504	-0.00290177
1362f2ac-d382-4ae1-a2bf-600c968ca344	PCAWG	Uterus-AdenoCA	EUR/AMR	F	0.00718305	-0.01076	0.00413846	-0.00261535
1362f67e-c623-11e3-bf01-24c6515278c0	PCAWG	Liver-HCC	EAS	F	0.00433903	0.0289113	0.00797916	-0.00402149
136eeb5c-4e42-4fc4-ba31-d4ef30f85d70	PCAWG	Ovary-AdenoCA	EUR/AMR	F	0.0073201	-0.00923921	0.00711897	-0.00200924
13ba2335-af92-4149-b7f3-2993b70e11ca	PCAWG	Uterus-AdenoCA	EUR/AMR	F	0.00774999	-0.0104112	0.00682516	-0.00392618
13d1528d-1341-4d1c-9231-40d2f345f317	PCAWG	CNS-Medullo	EUR/AMR	F	0.00695875	-0.00922634	0.0046911	-0.000202629
13db8f32-dc88-4f5d-a2e3-2ccffc0e387b	PCAWG	Prost-AdenoCA	EUR/AMR	M	0.00826918	-0.0108892	0.00650444	-0.00248442
140e5014-bdd6-4663-9404-234c7f9e927d	PCAWG	Prost-AdenoCA	EUR/AMR	M	0.00472372	0.00326946	0.00804167	0.0457692
14228088-eadd-469e-890d-586176daf99f	PCAWG	Stomach-AdenoCA	EAS	M	0.00359682	0.0268207	0.00464437	-0.012448
142f5162-1481-4c43-8ce4-52528eedc283	PCAWG	Kidney-RCC	EUR/AMR	F	0.00787923	-0.0104668	0.00588283	-0.00536766
143533c9-e5de-40a3-967c-a410d9e18e0f	PCAWG	Stomach-AdenoCA	EAS	M	0.00472898	0.0282246	0.0108691	-0.00687044
145c88ac-2b8a-4883-9686-5b508668a731	PCAWG	Liver-HCC	Other	F	0.00488556	0.0281279	0.0102318	-0.00256994
146a0ce5-3769-4d12-ad76-531e0667da1c	PCAWG	Panc-AdenoCA	EUR/AMR	M	0.00793926	-0.0111248	0.00417654	-0.00116506
14738657-80e2-4d9b-ac6b-fdaafa4eb3af	PCAWG	Panc-Endocrine	Other	M	0.00620036	-0.0106834	0.00026008	-0.005256
150a480e-b1a4-4084-868f-f01a072a9e31	PCAWG	Eso-AdenoCA	EUR/AMR	M	0.00711401	-0.0107492	0.0053261	-0.00507689
150bb88a-c623-11e3-bf01-24c6515278c0	PCAWG	Liver-HCC	EAS	F	0.00375015	0.0274325	0.00811572	-0.00586105
1540186f-aeee-4fa6-8ecc-7c1f9687bf62	PCAWG	Lymph-CLL	EUR/AMR	F	0.00715388	-0.0107533	0.00523483	-0.0054114
15a50f95-2e94-4249-a945-d9585e4a73c0	PCAWG	Kidney-RCC	Other	M	0.00794307	-0.00960489	0.00590184	-0.00235309
15b8dcee-d2fc-4710-ab8b-f995cf6265a9	PCAWG	CNS-Medullo	EUR/AMR	F	0.00605485	-0.00712165	-0.00171141	-0.00385665
15c19e49-6f79-4a67-ab31-3075f38c8432	PCAWG	Panc-AdenoCA	EUR/AMR	F	0.00735933	-0.0106267	0.00381897	-0.00343369
15cd9fb2-a18d-4a4b-9893-6c0b5525d79d	PCAWG	Stomach-AdenoCA	EAS	M	0.00357836	0.0258418	0.00864999	-0.00802688
15d4fbce-ae77-4500-ab53-a29ab6c75019	PCAWG	Kidney-ChRCC	EUR/AMR	F	0.00517843	-0.0103852	0.00293083	-0.00647324
15dd92b8-5ab6-4ff7-9244-951120eff28d	PCAWG	Breast-AdenoCA	AFR	F	-0.0345491	-0.00154048	-0.00192495	0.000690482
15df3bf2-163a-4003-ae4b-b75be7c3b1f8	PCAWG	Prost-AdenoCA	EUR/AMR	M	0.00730211	-0.011165	0.00438993	-0.00219346
16209117-5be9-4feb-9a1b-fa36b66e3d3d	PCAWG	Panc-AdenoCA	EUR/AMR	F	0.00627282	-0.0121413	0.00772527	-0.00375742
1644e3e1-fe60-4998-861f-c71f88033bc9	PCAWG	Prost-AdenoCA	EUR/AMR	M	0.00746638	-0.010003	0.00648166	-0.00310373
164fe14f-a723-4549-a4c4-561c032e7d34	PCAWG	Kidney-RCC	EUR/AMR	F	0.0063047	-0.0116171	0.00785516	-0.00368556
167162f5-f9e6-4081-971f-7ed36c5e2d8e	PCAWG	CNS-Medullo	EUR/AMR	F	0.00602918	-0.00560275	-0.00307954	-0.00122287
167f7581-3477-4af6-aa3b-bb0a18e9b821	PCAWG	Lymph-BNHL	EUR/AMR	M	0.00759593	-0.0104911	0.00680708	-0.00271365
1691d1ec-918d-4434-b94f-35f51acb7b18	PCAWG	CNS-Medullo	EUR/AMR	M	0.0069632	-0.00400383	0.00262492	-0.000528085
169b5bc1-0c35-43f7-8cbc-a3fa13b3edc2	PCAWG	Eso-AdenoCA	Other	F	0.00795753	-0.0112339	0.00702479	-0.00437543
16ad07d7-9f33-405b-8f36-19ca1d5f6ec5	PCAWG	Ovary-AdenoCA	EUR/AMR	F	0.00406613	-0.0101953	0.00207449	-0.00458911
16d62fb5-66ec-45ae-8e5d-877bfdff1bed	PCAWG	Lymph-CLL	EUR/AMR	F	0.00772298	-0.0108125	0.0079109	-0.00486918
173fa6db-b17a-4d26-964b-f995096705a6	PCAWG	Panc-AdenoCA	SAS	F	0.00376768	0.00314233	-0.0361544	0.000315333
174f2caf-ec3c-4816-b9d9-b9421c791ba5	PCAWG	ColoRect-AdenoCA	EUR/AMR	M	0.00774964	-0.0110571	0.00357546	-0.00600525
1770b780-e104-4ac4-8f38-c0e9a5ec6b27	PCAWG	Uterus-AdenoCA	EUR/AMR	F	0.00771502	-0.0103948	0.00435753	-0.0066205
17820772-c623-11e3-bf01-24c6515278c0	PCAWG	Liver-HCC	EAS	M	0.0041455	0.0287471	0.00801984	-0.00732296
17b3bb66-b895-4331-836d-fdd2f4d5dc6f	PCAWG	ColoRect-AdenoCA	EUR/AMR	M	0.00716543	-0.0106095	0.00762858	-0.00280007
180bbc51-bde0-4489-ad9d-ec66b632839b	PCAWG	Thy-AdenoCA	EUR/AMR	F	0.00623951	0.000102052	0.007734	0.0310793
1822b64d-779b-40b3-bcfb-ac68d8b2ed3f	PCAWG	CNS-PiloAstro	EUR/AMR	M	0.00717819	-0.00756389	0.00292489	-0.00225762
18358095-4684-49d7-a0c8-d86c7b10d1f7	PCAWG	Ovary-AdenoCA	EUR/AMR	F	0.00239896	0.00404087	0.00784358	0.049364
1836f86e-99e6-432b-8afd-25869ed65975	PCAWG	Skin-Melanoma	EUR/AMR	F	0.00771689	-0.0106558	0.00253997	-0.00223177
18405e90-5663-4bf6-a93e-eb84613a8d4c	PCAWG	Kidney-RCC	EUR/AMR	F	0.00679436	-0.0109489	0.00481568	-0.0071162
1845bc27-c3d3-4254-909c-2dc91f9e296b	PCAWG	Lung-SCC	EUR/AMR	M	0.00784917	-0.0108741	0.00661066	-0.00411339
186fabc6-490c-4d90-ad23-ce9ad326fc1b	PCAWG	Lung-SCC	EUR/AMR	M	0.00774137	-0.011114	0.00322877	-0.000329437
187477fa-c623-11e3-bf01-24c6515278c0	PCAWG	Liver-HCC	EAS	M	0.00371865	0.0268823	0.0125811	-0.00751409
189c8ed8-929f-4467-9293-0236815e1167	PCAWG	Ovary-AdenoCA	EUR/AMR	F	0.00833035	-0.00968221	0.00660063	-0.00519811
18cbfd97-64ec-4de4-85cd-a73e72f2f44e	PCAWG	CNS-PiloAstro	EUR/AMR	F	0.00789323	-0.00991148	0.00503362	-0.00207851
19377b75-2422-4e82-8151-8af241f7d4ba	PCAWG	Prost-AdenoCA	EUR/AMR	M	0.00744127	-0.0100238	0.00558338	-0.0050032
194434ed-46e0-4ce9-9f8f-38593d2d09c7	PCAWG	CNS-Oligo	EUR/AMR	F	0.00673097	-0.0100008	0.00793237	-0.0033226
19460d49-3991-4027-a88b-91d60882c153	PCAWG	Panc-AdenoCA	EUR/AMR	M	0.00718	-0.0110782	0.00780739	-0.00682606
195bfb64-ed47-4d0b-8331-1c562bf12245	PCAWG	CNS-Medullo	EUR/AMR	M	0.00675012	-0.00888816	0.00478936	-0.000679697
19737521-c3e3-4497-9f06-560bf49c153b	PCAWG	Liver-HCC	EUR/AMR	M	0.00719228	-0.0110123	0.00489635	-0.00512768
197f4ab6-a624-4498-9dda-6f32fe80e6b0	PCAWG	Eso-AdenoCA	EUR/AMR	F	0.0073266	-0.0119359	0.0036114	-0.00245979
198713cb-5a5b-48e0-b038-174b3159232d	PCAWG	Panc-AdenoCA	EUR/AMR	F	0.00755316	-0.0106069	0.00740868	-0.00130029
19a66700-c623-11e3-bf01-24c6515278c0	PCAWG	Liver-HCC	EAS	F	0.0035574	0.0280645	0.0116127	-0.00866502
19c1a21b-70ef-4a13-9c82-d4df73e144e5	PCAWG	Cervix-SCC	EUR/AMR	F	0.00849188	-0.011269	0.010014	-0.00216997
1a1a5e25-4a1b-4573-8d3e-25869f434568	PCAWG	Skin-Melanoma	EUR/AMR	F	0.00734635	-0.0111043	0.00581659	-0.00480002
1a42cc5e-c622-11e3-bf01-24c6515278c0	PCAWG	Liver-HCC	EAS	M	0.004146	0.0288103	0.00864872	-0.00407939
1a76fdf3-aaf9-49d9-8f5a-41460fce7b6d	PCAWG	Panc-Endocrine	EUR/AMR	M	0.0057827	-0.0103678	0.00168984	-0.0071254
1a7d7f6b-0bcc-4759-9239-e7c1a3ed9107	PCAWG	Panc-AdenoCA	EUR/AMR	M	0.00654965	0.0053873	0.0115745	0.0620043
1a9dd052-17c3-4a9d-a566-ad9f88b85428	PCAWG	Liver-HCC	AFR	M	-0.032009	-0.00170281	-0.00448875	0.00215881
1ab4c2ea-c623-11e3-bf01-24c6515278c0	PCAWG	Liver-HCC	EAS	F	0.00429805	0.0276596	0.00845375	-0.00854393
1abec81b-9e0f-40a6-9840-967ee0ab8b54	PCAWG	Ovary-AdenoCA	EUR/AMR	F	0.0079191	-0.00796695	-0.000815926	0.00071998
1abf4b89-c2b1-4684-9ca9-e853b6a24d89	PCAWG	Ovary-AdenoCA	SAS	F	0.00412667	0.000856891	-0.0361718	0.00295503
1ad4b77f-216b-44dc-bd55-8ddc7c06414a	PCAWG	Panc-Endocrine	Other	M	0.00603989	-0.0119311	0.00172054	-0.0113709
1ad7677c-68e0-490e-b1f9-b061155807ea	PCAWG	Kidney-RCC	EUR/AMR	F	0.00666168	-0.0111801	0.00245733	-0.00188804
1ae0766c-3d84-4403-a637-b8ae7b449559	PCAWG	Lymph-BNHL	EUR/AMR	F	0.00684538	-0.0109583	0.00540265	-0.00286865
1ae33718-1576-4efa-9726-1f5e536d210a	PCAWG	Eso-AdenoCA	Other	M	0.00740461	-0.0118378	0.00717353	-0.0036883
1b32d5df-080e-42df-a725-dbb98659e5c1	PCAWG	Lung-SCC	EUR/AMR	M	0.00627108	-0.00977516	0.00182228	-0.00381782
1b4a88e7-ab45-4584-8824-c008d74bfbf1	PCAWG	Ovary-AdenoCA	EUR/AMR	F	0.00648583	-0.0103932	0.00186441	-0.00702374
1b5d754c-f75b-490f-a73d-d9a12ad52400	PCAWG	CNS-Medullo	EUR/AMR	M	0.00654759	-0.00920439	0.00509785	-0.00189913
1b9510c5-d376-4af9-a043-707df3e4fc5c	PCAWG	Lymph-CLL	EUR/AMR	M	0.00730093	-0.0113078	0.0066751	-0.00236178
1ba20972-01a3-11e4-8395-af1f6b7ba88c	PCAWG	Liver-HCC	EAS	F	0.0045597	0.0271633	0.00917354	-0.00854508
1bbfeaa7-ec73-45fd-8527-771d952afd70	PCAWG	Stomach-AdenoCA	EUR/AMR	M	0.00745067	-0.00982597	0.0041984	-0.00220023
1bc4b528-c623-11e3-bf01-24c6515278c0	PCAWG	Liver-HCC	EAS	F	0.00400316	0.0276777	0.0110588	-0.0045806
1bc82d7b-32d5-4fd6-9a0f-747d533f75d4	PCAWG	Kidney-RCC	EUR/AMR	M	0.00791826	-0.0095012	0.00671216	-0.000891248
1c06efa5-6885-49d5-af55-bb983dbc0f0d	PCAWG	CNS-Medullo	EUR/AMR	M	0.0067525	-0.0107246	0.00617666	-0.00695442
1c227b84-ab6a-4459-ba1f-4deeb694bfcc	PCAWG	Panc-AdenoCA	EUR/AMR	M	0.00545625	-0.00917195	-0.00266376	-0.00293948
1c38848b-b948-49d7-8c2f-bfdcbcddd43f	PCAWG	Stomach-AdenoCA	EUR/AMR	M	0.00430316	0.00922374	0.00908017	0.0604702
1c4c0193-231e-4559-b362-94c10bbd7f67	PCAWG	Thy-AdenoCA	EUR/AMR	M	0.00444521	-0.00372032	0.00186799	0.0162434
1c6abcc3-1a61-441a-921d-6d06f762c1a3	PCAWG	Thy-AdenoCA	EUR/AMR	F	0.00679097	-0.0102436	0.00746879	-0.000767558
1c6d0926-e635-4f26-97a6-642c012e930d	PCAWG	Breast-AdenoCA	EUR/AMR	F	0.0073094	-0.0113185	0.00721483	-0.00627084
1cb15d42-2daf-49ca-ac77-cc098b10e093	PCAWG	Liver-HCC	Other	M	0.00487257	0.0281934	0.0078787	-0.00653649
1ce3915a-b077-41af-9ad0-b8a81cd1199b	PCAWG	Head-SCC	AFR	M	-0.0302764	-0.00202263	-0.0012226	0.000637794
1ce7550a-c623-11e3-bf01-24c6515278c0	PCAWG	Liver-HCC	EAS	M	0.00347432	0.0273798	0.0111724	-0.00715699
1d0457cf-ec6a-42c0-98d7-2eb6d5f46ef1	PCAWG	Skin-Melanoma	EUR/AMR	F	0.00675331	-0.0109219	0.00454495	-0.00522862
1d216427-35e1-405b-8c3c-0f4a2796f126	PCAWG	Kidney-RCC	EUR/AMR	F	0.00794152	-0.0116717	0.00381734	-0.00348091
1d2f3226-f3c3-49a0-af57-b0664044fe51	PCAWG	Ovary-AdenoCA	EUR/AMR	F	0.00777735	-0.0110249	0.00641203	-0.00612767
1d30c6b6-8486-4a8b-9025-50b1559ffe28	PCAWG	ColoRect-AdenoCA	EUR/AMR	M	0.00728255	-0.0104393	0.00638913	-0.00455528
1d5b64bd-f901-4f03-95c8-db234cd459fd	PCAWG	Lung-AdenoCA	EUR/AMR	F	0.00703145	-0.0114766	0.00513115	-0.00413551
1d607b8c-c7f2-4771-a515-21ea31f7c6e7	PCAWG	Eso-AdenoCA	Other	F	0.00769825	-0.0111947	0.00359878	-0.00116422
1d6dfc28-8a39-4976-868e-c78f96551048	PCAWG	Lung-SCC	EUR/AMR	M	0.00810335	-0.0100635	0.00363726	-0.00295312
1d82038a-3a67-4b82-8e8d-5ba2c855b563	PCAWG	Kidney-ChRCC	AFR	F	-0.0270395	-0.00263548	0.000305603	0.00181882
1d931d9e-37a8-401f-89cf-e621ce8d56a8	PCAWG	Uterus-AdenoCA	EUR/AMR	F	0.00717514	-0.0102776	0.00631424	-0.0040275
1db021c8-f3b6-4012-9c12-53ca38d8f45c	PCAWG	Lymph-CLL	EUR/AMR	M	0.00653783	-0.010252	0.0054819	-0.00385993
1db1d790-652a-41bf-bb09-4df9bd96d5d0	PCAWG	Liver-HCC	Other	F	0.00385103	0.0295046	0.00854022	-0.00820671
1dc17d0f-c906-46e0-b600-a158520de3e4	PCAWG	CNS-Medullo	EUR/AMR	M	0.00767191	-0.0108114	0.00630795	-0.00390339
1e50e960-c623-11e3-bf01-24c6515278c0	PCAWG	Liver-HCC	EAS	M	0.00342512	0.0281251	0.00689149	-0.00549707
1e8372bd-28ef-4cf3-b368-267d4c4679bd	PCAWG	Panc-AdenoCA	EUR/AMR	F	0.00749995	-0.0112257	0.00290583	-0.00450252
1ea3bcbf-242f-40fd-840b-fddb4f65a63f	PCAWG	Breast-AdenoCA	EUR/AMR	F	0.00754347	-0.0105389	0.00705845	-0.00441155
1ea4c7e6-56ea-4209-bbc0-c674eb5d6ce7	PCAWG	CNS-Medullo	EAS	F	0.0049932	0.0150131	0.00712603	-0.000847738
1eab0c5a-3add-4367-bae7-4f93dedeb74f	PCAWG	Panc-AdenoCA	EUR/AMR	F	0.0074083	-0.0108488	0.00507608	-0.00498076
1edee53e-5b0f-44c1-93e4-ad0778e1e147	PCAWG	Lymph-BNHL	EAS	F	0.00433873	0.0296117	0.0102424	-0.0138657
1eea858e-824d-4f96-a855-5c512e73c0d0	PCAWG	Lymph-BNHL	EUR/AMR	M	0.00840095	-0.01019	0.00584542	-0.00401424
1f285865-6a20-42ae-af55-aaa0e0ab0e8c	PCAWG	Head-SCC	EUR/AMR	F	0.00657992	-0.0110542	0.00139085	-0.00256307
1f2e0b65-19f4-4d32-9c40-5eabb1ca698f	PCAWG	Panc-Endocrine	Other	F	0.00736516	-0.0100963	0.00391307	-0.00526695
1f3af48c-ba6b-4db5-ba11-75b7f50fae1e	PCAWG	Kidney-ChRCC	EUR/AMR	M	0.0074493	-0.012652	0.00666816	-0.00361453
1f433ac7-b321-46a9-87ac-c72ad5b1b4e5	PCAWG	Kidney-ChRCC	EUR/AMR	M	0.00754022	-0.0100601	0.00700902	-0.00358506
1f500db4-c623-11e3-bf01-24c6515278c0	PCAWG	Liver-HCC	EAS	F	0.00445276	0.0284558	0.0120396	-0.00701391
1f7729b6-6216-4345-bae5-b20ba5b4eae8	PCAWG	Panc-AdenoCA	EUR/AMR	M	0.00744813	-0.0114238	0.00538833	-0.00388383
1f8820d1-4a97-41b7-a4d8-be832c9e0575	PCAWG	Lung-AdenoCA	EUR/AMR	M	0.00771575	-0.0110079	0.00453406	-0.00327736
1f9aa2d6-0a72-4696-8300-6bae674d58ab	PCAWG	Liver-HCC	EAS	M	0.00406916	0.0277622	0.00828312	-0.0065929
1f9e3e62-6e9c-4ac7-9f0e-f6c8bfc3895f	PCAWG	Prost-AdenoCA	EUR/AMR	M	0.00816393	-0.0113473	0.00422222	-0.000889078
1fbe014a-b2b0-4a17-9e2d-f11a30e44dd0	PCAWG	Prost-AdenoCA	Other	M	0.00388565	0.0257777	0.00393967	-0.0140883
1fc4d9ab-0e97-40fa-a18f-3f080405b592	PCAWG	Eso-AdenoCA	EUR/AMR	M	0.00773959	-0.0119157	0.0055579	-0.00199368
1fd04123-dbaa-4c8c-9c89-b9cb1a30c14c	PCAWG	Stomach-AdenoCA	EUR/AMR	M	0.00773969	-0.00963331	0.00596049	-0.00555087
1fdb34c7-2cf5-4a32-be1e-f0f4840b7f63	PCAWG	Eso-AdenoCA	EUR/AMR	M	0.00722605	-0.0108785	0.00413984	-0.00532954
1fe18f38-fe1c-4684-b3a5-2985d577536e	PCAWG	Thy-AdenoCA	AFR	F	-0.0308621	-0.00169894	-0.000604045	0.0026255
1ffade4f-559d-4ba0-b996-7513513c177a	PCAWG	Eso-AdenoCA	EUR/AMR	M	0.00816258	-0.0105409	0.00948206	-0.00162206
20345c50-0fef-467e-b15e-43d2fbdf9a43	PCAWG	Ovary-AdenoCA	EUR/AMR	F	0.00703074	-0.0118468	0.00717678	-0.00323519
2041c373-06a2-4ba8-b9f8-3c11c313e0db	PCAWG	Kidney-RCC	EUR/AMR	M	0.00637811	-0.00882597	-1.65125e-05	-0.00500486
2072b787-0ffd-4433-a2ce-454dd7d7d718	PCAWG	Panc-AdenoCA	EUR/AMR	F	0.00574332	-0.00956927	-0.00168659	-0.00439394
20915f16-c623-11e3-bf01-24c6515278c0	PCAWG	Biliary-AdenoCA	EAS	M	0.00427042	0.0285303	0.00867398	-0.00970381
20a022aa-6b2c-4b4d-9a10-9dad1867a342	PCAWG	Kidney-ChRCC	EUR/AMR	F	0.00809371	-0.0112926	0.00686578	0.00152672
20bf8edf-c15f-44ee-92aa-4c7b1222fcf0	PCAWG	CNS-PiloAstro	EUR/AMR	M	0.00730267	-0.0034778	0.0064265	-0.00248209
20d26887-cf94-4ca8-8fde-3e780ca660f2	PCAWG	Lymph-CLL	EUR/AMR	M	0.00605599	-0.0109511	0.00525615	-0.00482083
20d3a9ae-1eca-4a8a-b77a-5470c2494df9	PCAWG	Panc-AdenoCA	EUR/AMR	M	0.00759135	-0.0119037	0.00386567	-0.00414956
20e24e02-0caa-4e55-812b-b081b3bb03d8	PCAWG	Liver-HCC	EUR/AMR	M	0.00801851	-0.0108071	0.00733355	-0.00325123
20ebfcb2-8a32-4afd-b30a-1d6fe95558db	PCAWG	CNS-Medullo	EUR/AMR	F	0.00575352	-0.0073608	-0.00692281	8.88535e-05
2125f0b1-c6b9-4b65-a6db-9fd4422e7c7e	PCAWG	Thy-AdenoCA	EUR/AMR	F	0.00774216	-0.0101996	0.00253597	-0.0045458
2128b101-03ce-4867-a080-66aa7d373c75	PCAWG	Panc-AdenoCA	EUR/AMR	M	0.00792439	-0.0109657	0.00553363	-0.00488383
21302cad-4e21-49a8-83f9-f8e5718a049c	PCAWG	Stomach-AdenoCA	EAS	M	0.00409669	0.0266169	0.0070359	-0.00551701
214b8fa1-b930-4894-8568-94a6aadeeec4	PCAWG	Panc-AdenoCA	Other	F	0.0075466	-0.0103268	0.0038413	-0.00476551
215308dd-add0-4d8b-af85-c636c671ba7d	PCAWG	Panc-Endocrine	Other	M	0.0063426	-0.0112672	0.00286862	-0.00399909
2198b4bb-bc19-4abf-b003-306102751c88	PCAWG	Lymph-BNHL	EUR/AMR	F	0.00754994	-0.0113482	0.00554039	-0.00394563
21bc93ec-c623-11e3-bf01-24c6515278c0	PCAWG	Liver-HCC	EAS	M	0.00424088	0.0286499	0.012846	-0.00795043
21d0907a-ac47-4a72-8f6c-74d25949fe11	PCAWG	Bladder-TCC	EUR/AMR	M	0.00606773	-0.00910605	-0.00144466	-0.00624956
21e155c9-34fa-4271-8863-b2b9375704e2	PCAWG	Prost-AdenoCA	AFR	M	-0.0283872	-0.00238748	-0.00141429	0.00319763
22062500-aa1e-4324-a0da-536a993c1de4	PCAWG	Eso-AdenoCA	EUR/AMR	M	0.00741786	-0.0116711	0.00843912	-0.00202495
221b4fa8-3f3e-43fd-88b9-6d1b5db57598	PCAWG	Panc-AdenoCA	EUR/AMR	M	0.00720516	-0.00825282	0.00148639	-0.000387879
221f3906-71b2-4ef3-981f-0afdc393363d	PCAWG	Kidney-RCC	EUR/AMR	M	0.00494668	-0.0102737	0.000629388	-0.00454447
22425cbb-61a1-4b74-9ebe-0d999285c313	PCAWG	Panc-AdenoCA	EAS	M	0.00405237	0.027173	0.00276146	-0.0114688
224cda66-57c1-4486-adc1-109e4e8a77d4	PCAWG	Panc-Endocrine	EUR/AMR	F	0.00697052	-0.0104809	0.00293612	-0.00229556
2269f23b-b412-49f0-bf20-319fc40eda04	PCAWG	Eso-AdenoCA	Other	M	0.00747096	-0.0105137	0.00601033	-0.00639447
22898cc2-01f2-4e03-a2a5-a4c6f9f836ce	PCAWG	Thy-AdenoCA	EAS	F	0.00507376	0.027816	0.00975163	-0.00527723
229700a6-0d0c-410a-b49b-2402046270c9	PCAWG	Eso-AdenoCA	Other	M	0.00693939	-0.0103941	0.00700032	-0.00454254
22a72bd1-d9c1-459f-8b71-1f8ee7554df6	PCAWG	Ovary-AdenoCA	SAS	F	0.00437005	0.00124643	-0.0232609	-0.0050037
22b71452-c623-11e3-bf01-24c6515278c0	PCAWG	Liver-HCC	EAS	M	0.0041212	0.0284663	0.0109143	-0.00543675
22cff4a9-9e40-48a6-8e61-aaeae538bcf3	PCAWG	Ovary-AdenoCA	EUR/AMR	F	0.00800125	-0.0103863	0.00533882	-0.00436622
22e13a43-ea9a-488a-a356-c4134df2c40c	PCAWG	Panc-AdenoCA	EUR/AMR	M	0.00699093	-0.0103948	0.00486515	-0.00179617
22fc3da8-c622-11e3-bf01-24c6515278c0	PCAWG	Liver-HCC	EAS	M	0.00395957	0.0287314	0.0101827	-0.00643493
231598d2-a4cd-4a61-b98a-3f41220659cd	PCAWG	Skin-Melanoma	EUR/AMR	M	0.002012	-0.0101735	0.00425291	-0.00351858
235fe20c-1e29-4db7-b486-941be588d0db	PCAWG	Lymph-BNHL	EUR/AMR	F	0.00788464	-0.0109542	0.00652207	-0.00570784
236fd25d-cae3-4acf-aef7-7def6042f30a	PCAWG	Breast-AdenoCA	EUR/AMR	F	0.0068882	-0.0104006	0.0076098	-0.00532379
238bf6ec-12d0-4f57-a20a-6f558dfdec2a	PCAWG	Panc-AdenoCA	EUR/AMR	M	0.00526696	-0.0099109	-0.00189514	-0.00229316
23aa8b80-6356-479f-beae-d06aa7d895dc	PCAWG	Thy-AdenoCA	EUR/AMR	F	0.00673108	-0.0105464	0.00427439	-0.00322159
23d0a67e-cc2b-4f7a-8756-537d93e0798a	PCAWG	Cervix-SCC	EUR/AMR	F	0.00776867	-0.00987521	0.00422105	-0.00197099
23fab59e-c623-11e3-bf01-24c6515278c0	PCAWG	Liver-HCC	EAS	M	0.00423852	0.0279453	0.00931573	-0.00421666
23fe8631-3099-4c32-926d-27546dad563a	PCAWG	Eso-AdenoCA	EUR/AMR	M	0.00720516	-0.010328	0.00271783	-0.00158775
241958c7-9e89-4745-8996-c8941d2ecd72	PCAWG	Lymph-CLL	EUR/AMR	M	0.00650765	-0.0113483	0.00360452	-0.00484273
242e5660-367a-4f26-a86a-94a98641fd6b	PCAWG	Lymph-BNHL	EUR/AMR	F	0.00790747	-0.0104405	0.00450016	-0.00303949
2442681a-1489-43a1-baed-b853dfa6ca2a	PCAWG	Kidney-RCC	EAS	F	0.00415977	0.0290533	0.00954322	-0.00656543
2498329b-f6fe-4f4e-af73-5f569cfceaff	PCAWG	Panc-AdenoCA	EUR/AMR	M	0.00667637	-0.0101639	0.00655058	-0.00335494
249c512b-8e49-42f0-839a-c2b3d4813f66	PCAWG	ColoRect-AdenoCA	AFR	F	-0.0297589	-0.00220479	-0.00145804	0.000866098
24c66ef2-96b8-4e08-bbd3-2243a379250d	PCAWG	Panc-AdenoCA	EUR/AMR	F	0.00519297	-0.0100519	-0.000115136	-0.00716133
24e06de6-0d2f-495a-9af4-7ac17cd3fffe	PCAWG	Eso-AdenoCA	Other	M	0.00798883	-0.0102642	0.00767365	-0.0039368
24f1c4ca-c622-11e3-bf01-24c6515278c0	PCAWG	Liver-HCC	EAS	M	0.00423529	0.0280512	0.00803139	-0.00674362
24fed977-8b67-43ca-8b2b-31be4dd47243	PCAWG	Skin-Melanoma	EUR/AMR	F	0.00811211	-0.0101314	0.00846367	-0.00270647
25175cb4-c037-4064-af89-a2b9fe158a98	PCAWG	Panc-AdenoCA	EUR/AMR	F	0.00840002	-0.0109135	0.00341456	-0.00411832
25275f7f-a079-4c74-bec8-33b107316d1b	PCAWG	Kidney-ChRCC	EUR/AMR	M	0.00697089	-0.0111803	0.00398859	-0.00102326
252c43ce-c623-11e3-bf01-24c6515278c0	PCAWG	Biliary-AdenoCA	EAS	M	0.0043932	0.0283981	0.00673564	-0.00661054
2594dd01-bd14-46b2-9528-9d8c9f704e7f	PCAWG	Lymph-CLL	EUR/AMR	F	0.00608151	-0.0113208	0.00553378	-0.00321521
259dc765-529e-4908-a81c-a9494179adbc	PCAWG	Panc-Endocrine	Other	M	0.00664648	-0.00974575	0.00303342	-0.00481088
25b82ac7-6882-4187-a7a7-a195e42b0b63	PCAWG	Ovary-AdenoCA	EUR/AMR	F	0.00501286	-0.00914482	-0.000250712	-0.00662203
2602869a-a143-413b-9c65-b4ce6731af20	PCAWG	Eso-AdenoCA	EUR/AMR	M	0.00692588	-0.0101002	0.00306373	-0.00125114
261608ee-330a-44de-8791-3bba91b1f64f	PCAWG	Lymph-BNHL	EUR/AMR	F	0.00796857	-0.011088	0.0047061	-0.00189429
2617f641-19f9-4aed-be8e-d997611bf3da	PCAWG	Skin-Melanoma	EUR/AMR	M	0.00715676	-0.00982316	0.00526828	-0.00384784
262151ee-608f-4443-a093-68c4c48e8047	PCAWG	CNS-Medullo	EUR/AMR	M	0.0059526	-0.00938614	-0.00115813	-0.00530498
262f2410-e2f0-4870-a583-42458ca3da60	PCAWG	Ovary-AdenoCA	EUR/AMR	F	0.00671561	-0.0109104	0.00816809	-0.00315002
263e1015-1061-4ad2-8f7e-ed430d2d9e80	PCAWG	Prost-AdenoCA	EUR/AMR	M	0.00722198	-0.0109557	0.00422773	-0.00418135
2641a453-fb5c-45fa-afb8-b69c135adf9a	PCAWG	Lymph-BNHL	EUR/AMR	F	0.00757473	-0.0117018	0.00377392	-0.00353145
2655b57c-1fa8-4f7a-918b-8c2e15a17f63	PCAWG	Panc-Endocrine	EUR/AMR	M	0.00690806	-0.00989267	0.00517986	-0.00350801
265710c2-c622-11e3-bf01-24c6515278c0	PCAWG	Liver-HCC	EAS	M	0.00409587	0.0271839	0.0101194	-0.00628572
268a11d4-51a7-491c-9060-7dc559dcdb9e	PCAWG	Skin-Melanoma	EUR/AMR	F	0.00723869	-0.0121594	0.0050651	-0.00387463
268dec9a-f776-408e-9b63-fa86e8e87c33	PCAWG	Lung-SCC	EUR/AMR	M	0.007177	-0.0111874	0.00452585	-0.00195014
269566ed-e5b9-40fd-acc9-0722a5d3c262	PCAWG	Panc-AdenoCA	EUR/AMR	F	0.00730514	-0.0106506	0.00820182	-0.00535843
26aa0f07-c813-4659-88fa-fdbae73a937e	PCAWG	Breast-AdenoCA	AFR	F	-0.0317176	-0.00233311	-0.00123861	0.0063419
26b8f123-202a-4ff4-81a0-79bdcf1c5b70	PCAWG	Lymph-BNHL	EUR/AMR	F	0.00765457	-0.0106559	0.0065086	-0.00248622
26dbf294-fdd2-4747-b571-022d78119f29	PCAWG	Kidney-RCC	EUR/AMR	F	0.00707111	-0.00966466	0.00176797	-0.00421053
26f6321f-f079-430f-8b87-5f06b92c07af	PCAWG	Head-SCC	EUR/AMR	M	0.00703482	-0.0105715	0.0081443	-0.00401156
26fbf089-ef27-4cfc-9838-b2cafbb85d87	PCAWG	Lymph-BNHL	EUR/AMR	M	0.00755262	-0.0105273	0.00738451	-0.00300915
27232f39-07fc-4c42-8f6f-9009d3775312	PCAWG	Eso-AdenoCA	Other	F	0.00790681	-0.0108574	0.00256646	-0.00581744
272ec254-b96a-43d3-be95-cacd781abeef	PCAWG	Eso-AdenoCA	EUR/AMR	M	0.00663583	-0.010517	0.00510648	-0.00478828
275ca747-c7d1-4658-843b-e95d897aa4d4	PCAWG	Lymph-BNHL	EUR/AMR	M	0.00723037	-0.0103043	0.00511357	-0.00477414
276d4760-e009-44b1-be13-d0cc1e7deb24	PCAWG	Lymph-BNHL	EUR/AMR	M	0.00578602	-0.0100902	9.20958e-05	-0.00526205
27768d12-a488-4628-b8a1-7a2de7bcb4ce	PCAWG	Eso-AdenoCA	Other	M	0.0076392	-0.0115919	0.005358	-0.00339665
278aa43e-fa2f-4f5e-a3e8-20a6e40ad2fd	PCAWG	Skin-Melanoma	Other	F	0.00665263	-0.0108547	0.00446031	-0.00620214
27baedac-c623-11e3-bf01-24c6515278c0	PCAWG	Liver-HCC	EAS	M	0.00485162	0.0279931	0.011311	-0.00409365
27f13698-b100-4f36-9cef-235e134718a9	PCAWG	CNS-Medullo	EUR/AMR	F	0.00696526	-0.00641002	0.00305575	-0.00098133
27f94c73-e2e2-4420-a134-438e297f3cb3	PCAWG	Ovary-AdenoCA	EUR/AMR	F	0.00834583	-0.0111629	0.00686419	-0.00160929
28323450-7145-41b5-bc94-66b8b6d37bc4	PCAWG	Liver-HCC	Other	M	0.00540159	0.0277066	0.00832874	-0.00698654
28575f25-6cf9-40cd-ad03-c61637f76d75	PCAWG	CNS-Medullo	EUR/AMR	F	0.00637491	-0.00731031	-0.00176902	-0.00467188
286e6072-4e29-4e22-9ad7-d851f8acc6ee	PCAWG	Panc-AdenoCA	EUR/AMR	M	0.00693438	-0.0116422	0.00487862	-0.00341908
2871ac37-8895-4d8f-bd32-ea8ca0305654	PCAWG	Panc-AdenoCA	EUR/AMR	F	0.00788301	-0.0107509	0.00566561	-0.0047433
287467fc-36b3-4236-b459-d96d9bf4addd	PCAWG	Panc-AdenoCA	EUR/AMR	F	0.00793523	-0.01154	0.00759207	-0.00345343
28883df9-3190-4888-8edc-273d3f3380da	PCAWG	CNS-Medullo	EUR/AMR	M	0.00711061	-0.0108106	0.00527074	-0.00670041
28d2be9a-c623-11e3-bf01-24c6515278c0	PCAWG	Liver-HCC	EAS	F	0.004785	0.0286094	0.0117485	-0.0049479
28ea912e-e998-458c-879e-38d55938a2fb	PCAWG	CNS-GBM	EUR/AMR	M	0.00662232	-0.0104559	0.00360384	-0.00794097
28f7ea61-b46e-45ca-9dff-0d290d063a34	PCAWG	Skin-Melanoma	EUR/AMR	M	0.00810662	-0.0110197	0.00692084	-0.00270012
28fa35ae-f144-4ef0-918e-fe72471c8101	PCAWG	Cervix-SCC	AFR	F	-0.028068	-0.00218552	0.000122957	0.00559856
293d3d22-2ffb-4140-b4d0-295f02043b3c	PCAWG	CNS-PiloAstro	EUR/AMR	F	0.00754845	-0.00980126	0.0066042	-0.00261459
29447895-c28b-4f27-8323-aac246a68a42	PCAWG	CNS-Medullo	EUR/AMR	M	0.00616003	-0.010463	0.00316363	-0.00397851
294a42cc-0bea-41a7-9117-a0c274fd75d8	PCAWG	Skin-Melanoma	EUR/AMR	M	0.00768773	-0.0109366	0.00684493	-0.00043694
295afd6a-ad31-494f-a8bc-4fd64cd4b0bd	PCAWG	Lung-SCC	EUR/AMR	M	0.0053621	-0.00956891	0.00412884	-0.003509
295e2f7d-40ba-434d-82b0-e8b1c3ce54bf	PCAWG	Stomach-AdenoCA	EAS	F	0.00371302	0.0260911	0.00976764	-0.00441125
298df3da-d656-4600-b2f3-b0afc58e183c	PCAWG	Panc-AdenoCA	EUR/AMR	M	0.00601758	-0.0103453	0.00157189	-0.00459217
2992cfba-e062-45d2-b3ca-265d6e0435b4	PCAWG	Eso-AdenoCA	EUR/AMR	M	0.00731514	-0.0106198	0.005162	-0.0057021
29a92c3b-0bab-455e-924d-d0067351fd38	PCAWG	Panc-AdenoCA	EUR/AMR	M	0.00747343	-0.0119822	0.00518103	-0.00243185
29cfdd08-072e-46b1-95fc-7475b466d2a5	PCAWG	Kidney-RCC	EUR/AMR	M	0.00836545	-0.0118651	0.00391366	-0.00214178
29ec10a1-7450-4222-8e8d-fb79d35c3d77	PCAWG	Prost-AdenoCA	EUR/AMR	M	0.00744142	-0.0113377	0.00619078	-0.00653204
2a00d649-7f80-467d-849d-1383cceec965	PCAWG	Bladder-TCC	AFR	F	-0.0291533	-0.00326344	-0.00115572	0.00217585
2a4d25ee-3a9d-4e66-a60d-63744879bdfa	PCAWG	Kidney-RCC	EUR/AMR	F	0.00717519	-0.0114711	0.00465745	-0.000578298
2a79ee87-8c0f-4088-b925-5b5471ef57d8	PCAWG	Ovary-AdenoCA	EUR/AMR	F	0.00824798	-0.0106963	0.00475806	-0.00545198
2a7c441a-6d2d-4bc7-bb51-86649e5f0a22	PCAWG	Panc-AdenoCA	EUR/AMR	M	0.00503213	-0.00328415	-0.00462841	-0.00305388
2ae69cba-be7f-46c3-b610-e27a48daef9d	PCAWG	Uterus-AdenoCA	EUR/AMR	F	0.00815409	-0.0111068	0.00455908	-0.00243291
2b1a921b-1545-4ffa-8a0c-b2ed8538606c	PCAWG	Kidney-RCC	EUR/AMR	F	0.00740222	-0.0116698	0.00696296	-0.0027239
2b203abc-26ab-49c2-9d47-766366be3992	PCAWG	Uterus-AdenoCA	EUR/AMR	F	0.0069747	-0.0107653	0.00398131	-0.00239373
2b33ae7f-6377-4c8e-a6a7-f7bd9c99c3e5	PCAWG	Panc-AdenoCA	EUR/AMR	F	0.00745014	-0.0108278	0.00446552	-0.00357509
2b43ad88-c623-11e3-bf01-24c6515278c0	PCAWG	Liver-HCC	EAS	M	0.00394069	0.0272517	0.00946124	-0.00527836
2b978d5a-5048-4ce0-9f0c-59da781338f5	PCAWG	Prost-AdenoCA	EUR/AMR	M	0.00777583	-0.0106494	0.0067216	-0.00435111
2ba9cc49-f11b-48e0-8af9-90bad2c7cc92	PCAWG	Kidney-ChRCC	EUR/AMR	F	0.00738427	-0.0109685	0.00619125	-0.00184354
2c054673-a417-4850-a3fb-1c493ebf29c6	PCAWG	Panc-AdenoCA	EUR/AMR	M	0.00481034	-0.0101878	-0.00297778	-0.00315043
2c19c734-0571-43a5-8abf-78c32ab9aa3f	PCAWG	Lung-SCC	EUR/AMR	M	0.00773543	-0.0115936	0.00744974	-0.00287248
2c3cf0b6-88ed-445b-a9de-b75ba7220378	PCAWG	Kidney-RCC	EUR/AMR	M	0.00613717	-0.0111758	-0.00129026	-0.004265
2c4f2a34-9aec-4e85-9881-7c489df2b388	PCAWG	CNS-Medullo	EUR/AMR	F	0.00728753	-0.0120007	0.00463096	-0.00535063
2c5cc2c4-1c45-478b-9575-8e0206bb7de3	PCAWG	Stomach-AdenoCA	EUR/AMR	F	0.00707609	-0.010706	0.00360937	-0.0039673
2c6a2f42-d634-499d-b44a-bc9482ad59f0	PCAWG	Prost-AdenoCA	EUR/AMR	M	0.00727077	-0.0113893	0.00816569	-0.00214701
2c794582-c623-11e3-bf01-24c6515278c0	PCAWG	Liver-HCC	EAS	M	0.00467944	0.0281612	0.0118708	-0.00323917
2ca67854-9fef-4b3e-a4e0-0432df5a5800	PCAWG	Kidney-ChRCC	EUR/AMR	F	0.00722615	-0.0102689	0.00669325	-0.00251686
2cdcddac-d3d0-4e30-944e-1af61accdc93	PCAWG	Lymph-BNHL	EUR/AMR	M	0.00703382	-0.0110048	0.0080022	0.000595137
2ce2e9be-f0bd-4aea-af53-a8f620423525	PCAWG	CNS-PiloAstro	EUR/AMR	F	0.00680026	-0.00865798	0.00430071	-0.00160726
2ced1edd-817a-4e6b-96b5-c192f0a91663	PCAWG	SoftTissue-Liposarc	EUR/AMR	M	0.00573126	-0.00960799	0.000895063	-0.00594691
2d0fd5e1-9284-445d-b1f6-e0fb200b7175	PCAWG	Ovary-AdenoCA	EUR/AMR	F	0.00715049	-0.0109659	0.00595534	-0.0067051
2d60408f-5a74-4cd1-a27e-168d1d3379e6	PCAWG	Lung-AdenoCA	EUR/AMR	F	0.00702907	-0.0113165	0.00640119	-0.00148478
2d8fb05e-4fb9-4350-b197-a56f40089cb7	PCAWG	SoftTissue-Liposarc	EUR/AMR	M	0.00681347	-0.0114729	0.00880558	-0.00295227
2d985c03-a3d1-4565-a62b-44031f361ffc	PCAWG	Prost-AdenoCA	EUR/AMR	M	0.00686689	-0.0105996	0.00824601	-0.00658138
2da2ad90-0372-48cc-b6d0-921d264dd7b7	PCAWG	Skin-Melanoma	EUR/AMR	M	0.00718627	-0.0106125	0.00463622	-0.000886711
2da8b9b0-c623-11e3-bf01-24c6515278c0	PCAWG	Liver-HCC	EAS	M	0.00461545	0.0282797	0.00819919	-0.00772623
2dc03379-af51-45de-8ee1-78687da05313	PCAWG	Breast-AdenoCA	EUR/AMR	F	0.00722281	-0.0109053	0.0056275	-0.00467813
2dc54045-16b1-498b-b1a8-9f1ca34a3a7e	PCAWG	Ovary-AdenoCA	EUR/AMR	F	0.00840507	-0.0113087	0.00693084	-0.00330496
2dcfd5c4-70e7-4017-8b71-6d9f172d4336	PCAWG	Biliary-AdenoCA	EAS	F	0.00305618	0.024755	-0.00141362	-0.0129586
2de4a671-05b6-4612-bd15-ec20c4ac22c6	PCAWG	Uterus-AdenoCA	EUR/AMR	F	0.00819738	-0.011496	0.00426081	0.000322578
2dfccfd7-0dd7-4e3e-850f-6d7d5c7abfaa	PCAWG	CNS-PiloAstro	EUR/AMR	M	0.00675598	-0.00736026	0.00588474	-0.000834501
2e063a9d-76bd-4806-8ef0-29c5f747a21e	PCAWG	Panc-Endocrine	Other	M	0.00716633	-0.00999814	0.00295242	-0.00580522
2e231526-c622-11e3-bf01-24c6515278c0	PCAWG	Liver-HCC	EAS	M	0.00489942	0.0274359	0.00902458	-0.00538624
2e5f9b92-e5a8-4f74-98d1-2002276da44b	PCAWG	Skin-Melanoma	EUR/AMR	F	0.00751179	-0.0110296	0.002122	-0.00225693
2e75f657-5fff-44aa-ab8f-1f7ed291c8d6	PCAWG	Prost-AdenoCA	EUR/AMR	M	0.00536058	-0.00999376	0.0013677	-0.00195315
2e8cb34e-c31b-4915-b1b0-87a66045c5d9	PCAWG	Ovary-AdenoCA	EUR/AMR	F	0.0075759	-0.0104496	0.00346891	-0.00614138
2e99f9ae-e032-43a8-8b9d-f5f592c01d44	PCAWG	Stomach-AdenoCA	EAS	M	0.00424822	0.0269915	0.00756429	-0.00626524
2ea1db7c-8c51-4a03-bc3b-5128364c406f	PCAWG	CNS-Medullo	EUR/AMR	F	0.00430308	-0.00400441	-0.015697	-0.00208387
2eb2f258-c623-11e3-bf01-24c6515278c0	PCAWG	Liver-HCC	EAS	F	0.00321545	0.0258569	0.0068798	-0.0102787
2ed935bf-a709-48ae-8184-d4f8dc7b7f30	PCAWG	Stomach-AdenoCA	EAS	M	0.00480459	0.0266805	0.00803408	-0.00539814
2efb936a-b63d-41b6-a18c-2de9065882a3	PCAWG	Lymph-CLL	EUR/AMR	M	0.00616874	-0.0108773	0.00387224	-0.00285034
2f25ebb7-1015-45c2-9351-d343559fd613	PCAWG	Kidney-RCC	AFR	M	-0.0257108	-0.00339717	0.000194522	0.0029891
2f588371-1360-4ecd-bacf-3ae07d360a4d	PCAWG	Panc-Endocrine	EUR/AMR	F	0.00704764	-0.0114553	0.00623876	-0.00586678
2f595b57-7cf4-4499-bec6-497a4e241e01	PCAWG	Liver-HCC	EUR/AMR	F	0.00754991	-0.01145	0.00557716	-0.000232032
2fb4757d-837e-4f0f-8ab7-ecfbaf0ce122	PCAWG	Kidney-RCC	EUR/AMR	M	0.00766425	-0.00821491	0.00368667	-0.00202813
2fd704ea-c622-11e3-bf01-24c6515278c0	PCAWG	Liver-HCC	EAS	M	0.00408631	0.0278334	0.0122999	-0.00790192
2ffad1c7-5b99-43f0-9308-8edbe1e78674	PCAWG	Kidney-RCC	EUR/AMR	F	0.00804873	-0.0113269	0.00494466	-0.00401363
3003c9f9-5637-4bd3-9377-1eb25c1d9aa5	PCAWG	ColoRect-AdenoCA	EUR/AMR	M	0.00740123	-0.0104524	0.00528391	-0.00262448
3033ae06-ebb4-4dbb-9f60-b9b9d5c72805	PCAWG	Liver-HCC	AFR	M	-0.0287883	-0.00174025	0.00020853	0.00206161
3041c54d-431b-4cc6-8ab4-623673bc6cfd	PCAWG	Lung-AdenoCA	EUR/AMR	M	0.0076556	-0.0104214	0.00594064	-0.000945652
3047e826-c623-11e3-bf01-24c6515278c0	PCAWG	Liver-HCC	EAS	M	0.00432059	0.0274652	0.00669796	-0.00499156
306f6bc4-c021-4480-8e72-e3d5ce522ee8	PCAWG	SoftTissue-Liposarc	EUR/AMR	F	0.00777046	-0.010386	0.00383517	-0.00616626
30a0b8d5-11a9-4367-9979-d2c6906f30cc	PCAWG	Prost-AdenoCA	EUR/AMR	M	0.00704626	-0.0113775	0.00513168	-0.00190458
3100243f-ebff-4fa5-8e50-05174fcd4e70	PCAWG	CNS-Medullo	EUR/AMR	F	0.00862247	-0.00996046	0.0041102	0.000532225
310b0303-b3bf-4841-b867-996a23259eaf	PCAWG	Eso-AdenoCA	Other	M	0.00757751	-0.0106763	0.00714693	-0.00221306
3118a429-7c6d-4f3f-92db-8062be3042ab	PCAWG	Ovary-AdenoCA	EUR/AMR	F	0.00755538	-0.0110968	0.00769986	-0.000182727
311f23d3-d106-467e-8db3-1c465971e71d	PCAWG	CNS-Medullo	EUR/AMR	F	0.00722472	-0.0106524	0.00475848	-0.00558971
31220135-1318-4d47-8d69-49cabf4d087f	PCAWG	Head-SCC	EUR/AMR	F	0.00743984	-0.0112885	0.0095348	-0.00798278
3129001a-d3ac-4657-b45d-cc2ee9a76f79	PCAWG	CNS-Medullo	EUR/AMR	M	0.00693017	-0.00733552	0.00420957	0.000798975
312ef8aa-c9ea-41b5-b3e3-5588e8c606a4	PCAWG	Uterus-AdenoCA	EUR/AMR	F	0.00793537	-0.0102754	0.00576414	-0.00531462
315c60c0-c623-11e3-bf01-24c6515278c0	PCAWG	Liver-HCC	EAS	F	0.00412208	0.027027	0.00999452	-0.00906828
31936f1c-86b8-489f-883d-2dc8c9824f57	PCAWG	Kidney-RCC	EUR/AMR	F	0.00331508	0.00726267	0.00792397	0.0544857
31a33489-fa96-49eb-bede-477fcca4dd4e	PCAWG	Lymph-BNHL	EUR/AMR	F	0.00749575	-0.011555	0.00773158	-0.00391428
31d785c7-6cfe-48b0-9b18-db05f07097d3	PCAWG	Prost-AdenoCA	EAS	M	0.00346582	0.028691	0.00923759	-0.00981786
31d9e622-3d11-4d25-9465-50af0c699864	PCAWG	Skin-Melanoma	EUR/AMR	M	0.0076398	-0.0113752	0.00645728	0.000127853
32051bbc-4e2d-46f1-8495-b126556ab3bd	PCAWG	Stomach-AdenoCA	EUR/AMR	F	0.00761583	-0.00960453	0.00671368	-0.00367901
3205a312-3259-4e13-8b12-3e612e7a2400	PCAWG	Head-SCC	EUR/AMR	M	0.00695144	-0.0116044	0.00230879	-0.00378016
32274996-a4ba-4c38-b851-3955f64ed221	PCAWG	Lymph-CLL	EUR/AMR	F	0.0072229	-0.0109033	0.00591987	-0.00420923
323463c7-7729-4708-993a-cf5acb6c91e2	PCAWG	Prost-AdenoCA	EUR/AMR	M	0.00624979	0.00407467	0.00856583	0.0480444
324ebcec-8e91-40c3-9248-723b4ba08eb3	PCAWG	CNS-Medullo	EUR/AMR	M	0.00728008	-0.00992517	0.00394978	-0.00288239
32593197-a758-4ece-be91-af82a8c15529	PCAWG	CNS-PiloAstro	EUR/AMR	F	0.00731232	-0.00918833	0.00660298	-0.00410142
32691396-c623-11e3-bf01-24c6515278c0	PCAWG	Liver-HCC	EAS	M	0.00399164	0.0280698	0.0123093	-0.00784369
32788069-6806-4112-afe3-28e731a6d8db	PCAWG	Lung-AdenoCA	EUR/AMR	F	0.00610619	-0.00996615	-0.000976206	-0.00600966
32e5c891-26b4-42ad-bdbb-578a3bf1d03b	PCAWG	CNS-Medullo	EUR/AMR	M	0.00675846	-0.0108042	0.00743249	0.000130907
32fe5a7b-6f0d-4245-86b9-35055cbd71f7	PCAWG	Lung-AdenoCA	EUR/AMR	M	0.00799888	-0.010789	0.00779492	-0.00296527
32ffaf92-83d9-445d-988e-fa616cd52d7b	PCAWG	CNS-PiloAstro	EUR/AMR	M	0.00781488	-0.00947092	0.00132814	-0.00105638
331c2045-ed52-44e5-a2bd-df99ddef6203	PCAWG	Lymph-CLL	EUR/AMR	F	0.00519027	-0.0103122	0.00389174	-0.00637691
332a9df3-3816-4ba2-9c2a-732e0895294e	PCAWG	Uterus-AdenoCA	EAS	F	0.00247616	0.0231104	0.00163996	-0.0102394
332ac9eb-64c2-474d-b772-07e504f3655d	PCAWG	Lung-SCC	EUR/AMR	F	0.00766497	-0.0105086	0.00150669	-0.00236123
3340cd67-0150-405e-bbdc-98c8485fe4ff	PCAWG	Skin-Melanoma	EUR/AMR	M	0.00686519	-0.0103744	0.00720031	-0.000949668
334319bd-78a6-42a2-9469-a78220ddf795	PCAWG	Panc-AdenoCA	EUR/AMR	F	0.00769746	-0.0109913	0.00603335	-0.00610041
33519ecc-c623-11e3-bf01-24c6515278c0	PCAWG	Liver-HCC	EAS	M	0.0036091	0.0278768	0.00776654	-0.00714543
335cbfba-c622-11e3-bf01-24c6515278c0	PCAWG	Liver-HCC	EAS	M	0.00384312	0.0276015	0.0117584	-0.0040098
33619ed6-b067-4ece-aee4-1eee742e5dce	PCAWG	Lymph-CLL	EUR/AMR	M	0.00628443	-0.0112994	0.00346943	-0.0038416
337f54b9-3dc4-47cd-9e63-075edd482454	PCAWG	Breast-AdenoCA	AFR	F	-0.0306774	-0.000909154	-0.000684241	-0.000585555
33860b2a-3fef-4a6b-9ed8-bc7d0030d074	PCAWG	Head-SCC	SAS	M	0.00405457	0.00136685	-0.0356256	0.00185833
338df758-f109-4331-8d51-b3ee0eab4229	PCAWG	Skin-Melanoma	EUR/AMR	M	0.00754664	-0.0109065	0.0058993	-0.0042581
33941005-40a5-45da-a497-bd3fcfbbec30	PCAWG	Skin-Melanoma	EUR/AMR	M	0.00729567	-0.010605	0.00965368	-0.00227191
33a96dde-8cf0-4240-9fd1-cf0807151649	PCAWG	CNS-Medullo	EUR/AMR	F	0.00693266	-0.00911461	0.00463862	0.000532004
33ac805d-038d-4238-8f33-54634f71015e	PCAWG	SoftTissue-Leiomyo	EUR/AMR	F	0.00757684	-0.010013	0.00759159	-0.000479152
33b8d705-fc41-4c1c-89ae-95e35a6187c4	PCAWG	CNS-Medullo	EUR/AMR	F	0.00840361	-0.00991415	0.00456979	0.0020664
33e21658-b37f-4dbb-9347-e2497673b3a9	PCAWG	Panc-AdenoCA	EUR/AMR	M	0.00782759	-0.010859	0.00618783	-0.00485671
33f2b633-1489-4934-a556-19cc41fc0841	PCAWG	Skin-Melanoma	EUR/AMR	F	0.0067532	-0.0107955	0.00553418	-0.00290225
3410e10f-c582-4032-a5e4-a807b06c34ad	PCAWG	CNS-PiloAstro	EUR/AMR	M	0.00762152	-0.00658203	0.00323799	0.00118685
34416169-f840-4dcb-9586-a85d4cb3848b	PCAWG	Prost-AdenoCA	EUR/AMR	M	0.00614634	-0.0107337	0.00592709	-0.00209749
3448b251-9ee2-413b-8a08-f0160cedeba0	PCAWG	Breast-AdenoCA	EUR/AMR	F	0.00776296	-0.010609	0.00587377	-0.00232099
3461f5c8-c623-11e3-bf01-24c6515278c0	PCAWG	Liver-HCC	EAS	F	0.0044599	0.0282278	0.00702311	-0.00674313
3499550d-ba28-4636-b895-4e92059ccf23	PCAWG	Lung-AdenoCA	EUR/AMR	M	0.00646887	-0.010536	0.0084289	-0.00225067
34a6443d-0e70-43b9-bc9c-15e13259eadc	PCAWG	CNS-PiloAstro	EUR/AMR	F	0.00736382	-0.0106434	0.0061579	-0.00435952
34cefc23-55ca-4aea-b03b-37f1cc4108b8	PCAWG	Lymph-CLL	EUR/AMR	M	0.0063213	-0.0116847	0.00254575	-0.00419648
34e76caa-04a8-4993-92fb-52be542f710e	PCAWG	Panc-AdenoCA	EUR/AMR	F	0.0072558	-0.0106601	0.00234892	-0.00179995
352d3c96-7e58-4828-8467-726f36c3df6c	PCAWG	Panc-AdenoCA	EUR/AMR	M	0.00643913	-0.00980406	-0.00141132	-0.00227258
3537e160-d1b4-40be-9152-2db2d8ac8a73	PCAWG	Thy-AdenoCA	SAS	F	0.00248048	0.00346669	-0.0472798	-0.000890213
354a59b3-f9d5-462d-8599-99d5f9e394ae	PCAWG	CNS-PiloAstro	EUR/AMR	M	0.00760727	-0.0111362	0.00688062	-0.00611604
3555feb4-1398-44c9-9088-c8357fef8964	PCAWG	Panc-AdenoCA	EUR/AMR	M	0.00503685	0.00200678	0.00775649	0.0396771
355dab4b-a59c-4d6f-9165-d5871a3881ae	PCAWG	Prost-AdenoCA	EUR/AMR	M	0.00748852	-0.0104003	0.00443048	-0.00454592
35607378-c623-11e3-bf01-24c6515278c0	PCAWG	Liver-HCC	EAS	M	0.0041517	0.0283198	0.00826064	-0.00832427
35736b32-0a2a-45c0-aef9-5e7f3d2733aa	PCAWG	Lymph-BNHL	SAS	M	0.00257852	0.00360396	-0.0452942	-0.00121138
3573d950-c622-11e3-bf01-24c6515278c0	PCAWG	Liver-HCC	EAS	M	0.00321137	0.027752	0.00811727	-0.00268524
35c27b5a-8c57-43be-ab95-67c2cb1965db	PCAWG	CNS-Medullo	EUR/AMR	F	0.00703491	-0.00839879	0.00607767	0.000654835
3600db40-c4e6-463b-89f9-a95454c88e2b	PCAWG	Liver-HCC	EUR/AMR	M	0.00817348	-0.0118166	0.00490312	-0.0043009
36021aee-1b89-4d5d-94a8-6b9db44a4448	PCAWG	Lymph-CLL	EUR/AMR	M	0.00619122	-0.0108518	0.00396816	-0.00411812
3619ef6c-38ff-4fcd-9264-9b6b4bb93228	PCAWG	Lymph-CLL	EUR/AMR	M	0.00649931	-0.0111353	0.00555782	-0.00619234
362680a0-8c61-428e-bac0-40c2e287fd23	PCAWG	Panc-AdenoCA	EUR/AMR	M	0.00548321	-0.00802952	-0.0100038	-0.00401973
362e74bd-a76c-4303-accb-fb77c488cfd9	PCAWG	Uterus-AdenoCA	EAS	F	0.00357394	0.028004	0.00405868	-0.0100112
365aab62-3fb6-4abc-8041-dc235b1ffe80	PCAWG	CNS-Medullo	EUR/AMR	M	0.00614736	0.0157406	0.0092758	0.0921726
36761bf0-c623-11e3-bf01-24c6515278c0	PCAWG	Liver-HCC	EAS	M	0.00433678	0.0268815	0.00998995	-0.00877274
3682d666-a728-4024-a1a2-acf3ecb5023a	PCAWG	Panc-Endocrine	EUR/AMR	M	0.00671577	-0.0111586	0.00412428	-0.0038216
369c44c6-1efa-44ef-baf5-e769073c6a87	PCAWG	Stomach-AdenoCA	EUR/AMR	M	0.00715731	-0.011129	0.00690618	-0.00306061
36a48946-c622-11e3-bf01-24c6515278c0	PCAWG	Liver-HCC	EAS	M	0.00437136	0.0280813	0.0102674	-0.00639549
36a5c25c-b22d-4865-992e-44f075d8e5d0	PCAWG	CNS-PiloAstro	EUR/AMR	M	0.00750204	-0.0092675	0.00411424	-0.00253232
36c03c8a-354d-4c6f-b7a7-fb9aeb860725	PCAWG	CNS-Medullo	EUR/AMR	F	0.00586558	-0.00878401	-0.00199524	-0.00446481
36d7a4c3-4caf-4d85-a7b6-ea83b578070f	PCAWG	Biliary-AdenoCA	EUR/AMR	M	0.00461432	-0.00463965	-0.0156303	-0.00260505
36e999ee-96c4-47cc-865c-4eb8c9306c57	PCAWG	Skin-Melanoma	EUR/AMR	F	0.00780139	-0.0111166	0.00566923	-0.00345743
37244d55-4316-491a-966c-9e2b4372b5b9	PCAWG	Ovary-AdenoCA	EUR/AMR	F	0.00747933	-0.0110682	0.00482983	-0.00214494
3729b122-72fa-41f5-95ba-fcef586c479d	PCAWG	Stomach-AdenoCA	EUR/AMR	M	0.00801814	-0.00988206	0.00576696	-0.00250593
37327033-1f52-4aad-8fc7-222216167853	PCAWG	Panc-AdenoCA	EUR/AMR	M	0.00790225	-0.00999142	0.00628104	-0.00694065
376ccb45-19c5-48ea-8c32-59ddee9fe39b	PCAWG	Panc-AdenoCA	EUR/AMR	F	0.0077441	-0.0107116	0.00555603	-0.00289374
37705cf0-c623-11e3-bf01-24c6515278c0	PCAWG	Liver-HCC	EAS	M	0.00460397	0.0270443	0.0100273	-0.00671405
3777314a-4bdd-4ee3-8218-e0e2e7a07a7c	PCAWG	Lymph-CLL	EUR/AMR	F	0.00777717	-0.0114308	0.00790772	-0.00329669
37b5cb53-cfff-47ae-9769-b5df2c72f1e5	PCAWG	Stomach-AdenoCA	EUR/AMR	M	0.00734306	-0.0104791	0.00411732	-0.00259515
37f9f351-6a09-48f8-9bbd-b70070d606a3	PCAWG	CNS-Medullo	EUR/AMR	M	0.00776847	-0.0096921	0.00498237	-0.000469883
385b3242-e4b2-4574-9289-48b8826ae644	PCAWG	Thy-AdenoCA	EUR/AMR	F	0.00702462	-0.0102259	0.00273109	-0.00498182
3867b293-9a47-44ad-bdbc-ca9d1448cb6f	PCAWG	Ovary-AdenoCA	EUR/AMR	F	0.00730901	-0.011056	0.00645968	-0.00103925
38889949-7f25-44ec-b066-94299bbe818d	PCAWG	Lymph-CLL	EUR/AMR	M	0.00586722	-0.0110967	0.00821782	-0.00563612
38afad3a-cf0c-4c48-bfe4-f5ea10e352c0	PCAWG	Prost-AdenoCA	EUR/AMR	M	0.00522534	-0.00984554	0.000495013	-0.00408972
38b180dd-f7f8-4626-bbc7-068e4510796b	PCAWG	Liver-HCC	EAS	M	0.00387791	0.0280169	0.010273	-0.00999985
38be69bf-0bec-4d34-9539-9335469401d8	PCAWG	Panc-Endocrine	EUR/AMR	M	0.00743277	-0.0102624	0.00647724	-0.000616096
38d8229e-c623-11e3-bf01-24c6515278c0	PCAWG	Biliary-AdenoCA	EAS	M	0.00397981	0.0283785	0.00918219	-0.00900403
38f7cbde-ea29-4dba-bca7-738eb868bcb9	PCAWG	Lung-SCC	EUR/AMR	M	0.00769759	-0.0107838	0.00620385	-0.00372525
39129834-c039-4761-ac91-b97ea5b7bee9	PCAWG	CNS-PiloAstro	EUR/AMR	F	0.00642768	-0.00759954	-0.00813908	-0.000627933
3920939c-903c-4187-85ab-60ba20119218	PCAWG	Panc-Endocrine	Other	F	0.00767898	-0.0108714	0.0029632	-0.00524402
3957563c-f9fa-4c97-bb8c-800e9f4ba580	PCAWG	Lymph-CLL	EUR/AMR	M	0.00711992	-0.0105309	0.00355079	-0.00517455
39c1413a-80a6-423d-8f8b-58b39263668f	PCAWG	Lymph-CLL	EUR/AMR	M	0.00627132	-0.0106261	0.00725572	-0.00455139
39d748b3-ee76-4878-ac21-ab162719550d	PCAWG	Panc-AdenoCA	EUR/AMR	M	0.00751346	-0.0108615	0.00415005	-0.00264626
39edd700-c623-11e3-bf01-24c6515278c0	PCAWG	Liver-HCC	EAS	M	0.00546182	0.0269128	0.0103562	-0.00536794
39fdaa95-75dc-4fbf-83bd-b875d6f07155	PCAWG	Lymph-BNHL	EUR/AMR	F	0.00738615	-0.01029	0.00800822	-0.00201695
3a13777b-203e-4cd7-8e25-0a8e5d00798a	PCAWG	Uterus-AdenoCA	AFR	F	-0.0229727	-0.00284338	0.00139523	-0.00224279
3a27a8c3-e060-4251-a0d5-d4af2032391d	PCAWG	Head-SCC	EUR/AMR	M	0.00675255	-0.0113066	0.00447138	-0.00327663
3a33ec25-93ef-4195-ad47-1d75a6f98d45	PCAWG	Panc-Endocrine	Other	F	0.00563219	-0.0106674	0.00239259	-0.00671374
3a387a39-322d-48ac-b403-1358f0e71479	PCAWG	Lymph-BNHL	EUR/AMR	F	0.0072418	-0.0110283	0.0044503	-0.00310363
3a745274-644b-4a8b-8852-f82139016bb4	PCAWG	Stomach-AdenoCA	EAS	M	0.00469231	0.0283731	0.00818193	-0.00715719
3a893725-2792-4d3e-824a-ff2a76047f82	PCAWG	CNS-Medullo	EUR/AMR	M	0.00631277	-0.0077736	-0.00369863	-0.000144744
3ab50b2e-8b0c-4ccd-b6bf-d577f5e9fc94	PCAWG	Breast-AdenoCA	AFR	F	-0.0263958	-0.00332151	-0.000167394	0.00403367
3aca806b-7e10-40d3-b9c2-025e3ec5e09f	PCAWG	Prost-AdenoCA	EUR/AMR	M	0.00713756	-0.0106214	0.00799154	-0.00562963
3ae3c534-c623-11e3-bf01-24c6515278c0	PCAWG	Liver-HCC	EAS	M	0.00334933	0.0271382	0.00867174	-0.00772596
3af700ed-e109-495c-8b4a-39aad7b2db6c	PCAWG	Stomach-AdenoCA	EAS	M	0.00432628	0.0278751	0.00864001	-0.0089145
3b01b059-9d09-4ec0-9156-4a6abfaf1143	PCAWG	Panc-AdenoCA	EUR/AMR	F	0.00790061	-0.0110731	0.00733282	-0.00272419
3b076c81-c32c-4426-a3c1-f33ae3855c5a	PCAWG	Myeloid-AML	Other	F	0.00426481	0.0283766	0.0119829	-0.00751362
3b0b616d-9545-43e9-9ab2-7e1cd613d9b0	PCAWG	Panc-AdenoCA	EUR/AMR	M	0.00735948	-0.0104123	0.00801091	-0.00403206
3b445dcf-1dd4-4ad5-8172-e160cfe45a0c	PCAWG	Panc-AdenoCA	EUR/AMR	M	0.00721289	-0.0115931	0.00405057	-0.00519435
3b89e58e-c2b5-4cf7-843c-b8bb1804de2b	PCAWG	Panc-AdenoCA	EUR/AMR	F	0.00578786	-0.00875318	-0.00154408	-0.00325102
3ba379ab-3ba9-4093-ad55-ef5cd8b1f27d	PCAWG	Lymph-CLL	EUR/AMR	M	0.00666026	-0.0112092	0.00482552	-0.00629671
3bc16bcb-6c1c-4b85-8ecb-d05a9e78785a	PCAWG	Panc-AdenoCA	EUR/AMR	F	0.00734885	-0.010919	0.00674199	-0.0038825
3bc3b470-dde6-4a89-a9d5-b2051bb13793	PCAWG	Head-SCC	EUR/AMR	M	0.00591783	-0.0109812	0.00555216	-0.000932354
3bc4b14e-c622-11e3-bf01-24c6515278c0	PCAWG	Liver-HCC	EAS	F	0.0043031	0.0281072	0.010399	-0.00322153
3bc6e369-436a-4a3a-a749-170041776e9c	PCAWG	Panc-AdenoCA	EUR/AMR	F	0.0053959	-0.00915379	0.000937801	-0.00419614
3bd4dca8-c623-11e3-bf01-24c6515278c0	PCAWG	Liver-HCC	EAS	M	0.00432026	0.0274853	0.00769522	-0.00755872
3be66a2a-10f2-477d-a118-75135b46c5b6	PCAWG	Lymph-BNHL	EUR/AMR	M	0.00743371	-0.0112431	0.00434791	-0.0036303
3bf67116-be87-4c02-b931-352ebb7f3b48	PCAWG	Skin-Melanoma	EUR/AMR	M	0.0073577	-0.0121464	0.0049637	-0.00337209
3c59a740-98eb-4a0d-8694-ac30ab89b553	PCAWG	Kidney-RCC	EUR/AMR	F	0.00692559	-0.0102505	0.00690328	-0.00112306
3c65bece-1980-42ff-871e-747e9905d778	PCAWG	Lung-SCC	EUR/AMR	F	0.007884	-0.0107403	0.00614339	-0.00659239
3c79d4ca-e62c-4526-95e9-729bc6baa978	PCAWG	ColoRect-AdenoCA	EUR/AMR	M	0.00796131	-0.010623	0.00468474	-0.00174529
3cc05a56-3108-4912-8c0e-2438f2ac203b	PCAWG	ColoRect-AdenoCA	AFR	M	-0.0321822	-0.00351725	-0.00226428	0.000941987
3ce70346-7bc1-4925-a312-d6b395617fc0	PCAWG	Kidney-RCC	EUR/AMR	F	0.00733218	-0.0111205	0.00538843	-0.00344992
3cebf162-c623-11e3-bf01-24c6515278c0	PCAWG	Liver-HCC	EAS	F	0.00338456	0.0287449	0.0071951	-0.00538924
3cf6faba-f581-4ee6-8764-524b20188f64	PCAWG	Skin-Melanoma	EUR/AMR	M	0.00751361	-0.012473	0.00725897	-0.00110553
3cf74013-7fc2-4e5a-bd4e-a7fb84140569	PCAWG	Panc-AdenoCA	EUR/AMR	F	0.0076681	-0.012091	0.00655889	-0.0029733
3d292f02-ebb2-457b-b5a3-1590b60833a6	PCAWG	Kidney-RCC	AFR	M	-0.0282916	-0.00240824	-0.00304621	0.000960112
3d435100-a895-4449-a02f-d6a82296c129	PCAWG	CNS-Medullo	EUR/AMR	M	0.007015	-0.00924405	0.00643029	-0.00265017
3d774cac-7160-41aa-a8e1-561c76c3f1a9	PCAWG	CNS-Medullo	EUR/AMR	F	0.00680778	-0.00117886	0.0070542	0.00231682
3d82e1b5-0b83-45af-a2df-21e1d4e6bc6f	PCAWG	Eso-AdenoCA	EUR/AMR	M	0.00785761	-0.0101142	0.0040775	-0.00374935
3dae8b6b-69a0-4bb8-b858-68ce5c8295c5	PCAWG	Kidney-RCC	Other	M	0.00763739	-0.0106373	0.00858094	-0.00233466
3dbe5748-c622-11e3-bf01-24c6515278c0	PCAWG	Liver-HCC	EAS	M	0.00338854	0.0273256	0.00868335	-0.00491253
3de89caa-c623-11e3-bf01-24c6515278c0	PCAWG	Liver-HCC	EAS	F	0.00409413	0.0281347	0.00824675	-0.0102134
3e1c3b30-dc01-472e-b1c3-b81a850659d3	PCAWG	Kidney-ChRCC	EUR/AMR	F	0.00637151	0.00893972	0.00861968	-0.00603588
3e7926eb-67ff-43c6-a3be-7a3cc78d03c2	PCAWG	Stomach-AdenoCA	EUR/AMR	F	0.00746884	-0.00950275	0.000829727	0.000202593
3ecf6ee6-aebe-4854-b9be-d02b0877d83e	PCAWG	CNS-PiloAstro	EUR/AMR	M	0.00612557	-0.00647474	0.00414867	-0.00288757
3eed0eb6-c622-11e3-bf01-24c6515278c0	PCAWG	Liver-HCC	EAS	M	0.004857	0.0271889	0.00901256	-0.00850295
3f0aa0b0-c623-11e3-bf01-24c6515278c0	PCAWG	Liver-HCC	EAS	M	0.00472549	0.0276186	0.00812108	-0.00551077
3f0d1078-38ab-4644-ae06-15435198a630	PCAWG	Panc-AdenoCA	EUR/AMR	F	0.00574498	-0.00924582	0.00379254	-0.00649109
3f3426cb-b6f3-41ec-b625-b2b16189c2fe	PCAWG	Prost-AdenoCA	EUR/AMR	M	0.00766503	-0.0106317	0.0061499	-0.0040624
3f377ed6-adf8-4874-8dc1-0a52df72f6d0	PCAWG	Lung-SCC	EUR/AMR	M	0.00786811	-0.010702	0.00554	-0.00436895
3f487d31-e3d2-4922-9770-52444adac007	PCAWG	Eso-AdenoCA	EUR/AMR	M	0.00698189	-0.0110649	0.0056574	-0.00391153
3f4bced4-f89a-43d2-9c5f-6f9683897fa7	PCAWG	Lung-AdenoCA	EUR/AMR	F	0.00759264	-0.0107597	0.00731103	-0.0042659
3f4ce8b1-592a-4aed-85c0-83c277a5bbe9	PCAWG	Lymph-CLL	EUR/AMR	F	0.00627705	-0.0112682	0.00496352	-0.0078335
3f8b646d-dc94-46e4-8efc-d46742648fc9	PCAWG	Kidney-RCC	EUR/AMR	M	0.00730361	-0.0121185	0.00467513	-0.00323173
3fd01a21-d206-4cc2-8bc1-5d82bed43dde	PCAWG	Prost-AdenoCA	EUR/AMR	M	0.0069253	-0.0099855	0.00707026	-0.00264934
3fd6a085-bd95-4632-af35-79f1ba65fe96	PCAWG	Kidney-ChRCC	EUR/AMR	F	0.0059514	-0.00891383	0.000413985	-0.00730041
3ff1b637-7389-4e74-9e63-01642df895f4	PCAWG	Breast-AdenoCA	AFR	F	-0.0159444	-0.00580173	0.000842574	0.00272744
3ff70b4e-8cb4-4341-9be4-3a3598ff8306	PCAWG	Lymph-BNHL	EUR/AMR	M	0.00697867	-0.01133	0.00587091	-0.00356072
4003d955-80ce-4629-ae0a-59fd79419c66	PCAWG	Eso-AdenoCA	Other	M	0.00740317	-0.0110993	0.00422544	-0.00600883
4013a548-54a9-44e2-9d0c-099c873ab050	PCAWG	Prost-AdenoCA	EUR/AMR	M	0.00800602	-0.0105739	0.0072472	-0.00466916
401c1e38-0d9a-4ee1-a100-8332aa727023	PCAWG	Prost-AdenoCA	Other	M	0.00651006	-0.010301	0.00141538	-0.00405124
40381948-7dff-4254-8b81-bb6f34579ebf	PCAWG	Liver-HCC	EUR/AMR	F	0.00773648	-0.0121146	0.0024969	-0.00327582
403f69f6-7234-4eda-a621-4a53ff4ac967	PCAWG	Panc-AdenoCA	EUR/AMR	F	0.00750108	-0.0109515	0.00364696	-0.00350159
4044d62d-686e-4da5-bca6-17fe4c596114	PCAWG	Eso-AdenoCA	EUR/AMR	M	0.00752306	-0.00966279	0.0070382	-0.00223049
4066fc82-49ba-4a54-a81c-768ae25e2741	PCAWG	Breast-AdenoCA	EUR/AMR	F	0.00707759	-0.0110196	0.00437485	0.00133558
4068da56-b5ab-4600-ba04-38cde55d92a1	PCAWG	Lymph-BNHL	EUR/AMR	M	0.0074862	-0.0106257	0.00509863	-0.0022362
4070818b-1918-4d2a-beb7-98b752d51a8d	PCAWG	Head-SCC	EUR/AMR	F	0.00815307	-0.0115984	0.00652022	-0.0036151
40925959-5b66-45a5-a8a2-61ee7e67b084	PCAWG	SoftTissue-Leiomyo	EAS	F	0.00449099	0.0279476	0.00503321	-0.0116625
41137257-fa6b-4c5b-89da-7975e4073afa	PCAWG	Ovary-AdenoCA	EUR/AMR	F	0.00654646	-0.00833444	-0.00147633	-0.00374705
41198a9d-ba24-4040-a9ab-dc340e4c87e3	PCAWG	Eso-AdenoCA	EUR/AMR	M	0.00780443	-0.0106377	0.00632951	-0.00121252
411c92b3-73a4-409a-ad51-bbb5ab4e4751	PCAWG	Prost-AdenoCA	EUR/AMR	M	0.0079404	-0.0106672	0.00856607	-0.00607663
413df96e-c622-11e3-bf01-24c6515278c0	PCAWG	Liver-HCC	EAS	M	0.00433928	0.028296	0.00963614	-0.00769124
414bb84b-9516-4b80-a41f-e1af4154121d	PCAWG	Panc-AdenoCA	EUR/AMR	F	0.00704033	-0.0108475	0.0043031	-0.000694161
416f971f-60e4-4f6b-8962-441aa9b464cb	PCAWG	CNS-Medullo	EUR/AMR	M	0.00695735	-0.010478	0.00496946	-0.00354318
4175a98a-c623-11e3-bf01-24c6515278c0	PCAWG	Liver-HCC	EAS	M	0.00374017	0.0284579	0.0100685	-0.00623146
41dbe6b2-2f19-4544-b238-840a170467ee	PCAWG	Lymph-CLL	EUR/AMR	M	0.00613999	-0.0107052	0.00487072	-0.00541156
41e3896b-9b23-4a4d-b3b1-61c60c2638b0	PCAWG	CNS-Oligo	EUR/AMR	M	0.00787901	-0.00989404	0.00489136	-0.00284566
41ec69c8-7eac-4909-a643-d91c547dbf36	PCAWG	Prost-AdenoCA	EUR/AMR	M	0.00653929	-0.010953	0.00617838	-0.00215448
4202132b-adb7-45c7-a355-254ef9909556	PCAWG	Eso-AdenoCA	EUR/AMR	M	0.00729508	-0.0110823	0.00577667	-0.00160636
420e1242-6de8-4032-b446-53a530f01015	PCAWG	Panc-AdenoCA	AFR	M	-0.0330816	-0.00271181	-0.000926954	0.00343892
422375ba-7c98-42a5-b8cc-f88084a938f6	PCAWG	Kidney-ChRCC	EUR/AMR	M	0.00463415	-0.00872625	-0.00158001	-0.00683833
4229fbf5-bb8f-4afa-aca0-1537b9bbcf07	PCAWG	Eso-AdenoCA	EUR/AMR	F	0.00746716	-0.0119827	0.00675479	-0.00224006
42482dba-7343-43f6-8e59-185462d53ec6	PCAWG	Uterus-AdenoCA	EUR/AMR	F	0.00753499	-0.00878284	0.0055539	0.000571705
4279e604-cc93-4b2e-a5ad-ca95c738a272	PCAWG	Lung-SCC	EUR/AMR	M	0.00731124	-0.0120885	0.00365872	-0.00273042
427e99fe-acff-4177-a7e8-72cd2cc1c32f	PCAWG	Skin-Melanoma	EUR/AMR	M	0.00788819	-0.0115774	0.00771552	-0.00218267
42806ed5-4845-4251-b274-ad087b6f2d25	PCAWG	Kidney-RCC	EUR/AMR	M	0.00779248	-0.00957447	0.00274225	-0.000439638
42875701-4a11-4644-b57a-174bc4274019	PCAWG	Ovary-AdenoCA	EUR/AMR	F	0.00743725	-0.0101366	0.00631054	-0.00268856
4290101c-c623-11e3-bf01-24c6515278c0	PCAWG	Liver-HCC	EAS	M	0.00369091	0.0270505	0.0111325	-0.00794428
42bb4415-7431-43b5-9dbe-d49e9995f65e	PCAWG	Panc-AdenoCA	EAS	M	0.00429889	0.026027	0.00339609	-0.00882318
42db7403-d474-42f7-9dd8-14fc4425d5e4	PCAWG	Prost-AdenoCA	EUR/AMR	M	0.007993	-0.0101172	0.00596677	-0.00396672
42e263fb-3062-4615-8404-8a827b951926	PCAWG	Skin-Melanoma	EUR/AMR	F	0.00727311	-0.0100168	0.00546401	-0.00255744
42f3f954-a896-4747-8a5e-2d40ea64f7db	PCAWG	Lymph-BNHL	EUR/AMR	M	0.00856437	-0.0109891	0.00595649	-0.00378459
42feff2b-0f98-4cc8-9bf3-a9d64f84086e	PCAWG	Eso-AdenoCA	Other	M	0.00753891	-0.0114458	0.00541581	-0.00298242
43086ca7-5ead-49e1-9265-c5f9b1bcab07	PCAWG	Skin-Melanoma	EUR/AMR	F	0.00737874	-0.0107898	0.00521945	-0.00520718
431ef9fb-e5c4-4413-b274-15d2bc30bf7b	PCAWG	Liver-HCC	EAS	M	0.00406562	0.028268	0.0104598	-0.00793077
433b41e8-d79a-4da0-a700-821cd97cc1b9	PCAWG	Cervix-SCC	EUR/AMR	F	0.00698563	-0.0118712	0.0061223	-0.000456236
43634c4d-e2ed-4b39-bac2-474388af50e5	PCAWG	Kidney-ChRCC	EUR/AMR	M	0.00671416	-0.0101516	0.00757396	-0.00369744
436d2f9c-b5ba-4670-a31c-b247e12771a1	PCAWG	Skin-Melanoma	EUR/AMR	M	0.0083803	-0.0113212	0.00503944	-0.00262524
438232ca-c623-11e3-bf01-24c6515278c0	PCAWG	Liver-HCC	EAS	F	0.00492424	0.0290799	0.00895068	-0.00332014
4396f730-4860-4aea-9c88-b520001cb6f1	PCAWG	Panc-AdenoCA	Other	M	0.0064013	-0.00986334	0.000417825	-0.00560446
43a3f0fa-c622-11e3-bf01-24c6515278c0	PCAWG	Liver-HCC	EAS	M	0.00490725	0.028464	0.0102925	-0.00674061
43c79954-b57c-4e1a-8794-9b84cf49c016	PCAWG	CNS-Medullo	EUR/AMR	F	0.00671516	-0.0094876	0.00371302	-0.00226088
43cb789c-b6f7-4488-b9ae-7d483be08daa	PCAWG	Prost-AdenoCA	EUR/AMR	M	0.00565119	-0.00500004	-0.00544792	-0.00242795
43db87bf-f764-4096-a587-c78559aa0945	PCAWG	Panc-AdenoCA	EUR/AMR	F	0.00684284	-0.010306	0.00513778	-0.00175845
440cc94e-413d-464c-9160-91d4b0f81d18	PCAWG	Breast-AdenoCA	EUR/AMR	F	-0.0049036	-0.00393248	0.00300215	0.012804
44123123-63e3-46bd-85ee-c66a37c942a3	PCAWG	Kidney-ChRCC	EUR/AMR	M	0.00679895	-0.0102432	0.00347646	-0.00263082
441312af-029c-4e92-bb22-ae6801848211	PCAWG	Panc-AdenoCA	EUR/AMR	F	0.00773494	-0.011429	0.00502121	-0.00693656
4465404c-c623-11e3-bf01-24c6515278c0	PCAWG	Liver-HCC	EAS	M	0.00358639	0.0287013	0.011258	-0.00729515
446c5e47-b288-43ac-9a6a-a723ba9b0f95	PCAWG	Kidney-RCC	EUR/AMR	F	0.00732547	-0.00669445	0.00468114	-0.00232445
449cbc3d-91a1-42d0-87c0-fe316c01a286	PCAWG	Lymph-BNHL	EUR/AMR	M	0.00784147	-0.0106605	0.00238786	-0.00281489
44a50ada-0ead-4235-89c1-3dd5607974f7	PCAWG	ColoRect-AdenoCA	EUR/AMR	M	0.00668032	-0.0103822	0.00831224	-0.00629303
44ffb58f-9d70-4a51-b456-95d46df89096	PCAWG	Prost-AdenoCA	EUR/AMR	M	0.00804776	-0.0116353	0.00641315	-0.00337427
454f62ca-7688-48e6-8a59-0149d11f1fe3	PCAWG	Liver-HCC	EUR/AMR	F	0.00712047	-0.0100864	0.00379924	-0.00027161
45561da8-6073-4f1d-9cfc-b627516d1242	PCAWG	Breast-AdenoCA	EUR/AMR	F	0.00679125	-0.0102519	0.00568907	-0.00235393
4557cea8-c622-11e3-bf01-24c6515278c0	PCAWG	Liver-HCC	EAS	F	0.00387847	0.0278645	0.00729727	-0.00400604
455f65ca-d451-41f8-bb62-41de61dfab2e	PCAWG	Lymph-BNHL	EUR/AMR	F	0.00792199	-0.0108046	0.00728068	-0.00296459
45671631-68ef-4375-8a47-22796365f9a1	PCAWG	Breast-AdenoCA	EUR/AMR	F	0.0070238	-0.0102882	0.00126494	-0.00455607
4568c503-4d0d-4b5a-84ed-cf7984b3a722	PCAWG	Head-SCC	AFR	M	-0.0281187	-0.00294988	6.70239e-05	-0.000543556
458cb260-e0db-4af4-b9db-4cc6044cbfd4	PCAWG	Prost-AdenoCA	EUR/AMR	M	0.0059239	-0.0102292	0.00146573	-0.00444009
45cc9700-1691-4fb4-9e9b-52fd6f9c3188	PCAWG	Panc-AdenoCA	AFR	F	-0.02477	-0.00433014	0.000246931	-0.000284507
45f16b04-e417-4298-8b62-1a7e32d2fcb5	PCAWG	Skin-Melanoma	EUR/AMR	M	0.00774428	-0.0098945	0.00587803	-0.000500465
46098e4f-4359-4235-a7e5-4ecc46faef8f	PCAWG	Liver-HCC	EUR/AMR	M	0.00762562	-0.0112992	0.00569077	-0.00523713
46281d1a-5a55-4a05-aa54-fab4fbcd3bf7	PCAWG	Stomach-AdenoCA	Other	M	0.00373868	0.0278461	0.01001	-0.010469
462e15ad-463e-49ea-966d-aa6b58e74c06	PCAWG	Panc-AdenoCA	EUR/AMR	F	0.00649604	-0.0110221	0.00420692	-0.00389116
463d50b1-583c-4531-92de-5df50d8881bf	PCAWG	Cervix-SCC	AFR	F	-0.0298214	-0.00236555	-0.000216735	0.00278012
463d6d84-3b5c-4c4c-a16c-bbefe0826519	PCAWG	Prost-AdenoCA	Other	M	0.0066621	-0.0107814	0.00617759	-0.00522566
465d96dd-ec61-49e3-9b1e-8fb11d16d67c	PCAWG	Panc-Endocrine	EUR/AMR	F	0.00566884	-0.0078863	0.00212896	-0.0011982
4660406c-f732-418a-b2c4-1883356ea288	PCAWG	Panc-Endocrine	Other	M	0.00551198	-0.0108337	0.00299068	-0.0031549
4676d3a6-c622-11e3-bf01-24c6515278c0	PCAWG	Liver-HCC	EAS	M	0.00438456	0.0276902	0.00867698	-0.00787784
469ab612-c623-11e3-bf01-24c6515278c0	PCAWG	Liver-HCC	EAS	M	0.00480287	0.0277293	0.00896554	-0.00762049
46d6533e-fe3e-4854-9026-2b95d020e340	PCAWG	Lymph-BNHL	EUR/AMR	F	0.00697892	-0.010903	0.00738756	-0.00442812
46d718a0-6b02-444e-84a2-f16fd5f71742	PCAWG	CNS-Medullo	EUR/AMR	F	0.00808954	-0.00921394	0.00605475	-0.00118017
46e1fd58-c2ea-46ef-bfc9-26d61e7be608	PCAWG	Breast-AdenoCA	AFR	F	-0.0302657	-0.0017805	-0.000159963	0.00405543
46ecbb48-9320-47ec-8bd8-4657e1885627	PCAWG	Skin-Melanoma	EUR/AMR	M	0.00624266	-0.0109694	0.00328603	-0.0031687
46ee8ba7-ef58-4b4c-913c-9507e7a9d7e2	PCAWG	Skin-Melanoma	EUR/AMR	M	0.00768175	-0.0104047	0.00415984	-0.00371348
470ba709-203f-4599-a536-ac241e2c0086	PCAWG	Panc-Endocrine	EUR/AMR	M	0.0078375	-0.0115021	0.00773733	-0.00435384
4762c833-d13c-4ce7-a94a-e24f2178018e	PCAWG	Panc-AdenoCA	EUR/AMR	M	0.00758038	-0.0106811	0.00527162	-0.00385429
47b119b4-78fd-4df1-b311-d9c0557fd8db	PCAWG	Skin-Melanoma	EUR/AMR	F	0.0073782	-0.011154	0.00619808	-0.00347555
47c72f4a-2eaa-4d73-be22-c3ebe84dae20	PCAWG	Skin-Melanoma	Other	F	0.00695737	-0.00886883	-0.000191764	-0.00442484
47dd00c0-b7d3-4f7b-9875-dd7bf95963f1	PCAWG	CNS-Medullo	EUR/AMR	M	0.0069598	-0.00740235	-0.00669914	-0.00161767
47ddb48e-c623-11e3-bf01-24c6515278c0	PCAWG	Liver-HCC	EAS	F	0.0036164	0.0288651	0.00928832	-0.00792165
47f826a1-96ed-4f4d-94e0-49f4460ef44f	PCAWG	Uterus-AdenoCA	EAS	F	0.00481346	0.0283721	0.00773394	-0.0077964
480372c8-a5f8-42ff-8f66-75b98634f9b3	PCAWG	Kidney-RCC	EUR/AMR	M	0.00663325	-0.00996698	0.00579757	-0.00232058
484b41b1-c917-4b53-a7b2-abf9daae60b3	PCAWG	Eso-AdenoCA	EUR/AMR	M	0.00792166	-0.0104649	0.00721611	-0.0036647
484e4b6e-1f90-468c-83d8-4fbd8b1ee00a	PCAWG	Prost-AdenoCA	Other	M	0.00796793	-0.0112884	0.00666749	-0.00418535
48a02a49-e77f-4a18-a2a2-3e28f13b25da	PCAWG	Lung-AdenoCA	EUR/AMR	F	0.00661304	-0.0106603	0.00398186	-0.0045211
48b6e8f8-3784-4f66-892f-5c294e06c306	PCAWG	Thy-AdenoCA	EUR/AMR	M	0.0051331	0.00338124	0.00534015	0.0458219
48e606cf-cb3e-487c-aa4f-78c3056960d2	PCAWG	Lymph-BNHL	EUR/AMR	M	0.00774867	-0.0112661	0.00552097	-0.00293656
48f2b204-f56d-47c6-933f-8d7b4ef3fbe5	PCAWG	Lymph-BNHL	EUR/AMR	F	0.00782131	-0.00985769	0.00566541	-0.00287211
491994d0-c623-11e3-bf01-24c6515278c0	PCAWG	Liver-HCC	EAS	M	0.00457678	0.0270021	0.0108405	-0.00571747
498226d7-dd1f-4560-b0c6-7c7a3a51396a	PCAWG	Panc-AdenoCA	EUR/AMR	M	0.00821458	-0.0105635	0.00444866	-0.00572761
49c3b767-f969-4fc5-8577-76ad455aea1c	PCAWG	Panc-AdenoCA	EUR/AMR	M	0.00489882	-0.00856178	0.00286157	-0.00205441
49cd5084-c2b5-47d4-b921-2f2316afe33a	PCAWG	Kidney-RCC	EUR/AMR	M	0.00706804	-0.0105267	0.00499571	-0.00810377
49f1039a-3702-4459-9fd2-3c1eb3e2c146	PCAWG	Panc-Endocrine	EUR/AMR	M	0.00722382	-0.0097911	0.00397246	-0.00158539
49f65ce5-0af1-43b9-a942-64607a230d7b	PCAWG	ColoRect-AdenoCA	EUR/AMR	F	0.00675572	-0.0113414	0.00570596	-0.00474856
4a176cd6-c623-11e3-bf01-24c6515278c0	PCAWG	Liver-HCC	EAS	M	0.00467472	0.0272757	0.00731681	-0.00904696
4a270b68-2f34-4340-8fb2-43b8ece9d73e	PCAWG	Panc-AdenoCA	EUR/AMR	F	0.00658955	-0.0111999	0.00575773	-0.00355927
4a5655ba-0f40-4c74-9534-23eb5df3ad4d	PCAWG	CNS-Oligo	EUR/AMR	F	0.00698052	-0.01017	0.00447061	-0.00646596
4a723c3e-c622-11e3-bf01-24c6515278c0	PCAWG	Liver-HCC	EAS	M	0.00377086	0.0271573	0.00902841	-0.00710542
4a7b9cb0-0488-4cd4-bd60-0704c9146fea	PCAWG	Panc-AdenoCA	EUR/AMR	M	0.00703326	-0.00945126	0.00378105	-0.00829303
4a979161-289c-4278-b0a7-8d7574f0837b	PCAWG	Prost-AdenoCA	EUR/AMR	M	0.00691739	-0.0101413	0.00300561	-0.00502843
4aa29407-3160-412b-a9dc-bcd4710da037	PCAWG	CNS-Medullo	EAS	F	0.00455462	0.0122261	0.00281542	0.00550468
4ad9b3ae-61f2-41b3-931c-8c0f4036e6fa	PCAWG	Kidney-RCC	Other	M	0.00778057	-0.0103132	0.00366437	-0.00437693
4ad9e4e7-a936-4c2c-927b-d1b48272e80b	PCAWG	Liver-HCC	EAS	M	0.00407571	0.0289988	0.00754105	-0.00456125
4adb1d2b-262d-4179-a526-964a7560c891	PCAWG	Kidney-RCC	EUR/AMR	M	0.0069771	-0.0104153	0.00478859	-0.00484838
4adefa84-9ffb-4efe-9a7f-bf1e307f6932	PCAWG	Prost-AdenoCA	AFR	M	-0.0214488	-0.00484555	0.00024622	0.000505262
4ae3be28-d049-444d-bbff-97645cc4ee24	PCAWG	Panc-AdenoCA	EUR/AMR	M	0.00738316	-0.0108028	0.00566962	-0.0040073
4b03ea8e-d205-4e72-bc34-5281872f753e	PCAWG	Panc-AdenoCA	EUR/AMR	F	0.00554051	-0.00946212	0.00200258	-0.00714669
4b18d5fc-c623-11e3-bf01-24c6515278c0	PCAWG	Liver-HCC	EAS	M	0.00409242	0.0274364	0.01241	-0.00509028
4b305421-3a8c-4dcc-a401-423a4e6f87aa	PCAWG	Panc-AdenoCA	EUR/AMR	F	0.00763363	-0.00987647	0.00552618	-0.00532384
4b5f8f12-18cc-4ec2-9819-8c2ed5c690e4	PCAWG	Prost-AdenoCA	EUR/AMR	M	0.00731646	-0.0106061	0.00652777	-0.00420645
4b735a16-c639-4e91-a5a2-cfa1ab8d6dba	PCAWG	Prost-AdenoCA	EUR/AMR	M	0.00696738	-0.00932333	0.00319512	-0.00075925
4b8a0b13-83bb-4605-8df6-09dcf7ffdfe3	PCAWG	Stomach-AdenoCA	EAS	F	0.00412421	0.0254907	0.00904145	-0.00681326
4bc1bb95-6ff4-411d-984d-bf2f07345c25	PCAWG	Panc-Endocrine	Other	M	0.00610727	-0.010071	0.0030835	-0.00696845
4bc33da3-558d-434a-9b70-5ef170928451	PCAWG	ColoRect-AdenoCA	AFR	F	-0.0277516	-0.00354791	-0.00265297	0.00425336
4bc53b4e-8334-46ff-aaab-4e5a0f30177b	PCAWG	Kidney-RCC	EUR/AMR	M	0.00634965	-0.010634	0.0031476	-0.00455794
4be4b70c-3572-432b-8e20-64af795e2c80	PCAWG	CNS-Medullo	EUR/AMR	F	0.00765082	-0.0100402	0.00530459	-0.0019352
4bf6f60b-4c11-4342-beaa-9e78d6d39262	PCAWG	Lymph-BNHL	EUR/AMR	F	0.00726398	-0.00920711	0.00463717	-0.00146594
4c140072-24e3-4026-bd36-5f25d71a65cf	PCAWG	Ovary-AdenoCA	EUR/AMR	F	0.00752238	-0.0108625	0.00597183	-0.0028072
4c31b6d4-c623-11e3-bf01-24c6515278c0	PCAWG	Liver-HCC	EAS	M	0.00441384	0.0273256	0.0106172	-0.00810532
4c3490bd-7434-4d27-8a1b-2e0fa404bcee	PCAWG	Lymph-BNHL	EUR/AMR	F	0.00738986	-0.0110111	0.00465802	-0.00239243
4c53958f-e391-4416-869a-5d1170810e18	PCAWG	Panc-AdenoCA	EUR/AMR	M	0.00719358	-0.0100068	0.0055014	-0.00270684
4ccbadcc-1109-4a09-9144-47f95685fd2a	PCAWG	Panc-Endocrine	EUR/AMR	F	0.00784339	-0.0126735	0.00703077	-0.00430903
4cdf6916-41f7-497b-820d-06846a7d184f	PCAWG	Ovary-AdenoCA	EUR/AMR	F	0.00814145	-0.0108985	0.0044852	-0.000580976
4d1add62-3e3c-45ff-9df7-7cf1a0c8ca09	PCAWG	Lymph-CLL	EUR/AMR	M	0.00665538	-0.0107891	0.0043046	-0.00244412
4d25be56-e1e2-4ddb-be52-9253c1094a30	PCAWG	Lymph-CLL	EUR/AMR	F	0.00707705	-0.0103115	0.00679784	-0.00775594
4d496968-c623-11e3-bf01-24c6515278c0	PCAWG	Liver-HCC	EAS	M	0.00372021	0.0278873	0.00965884	-0.00701484
4da58fda-80f9-488e-a6bd-c19d5371eab8	PCAWG	CNS-Medullo	EUR/AMR	F	0.00675861	-0.00517464	0.00242681	0.000252769
4db865fd-c30c-4d9b-acdd-358c01d024b9	PCAWG	Prost-AdenoCA	EUR/AMR	M	0.00748686	-0.0120314	0.00522099	-0.00214516
4e1ccb7d-e262-4e93-b08b-8b84e98f8784	PCAWG	Ovary-AdenoCA	EUR/AMR	F	0.00722845	-0.0117017	0.0075804	-0.00408037
4e2a4226-999f-4cca-bf37-17d54b7f8a96	PCAWG	CNS-GBM	EUR/AMR	F	0.00511788	-0.00889503	-0.00109473	-0.00215096
4e69cc2a-c623-11e3-bf01-24c6515278c0	PCAWG	Liver-HCC	EAS	M	0.00377225	0.028755	0.0088261	-0.00470615
4e93a9b6-ee07-4592-a621-ec2f4ec40a54	PCAWG	Liver-HCC	EAS	M	0.0048137	0.0285174	0.00908513	-0.00520114
4ea37836-c622-11e3-bf01-24c6515278c0	PCAWG	Liver-HCC	EAS	F	0.00394835	0.0274078	0.00865535	-0.00519552
4f355871-6410-4aec-bd36-4b3f0849065d	PCAWG	Panc-AdenoCA	EUR/AMR	M	0.00730458	-0.0116633	0.00647363	-0.00509368
4f38ba2e-0173-4939-ab1a-c2c280d87a5e	PCAWG	Panc-AdenoCA	EUR/AMR	M	0.00759772	-0.0102811	0.0046711	-0.00344832
4f59f580-7c1c-43c8-9ae9-82e67ec930d9	PCAWG	Prost-AdenoCA	EUR/AMR	M	0.00756821	-0.0110962	0.00619529	-0.00625418
4f7c9034-c623-11e3-bf01-24c6515278c0	PCAWG	Liver-HCC	EAS	M	0.0052131	0.028105	0.00968032	-0.00680983
4fc333a5-df4c-45ef-84b3-56d83b9019b4	PCAWG	ColoRect-AdenoCA	AFR	M	-0.0320598	-0.00125181	-0.000623653	0.00134909
4ff5a4a6-94f8-4f4c-ae7c-9b1ddb971fb7	PCAWG	Kidney-ChRCC	EUR/AMR	F	0.00792285	-0.010862	0.00621624	-0.00421118
501c785e-aa57-44d4-a38e-187be13546d7	PCAWG	Ovary-AdenoCA	EUR/AMR	F	0.00581721	-0.0100915	0.00187271	-0.00494609
503baeb5-d5d6-46df-8695-c5e0f274c49c	PCAWG	Breast-AdenoCA	EUR/AMR	F	0.00819096	-0.008316	0.00305337	-0.000735311
503f8648-a261-4fad-9062-769d85f140df	PCAWG	Kidney-ChRCC	EUR/AMR	F	0.0053534	-0.00894538	0.00171091	-0.00310128
50497294-50a7-42e2-b6f7-f5d379589860	PCAWG	Lung-SCC	EUR/AMR	F	0.00783042	-0.0112266	0.00698893	-0.00303093
50708b86-c622-11e3-bf01-24c6515278c0	PCAWG	Liver-HCC	EAS	M	0.00460974	0.0285691	0.0106443	-0.00245942
507a2596-c623-11e3-bf01-24c6515278c0	PCAWG	Liver-HCC	EAS	M	0.00400657	0.0276384	0.00713174	-0.00739987
50aec054-8271-4ac5-9e3a-2406244b8467	PCAWG	Eso-AdenoCA	Other	F	0.00702003	-0.0108531	0.00758615	-0.00317461
50b605a8-c603-43db-92a4-5b36b837db70	PCAWG	Ovary-AdenoCA	EUR/AMR	F	0.00785818	-0.0108495	0.00451611	-0.0025473
517112f3-1555-415b-beb5-6a09b188e932	PCAWG	Skin-Melanoma	EUR/AMR	M	0.00766905	-0.0111217	0.00563308	-0.00306179
51a42232-c623-11e3-bf01-24c6515278c0	PCAWG	Liver-HCC	EAS	M	0.00448766	0.0291718	0.0111483	-0.00406452
51c93f2e-840e-4c2e-9b05-4a8fd122e825	PCAWG	Lymph-BNHL	EUR/AMR	F	0.00765546	-0.0110324	0.00388158	-0.00228828
51e4aa65-d472-4844-9525-779a207954e3	PCAWG	Ovary-AdenoCA	AFR	F	-0.0302169	-0.00280675	-0.00220938	-0.000450135
51e58f22-5b5b-4bb8-a879-1d7e3f51ccd0	PCAWG	Kidney-RCC	EUR/AMR	M	0.00788116	-0.0110267	0.00356776	-0.00239881
521e2f1b-8ef5-44dc-b4e8-613736b3e4ec	PCAWG	CNS-Medullo	EUR/AMR	M	0.00703049	-0.00733289	-0.00440754	0.00142501
524328bf-e279-40b1-b028-5868b98d2a4d	PCAWG	Cervix-SCC	EUR/AMR	F	0.00761849	-0.0108163	0.00741366	-0.00485213
5263f6d7-e703-4bb8-a951-d6097f4c6479	PCAWG	Panc-AdenoCA	EUR/AMR	M	0.00678897	-0.00994098	5.93586e-05	-0.00157693
527481c0-4ebb-408e-9026-e7ab19b0ab83	PCAWG	Kidney-RCC	EUR/AMR	M	0.00720432	-0.0100583	0.00580932	-0.00459691
5279f194-5e89-4a9d-a262-0cc2c97b8ea5	PCAWG	Panc-Endocrine	Other	M	0.00686191	-0.0108815	0.00319668	-0.0065195
52c198b4-7bda-4f81-8101-a322787a10a6	PCAWG	CNS-Medullo	EUR/AMR	M	0.00728422	-0.0102837	0.00300756	-0.00404409
52c4fc32-c622-11e3-bf01-24c6515278c0	PCAWG	Liver-HCC	EAS	M	0.0040268	0.0275889	0.00965021	-0.00498456
52d6ebb2-5e01-409b-bbf9-389d5086bf05	PCAWG	ColoRect-AdenoCA	EUR/AMR	M	0.00761972	-0.0107009	0.006383	-0.00174845
52dd48d5-5ea8-4fc7-b11c-8c3ba30379b9	PCAWG	Ovary-AdenoCA	EAS	F	0.00456314	0.0277155	0.00736355	-0.00846572
52ff49ab-be7e-431b-9151-ff621a7cee95	PCAWG	Panc-AdenoCA	SAS	M	0.00328916	0.00253604	-0.035043	0.000367073
5303e716-0a84-48df-9237-7d4681c5f5b3	PCAWG	Panc-Endocrine	Other	F	0.00575426	-0.010217	-0.000440851	-0.00250196
53057387-7374-4b37-b76b-0a47903baa5e	PCAWG	ColoRect-AdenoCA	AFR	F	-0.0294613	-0.0022378	-0.00115616	0.000787056
5352fa25-4dc3-43fb-9d43-814fef05aad5	PCAWG	Lymph-CLL	EUR/AMR	F	0.00656134	-0.0109345	0.00396423	-0.00777581
536ca59c-fd4c-4105-8ba9-ef92bb0dbd5b	PCAWG	CNS-Medullo	EUR/AMR	M	0.00756387	-0.00935971	0.00754929	-0.0049598
536cb58b-852c-491a-94f7-ffbea4c98871	PCAWG	CNS-Oligo	EUR/AMR	M	0.00635224	-0.0100594	0.00451124	-0.00497137
53709088-7cc8-42b7-aa16-1d7de11b97c9	PCAWG	CNS-Medullo	EUR/AMR	M	0.00767391	-0.00965187	0.00635554	-0.00351572
538649a4-c623-11e3-bf01-24c6515278c0	PCAWG	Liver-HCC	EAS	M	0.00388188	0.0284653	0.0109999	-0.00731397
5387c9ba-ebb0-410d-bf97-f1676a699582	PCAWG	Lymph-BNHL	EUR/AMR	M	0.00733407	-0.0109456	0.00809507	-0.0034737
539a0194-ea33-4213-b815-b8dbbc07a276	PCAWG	Kidney-ChRCC	EUR/AMR	M	0.00653799	-0.0105565	0.00506989	-0.00546285
53a41b70-eea0-4c08-b0a7-e02940d873bf	PCAWG	Panc-AdenoCA	EUR/AMR	F	0.00759537	-0.0102765	0.00556729	-0.00293299
53d2e526-c622-11e3-bf01-24c6515278c0	PCAWG	Liver-HCC	EAS	F	0.00375134	0.0289017	0.00853988	-0.00462672
53e58dd1-c6dc-4af4-b7c5-0cc2bb27a7f5	PCAWG	Liver-HCC	Other	F	0.00455791	0.0283121	0.013155	-0.00609801
544d4c6e-d67f-4a1b-9531-88ec7c67db39	PCAWG	Panc-AdenoCA	EUR/AMR	F	0.00731425	-0.0104255	0.00530694	-0.0025081
54523ac8-0dd8-4256-b33e-f0a802fee3e8	PCAWG	ColoRect-AdenoCA	EUR/AMR	M	0.00779388	-0.0104693	0.00604881	-0.00287191
5458ac43-4640-4b74-b119-d960d08abc80	PCAWG	CNS-Medullo	EUR/AMR	M	0.00636933	-0.00793617	0.000887314	-0.00398838
546cfd48-e472-4186-a83a-09f5aef53000	PCAWG	SoftTissue-Leiomyo	EUR/AMR	F	0.00719364	-0.0105602	0.00820934	-0.00391868
5477113a-1c5a-11e4-971e-7b43dbebcbe4	PCAWG	Liver-HCC	EAS	M	0.0045281	0.0268432	0.00771387	-0.00502561
547733dc-c623-11e3-bf01-24c6515278c0	PCAWG	Liver-HCC	EAS	M	0.00410402	0.0276404	0.00879785	-0.00905916
54974477-6842-4312-ae9d-2782d8f4373e	PCAWG	Prost-AdenoCA	EUR/AMR	M	0.00759906	-0.0115087	0.00183458	-0.00470786
54c65bdd-ac2e-466a-80cb-6f534095f56b	PCAWG	CNS-GBM	AFR	F	-0.0247892	-0.00356996	0.000460476	0.00111692
54c9213e-c622-11e3-bf01-24c6515278c0	PCAWG	Liver-HCC	EAS	M	0.00425032	0.0272332	0.00935868	-0.00944502
54caa8bb-e3cf-4e4b-82cd-6d699953685d	PCAWG	Stomach-AdenoCA	EAS	M	0.00544906	0.0272234	0.00901962	-0.0122094
553a6732-96dd-45c9-ace8-e4e2b1b79561	PCAWG	Lymph-BNHL	EUR/AMR	M	0.00778055	-0.0104743	0.00577705	-0.00140311
553f5fce-25ad-4bd8-a0f4-1cbf70a227b7	PCAWG	ColoRect-AdenoCA	AFR	F	-0.0314294	-0.00148811	-1.41189e-05	0.00704039
556aa0e7-1911-4414-a48b-35cbc03a7d22	PCAWG	CNS-Medullo	EUR/AMR	F	0.00736968	-0.0100034	0.00379453	-0.00132214
557ad360-4292-4461-8a55-aae3b9d7b3f9	PCAWG	ColoRect-AdenoCA	EUR/AMR	F	0.00768206	-0.0108753	0.00717491	-0.00598244
5597c04c-c623-11e3-bf01-24c6515278c0	PCAWG	Liver-HCC	EAS	M	0.00433904	0.0285274	0.0105814	-0.00677935
55a4a6b2-6cd9-4606-84ec-fcf9a313fa12	PCAWG	Stomach-AdenoCA	EUR/AMR	M	0.00754923	-0.0104489	0.00645206	-0.00218409
55bde93e-c351-4236-972a-094ace624733	PCAWG	Skin-Melanoma	EUR/AMR	M	0.00780502	-0.0110252	0.00331454	-0.00422075
55eb8193-4fe5-41a7-bee9-765acf8cd5b5	PCAWG	Kidney-RCC	EUR/AMR	M	0.00686201	-0.0105132	0.00387739	-0.00485989
56544b4d-bd7b-4015-bae2-3130362b06f2	PCAWG	Prost-AdenoCA	EUR/AMR	M	0.00636768	-0.0106653	-0.000514136	-0.00688368
567a575c-97b9-475c-8954-5f4e868f0a83	PCAWG	Skin-Melanoma	EUR/AMR	M	0.00702253	-0.0115035	0.00567028	-0.00330505
5687c6aa-c623-11e3-bf01-24c6515278c0	PCAWG	Liver-HCC	EAS	M	0.00439016	0.0282424	0.0136675	-0.00567082
569df51d-5ff5-4209-bf69-af92a207bf50	PCAWG	Skin-Melanoma	EUR/AMR	F	0.00787474	-0.0105108	0.00529344	-0.00559469
56a000a0-5694-4a35-a47b-9510b125eeb8	PCAWG	Kidney-RCC	EUR/AMR	M	0.00779142	-0.0107027	0.00323056	-0.00219273
571f4602-ebbc-45b9-b0fb-08d7a6d6952f	PCAWG	Panc-AdenoCA	EUR/AMR	M	0.00877988	-0.0107343	0.00419519	-0.000954263
5734aa63-3cbb-4464-afce-0713053c9f8d	PCAWG	Eso-AdenoCA	SAS	F	0.00314471	0.00272923	-0.0419073	0.002761
57399b04-971d-4cb3-a87c-116c173fdbaa	PCAWG	Panc-AdenoCA	EUR/AMR	M	0.00801933	-0.0111599	0.00483097	-0.00556083
57489130-a83f-4e9f-b6d3-79f59710f0cc	PCAWG	Lymph-CLL	EUR/AMR	M	0.00686502	-0.0110312	0.0032152	-0.00374125
5750842c-9508-4eba-a242-74939300eece	PCAWG	Panc-AdenoCA	EUR/AMR	M	0.00697018	-0.0112453	0.0046251	-0.00361428
578833e6-c623-11e3-bf01-24c6515278c0	PCAWG	Liver-HCC	EAS	F	0.00440752	0.0275426	0.0107715	-0.00333983
578a4a76-b3a4-4c8e-9e54-b7ae27ac482f	PCAWG	Lung-SCC	EUR/AMR	F	0.0055956	-0.0105266	0.000363301	-0.00318054
57bf12a6-d766-4185-bd62-8917d290d96e	PCAWG	CNS-Medullo	EUR/AMR	F	0.00690194	-0.00965269	0.00234599	-0.00253979
57c294f6-77aa-48c0-9f7c-00326a2a3f55	PCAWG	Lymph-BNHL	EUR/AMR	F	0.00714918	-0.011375	0.00466459	-0.00302591
58098074-341b-4873-895b-257de49cf264	PCAWG	Skin-Melanoma	EUR/AMR	F	0.00603519	-0.00975515	0.00253085	-0.00389114
5821caff-840b-41b7-aa5d-143620277156	PCAWG	Eso-AdenoCA	EUR/AMR	M	0.00708728	-0.0113926	0.00713952	-0.00290376
583d989c-fa07-46f5-b463-6ce5a2744927	PCAWG	Breast-LobularCA	AFR	F	-0.0292392	-0.00372973	0.000906885	0.00482939
5844876a-d390-4c02-acb9-f32647ca7375	PCAWG	CNS-Oligo	EUR/AMR	M	0.00361506	-0.00847549	0.0042953	0.00114732
584e7f6c-9ece-40a8-804d-64393d049d78	PCAWG	CNS-Medullo	EUR/AMR	M	0.0039532	-0.0106932	-0.00233536	-0.00787584
58701882-1838-410e-b1ac-08906b0d1712	PCAWG	Eso-AdenoCA	Other	M	0.00758413	-0.010212	0.00783753	-0.00282699
587ef89a-1245-40ff-8f9f-6266f40b7c23	PCAWG	Lymph-BNHL	EUR/AMR	M	0.0078158	-0.0113154	0.00624732	-0.00488218
587f3647-eeac-4d87-be57-0a2c190974ab	PCAWG	Panc-Endocrine	EAS	F	0.00340316	0.017198	0.00142322	-0.00800158
58a33bd6-c623-11e3-bf01-24c6515278c0	PCAWG	Liver-HCC	EAS	M	0.00488815	0.0279254	0.00880555	-0.00716376
58dd0b3a-b048-4a03-9fae-6bff7fa86fa7	PCAWG	Kidney-RCC	EUR/AMR	M	0.00740811	-0.011251	0.00508961	-0.00359901
58ddddd4-cb14-4081-ac9f-c291dcddc24d	PCAWG	Breast-AdenoCA	AFR	F	-0.0293218	-0.00315258	0.00129144	0.00431601
58fb176f-37a7-459d-8789-4bf4626a2a2a	PCAWG	CNS-Medullo	EUR/AMR	M	0.00745288	-0.0086461	0.00208765	-0.00447633
591474b4-c622-11e3-bf01-24c6515278c0	PCAWG	Liver-HCC	EAS	M	0.003292	0.0271384	0.00993697	-0.00496562
591a3934-0614-4c7e-8cd5-b7785b709bad	PCAWG	Breast-AdenoCA	EUR/AMR	F	0.00735045	-0.00791493	0.00790836	-0.000623059
5921107f-4b9f-4015-ac90-f76b7ced408f	PCAWG	Eso-AdenoCA	EUR/AMR	M	0.00774246	-0.00967345	0.00578564	-0.00291043
5925ff29-ab11-4a35-957f-0e6198757944	PCAWG	SoftTissue-Leiomyo	EUR/AMR	M	0.0081292	-0.0111161	0.00931229	-0.0013311
59320473-c122-4ec5-91a3-7152939651fb	PCAWG	Panc-AdenoCA	EUR/AMR	F	0.00797523	-0.0109113	0.00366767	-0.00427367
59408c15-e0d3-460c-846f-38251538216e	PCAWG	Liver-HCC	Other	M	0.00405736	0.0266195	0.00737019	-0.00710432
595e253a-2381-4697-9872-f0dc191d9632	PCAWG	CNS-PiloAstro	EUR/AMR	M	0.00779897	-0.00816494	0.00364289	-0.00328362
59765f45-8069-486f-8faf-2e69ea1b99cd	PCAWG	ColoRect-AdenoCA	EUR/AMR	M	0.00749361	-0.0106961	0.00572575	-0.00305401
59b1beda-c623-11e3-bf01-24c6515278c0	PCAWG	Biliary-AdenoCA	EAS	M	0.00383695	0.0282754	0.00980421	-0.00774179
59ed3755-0b09-4a75-81bf-0994e7a2d11a	PCAWG	Lung-SCC	EUR/AMR	M	0.00589151	-0.0091082	0.000499396	-0.00569464
5a1aa1e4-c622-11e3-bf01-24c6515278c0	PCAWG	Liver-HCC	EAS	M	0.00394557	0.0279627	0.010467	-0.00597652
5a352077-3e2f-45ec-a0d1-a3380d8156c8	PCAWG	Uterus-AdenoCA	AFR	F	-0.0274782	-0.00272239	0.000226617	-0.000320466
5a60f6b1-4b98-4ec0-abb2-d5faec02f7b5	PCAWG	Eso-AdenoCA	EUR/AMR	M	0.00726137	-0.010838	0.00462346	-0.00531724
5a659a57-ec53-4a73-8f0e-76312719ca09	PCAWG	Skin-Melanoma	EUR/AMR	F	0.00839951	-0.010007	0.00410945	-0.00252965
5aabd4f4-9611-4c33-a946-fcbc2a47f158	PCAWG	CNS-Medullo	EUR/AMR	F	0.00665213	-0.0095098	-0.000226125	-0.00259136
5abf4c6b-8142-4e47-b30d-e4af37c1ed55	PCAWG	Panc-AdenoCA	EUR/AMR	F	0.00688191	-0.0106292	0.00166922	-0.00514606
5ace153c-c849-4ffc-88df-e6f1d07c1539	PCAWG	Uterus-AdenoCA	EUR/AMR	F	0.00534923	-0.0097811	-0.000375532	-0.00492792
5ad24cf2-db35-428a-a10f-50b2decbe482	PCAWG	Liver-HCC	EAS	M	0.00372579	0.0259366	-0.00125937	-0.0112571
5adeea8a-c644-4419-8dbc-138dac006cf4	PCAWG	Liver-HCC	EAS	M	0.00455803	0.027231	0.0106801	-0.00641389
5afdc08c-4860-498e-8e4e-91d148812e62	PCAWG	Breast-AdenoCA	EUR/AMR	F	0.00585321	-0.0104607	0.00174054	-0.00447955
5b4c53e0-c623-11e3-bf01-24c6515278c0	PCAWG	Liver-HCC	EAS	M	0.00421733	0.0279115	0.0117246	-0.00742853
5b6c2628-5f5d-4822-9c13-0b461f56ebf4	PCAWG	Kidney-RCC	EUR/AMR	F	0.00695292	-0.0092284	0.00404101	-0.00372532
5b902da2-1588-4b3c-b0d5-dd22e68cb15e	PCAWG	Myeloid-AML	EAS	M	0.00514633	0.0289064	0.0141465	-0.00978824
5b9d2db6-f2b7-47b8-8105-ba44ff3274b7	PCAWG	CNS-GBM	EUR/AMR	M	0.00781022	-0.0110967	0.00356433	-0.00617696
5bc48f14-0f11-4685-a5de-aa9b279c1552	PCAWG	Lymph-CLL	EUR/AMR	M	0.00588201	-0.0113385	0.00693221	-0.00473513
5bf42cfb-bfe4-4666-9d7e-7d50500bdebd	PCAWG	Breast-AdenoCA	EUR/AMR	F	0.00694175	-0.0110981	0.00527604	-0.00451442
5c001667-5412-4e44-806e-a1040f0f300a	PCAWG	Skin-Melanoma	EUR/AMR	F	0.00717928	-0.0109438	0.0072549	-0.00182938
5c182461-639b-4cda-b064-ec58df4b93eb	PCAWG	Lymph-CLL	EUR/AMR	F	0.00621039	-0.00954166	0.00414588	-0.00377372
5c18404d-8918-4a84-b1c2-ae7d7731c213	PCAWG	Breast-AdenoCA	EAS	F	0.00449859	0.0271164	0.00274187	-0.0120274
5c284f4f-366c-410c-8c06-a199807284ba	PCAWG	Eso-AdenoCA	EUR/AMR	M	0.00738926	-0.0108901	0.00818718	-0.00557859
5c2fc7e4-0505-4292-89cd-6da2fd12086e	PCAWG	Ovary-AdenoCA	EUR/AMR	F	0.00775963	-0.0112893	0.00530885	-0.00332107
5c430ce4-c623-11e3-bf01-24c6515278c0	PCAWG	Biliary-AdenoCA	EAS	F	0.00458439	0.0274011	0.00740064	-0.00463324
5c4b7b78-a54e-43db-8354-c4d7b387b88b	PCAWG	Kidney-RCC	Other	M	0.00755019	-0.0108495	0.005173	-0.00436585
5c5b6ef7-39c9-41d8-a2e4-5fede9087ba2	PCAWG	Liver-HCC	EAS	M	0.00429576	0.0276927	0.00932937	-0.00723787
5c73da2f-b433-4199-9166-f3b8810d1206	PCAWG	Lymph-BNHL	EUR/AMR	M	0.00756524	-0.0104521	0.00485306	-0.00245771
5c84ba42-cdc3-4a19-be07-7171f42ceda5	PCAWG	Panc-AdenoCA	SAS	F	0.00347889	0.00451712	-0.0398499	-0.00182946
5c91a9d6-124c-4ffe-acf5-ce43a4c2c742	PCAWG	Lung-AdenoCA	EUR/AMR	M	0.00729883	-0.0101497	0.00786548	-0.00102978
5c99bdec-c622-11e3-bf01-24c6515278c0	PCAWG	Liver-HCC	EAS	M	0.00411319	0.028635	0.00935892	-0.00435274
5cce4752-30c6-4bc7-8c28-90617e8dcd3b	PCAWG	Liver-HCC	EUR/AMR	F	0.0073018	-0.0120106	0.00520058	-0.00242133
5ce69626-ab8d-4b70-b2ab-61e0ec1d92d4	PCAWG	Lymph-CLL	EUR/AMR	M	0.00629999	-0.0102999	0.00443236	-0.00543356
5d028c99-a58c-419a-b566-610dcba9cd5c	PCAWG	Kidney-RCC	AFR	M	-0.0317538	-0.00143656	-0.00154593	0.00652553
5d08c530-34bf-4a71-9844-d2fa65ee25cb	PCAWG	Lymph-CLL	EUR/AMR	F	0.00747599	-0.0107147	0.00518307	-0.00302563
5d2be4c8-c623-11e3-bf01-24c6515278c0	PCAWG	Liver-HCC	EAS	F	0.00436113	0.0281793	0.00892992	-0.00620124
5d5a6488-dc29-4ab5-8a98-e94fd5be113f	PCAWG	Kidney-RCC	EUR/AMR	M	0.0083115	-0.0111318	0.00850304	-0.00248424
5d6a5ba0-8213-4f89-85e0-021e4b4cc894	PCAWG	Kidney-ChRCC	EUR/AMR	M	0.0085938	-0.0105488	0.0076385	-0.00482961
5d9ea634-cdcf-4fe4-9846-02c6611de4ff	PCAWG	Eso-AdenoCA	EUR/AMR	M	0.00665103	-0.0105261	0.00390253	-0.00505531
5da8b544-c622-11e3-bf01-24c6515278c0	PCAWG	Liver-HCC	EAS	M	0.00428379	0.0276018	0.010035	-0.00505692
5dd130ec-0934-47d0-a272-d74cdaf96505	PCAWG	Panc-AdenoCA	EUR/AMR	M	0.00695935	-0.0105527	0.00364041	-0.00657059
5e382ff9-b2b7-49ea-9ae5-b1ae7ab5b910	PCAWG	Kidney-ChRCC	EUR/AMR	F	0.00719462	-0.0102584	0.0052727	-0.00559695
5e670b71-11bc-4803-8e2c-1f9ec6b99016	PCAWG	Lymph-CLL	EUR/AMR	M	0.00584599	-0.0109579	0.00547788	-0.00722905
5e680a56-c623-11e3-bf01-24c6515278c0	PCAWG	Liver-HCC	EAS	M	0.00425174	0.0288277	0.0093334	-0.00780028
5e84fc1e-f5d1-4cfa-b23b-8e826f8a9ef5	PCAWG	ColoRect-AdenoCA	EUR/AMR	F	0.00789627	-0.0111985	0.00411349	-0.00546187
5e8783d6-b32f-495a-854f-71d131f018b4	PCAWG	Lymph-BNHL	EUR/AMR	M	0.00785564	-0.0105603	0.00454637	-0.00392485
5e91f79d-f481-4034-9a1e-d81cf6e5144a	PCAWG	CNS-PiloAstro	EUR/AMR	M	0.0066625	-0.00777905	0.00395363	-0.000497657
5ea492c8-5416-4919-963f-30b39c555baa	PCAWG	Panc-AdenoCA	EUR/AMR	M	0.00722154	-0.0101743	0.00440485	-0.00465822
5ebfdd11-139b-4eee-8d98-562c6eb5d1e1	PCAWG	Panc-AdenoCA	EAS	M	0.00406369	0.0274245	0.0090577	-0.0138169
5ec49d3f-e1ff-4641-9b72-e5762aa3aee9	PCAWG	Skin-Melanoma	EUR/AMR	F	0.00787377	-0.01117	0.00636589	-0.00570249
5ef2ed4d-464e-4a51-95e0-401d9ae7be86	PCAWG	Ovary-AdenoCA	EUR/AMR	F	0.00696376	-0.0117786	0.00705304	-0.00420188
5f46f062-a06b-4ee0-9baf-fa66cc756cce	PCAWG	Lymph-CLL	EUR/AMR	M	0.00689204	-0.0123666	0.00333017	-0.00593009
5f66b200-c622-11e3-bf01-24c6515278c0	PCAWG	Liver-HCC	EAS	M	0.00383407	0.0274205	0.0114189	-0.0091952
5f750c41-ac61-4246-9224-e077b83d35f2	PCAWG	Breast-AdenoCA	EUR/AMR	F	0.00806859	-0.0102874	0.00222541	-0.00546857
5f79480e-87a6-4ca5-8250-1129d8f03cca	PCAWG	CNS-Medullo	EUR/AMR	M	0.00650333	-0.0106209	0.00647287	-0.00217371
5f7a0fb0-9477-462c-959e-7fc6f0125fec	PCAWG	SoftTissue-Leiomyo	EUR/AMR	F	0.00574746	-0.0106502	0.000922495	-0.00285388
5faa05c2-24b8-4af2-8552-4d60486c0bcd	PCAWG	Stomach-AdenoCA	EAS	M	0.00309219	0.0271743	0.00617598	-0.00978972
5fbb3bb2-c623-11e3-bf01-24c6515278c0	PCAWG	Liver-HCC	EAS	M	0.0039981	0.0281291	0.0116379	-0.0080127
5fcd86b8-ad68-4f22-ba0c-dc5ef19f75f1	PCAWG	Panc-AdenoCA	EUR/AMR	F	0.00707011	-0.0101123	0.00669634	-0.00324138
600ba105-b0f1-4fba-b1ec-0bbfe622e6cf	PCAWG	Liver-HCC	EUR/AMR	F	0.00546583	0.00636811	0.0134438	0.0571526
6075f4dc-f8db-4fae-aee4-356d22dbbffe	PCAWG	Head-SCC	SAS	F	0.00331672	0.00242343	-0.0359956	0.00105938
607f3f40-63e5-4182-b77b-2a2b11991004	PCAWG	Cervix-SCC	EUR/AMR	F	0.00759685	-0.0105265	0.00463464	-0.00361612
6083e755-4747-4cbb-bd42-610dfc921197	PCAWG	Uterus-AdenoCA	AFR	F	-0.0279236	-0.00325049	0.000617345	-0.00231413
60980222-c623-11e3-bf01-24c6515278c0	PCAWG	Biliary-AdenoCA	EAS	M	0.00392806	0.0275834	0.00951223	-0.00751902
60d15c0c-a12e-4fe5-8d76-cad096f2c248	PCAWG	Head-SCC	AFR	M	-0.0274868	-0.00364819	-0.00126681	0.00300791
60e4591c-6ce7-4a65-8355-653f5c41cd2e	PCAWG	Bladder-TCC	EUR/AMR	F	0.00710846	-0.0115001	0.00597123	-0.00068532
60ecca33-9f6a-4c77-a862-6f3d723029c9	PCAWG	Thy-AdenoCA	EUR/AMR	F	0.00629477	-0.00657607	0.00460464	0.0180308
60f94151-bbc5-4bea-a081-b0247bdbabb3	PCAWG	Kidney-ChRCC	EUR/AMR	M	0.00824043	-0.0111618	0.00699906	-0.00485568
611a2445-8df1-4abd-bb6b-4954ee1dc47d	PCAWG	Kidney-RCC	AFR	F	-0.0233008	-0.00267385	6.64435e-05	0.00429171
6157dfb6-97ba-4c80-8d9d-41849a2b240b	PCAWG	Lymph-CLL	EUR/AMR	M	0.00755643	-0.0113022	0.00541141	-0.00360311
616b1d3d-9ba5-4d9b-a06d-e28e8711db05	PCAWG	CNS-Medullo	EUR/AMR	F	0.00396942	-0.00960832	-0.00472527	-0.0053348
6194bbb4-88ae-4db8-86e1-99d4d2315e89	PCAWG	Breast-AdenoCA	AFR	F	-0.0241957	-0.00324422	0.00222903	0.00417633
61a92b37-b6d9-43c7-8184-7af1a1d39dda	PCAWG	Prost-AdenoCA	EUR/AMR	M	0.00659358	-0.0108133	0.00250737	-0.0061694
61b0db32-5444-4ba0-9812-7ff40c9cf034	PCAWG	Prost-AdenoCA	EUR/AMR	M	-0.0117803	-0.00552457	-0.000587532	-0.000474341
61b56e23-1311-46fe-b152-489ada810414	PCAWG	Prost-AdenoCA	EUR/AMR	M	0.00822549	-0.0093196	0.0040225	0.000481458
61d28808-0175-4f13-9e7c-6e99a4bfb262	PCAWG	Ovary-AdenoCA	EAS	F	0.001472	0.0222131	-0.00743017	-0.00646542
61e5bcf1-89f6-43e9-8912-48971e25a0da	PCAWG	Kidney-RCC	EUR/AMR	F	0.00756682	-0.0105213	0.00534893	-0.00441462
61f170c8-fcc8-431e-b752-ac4a99bca3b6	PCAWG	Skin-Melanoma	EUR/AMR	M	0.00743397	-0.0115865	0.00455912	-0.00184396
621d5b10-c623-11e3-bf01-24c6515278c0	PCAWG	Liver-HCC	EAS	M	0.00524339	0.0280873	0.0112041	-0.00772745
62408093-6818-4df2-8977-621e4316b4e9	PCAWG	Panc-AdenoCA	EUR/AMR	F	0.00697264	-0.0102465	0.00476766	-0.00154762
624c41df-f9e1-4ab3-82a0-6bce57569e33	PCAWG	Prost-AdenoCA	EUR/AMR	M	0.00789051	-0.0104714	0.00382822	-0.00533887
62616abe-8ebe-46fc-b24e-32d8cca79e40	PCAWG	Liver-HCC	EUR/AMR	M	0.00735067	-0.0108494	0.00569447	-0.00327346
628778f0-a013-498a-938a-bea1361add23	PCAWG	Skin-Melanoma	EUR/AMR	F	0.00867857	-0.0119506	0.00631126	-0.00251448
62aee15d-eac3-4510-832a-75d260a2f051	PCAWG	Panc-Endocrine	Other	M	0.00693045	-0.0105009	0.00312473	-0.00619766
62c780b8-c3a9-4c61-a1bc-18a80c5ca48d	PCAWG	Thy-AdenoCA	EUR/AMR	F	0.00596671	-0.0109247	-0.00113805	-0.00532977
62c8ba1e-1088-4e55-b746-ab5aeb42deee	PCAWG	Panc-Endocrine	Other	M	0.00649867	-0.0104201	-0.00130179	-0.00510661
62d512b9-d138-4c6b-90af-d29634f0084e	PCAWG	Head-SCC	EUR/AMR	M	0.0068486	-0.0110025	0.00452131	-0.00432924
62ef1446-019c-4251-8585-792ccc40eed2	PCAWG	CNS-GBM	EUR/AMR	M	0.00709084	-0.0102547	0.00514319	-0.000482528
62f80992-9266-4d19-99c9-1f4a479825f4	PCAWG	Panc-AdenoCA	EUR/AMR	M	0.00769489	-0.0108605	0.0057205	-0.00220841
6321ec24-4d82-44a9-8810-0f95c6ee58c2	PCAWG	CNS-PiloAstro	EUR/AMR	M	0.00442083	0.00462473	-0.00358028	-0.00250992
634725dc-a952-4b27-bbbb-2c0c4e3daecc	PCAWG	Lymph-CLL	EUR/AMR	M	0.00658941	-0.0109039	0.00494739	-0.0044295
638e5204-4a1a-43a0-bab5-2d3f1bac8dee	PCAWG	CNS-GBM	EUR/AMR	M	0.00580981	-0.00999545	-0.000731037	-0.00271712
63969341-463a-48de-ba62-658e768852ed	PCAWG	Lymph-CLL	EUR/AMR	M	0.00687291	-0.0100647	0.00365017	-0.00541264
63981c0a-83f9-4cb1-b28a-02c60adaf923	PCAWG	Kidney-RCC	EUR/AMR	F	0.00717842	-0.0105789	0.00461676	-0.0079795
639fe120-c622-11e3-bf01-24c6515278c0	PCAWG	Liver-HCC	EAS	M	0.00410416	0.0283657	0.00951899	-0.00532039
63afdf3f-8fb9-43d3-999a-17b503eac44c	PCAWG	Panc-AdenoCA	EUR/AMR	M	0.00779606	-0.0114535	0.00633905	-1.92506e-05
63ba69e2-7862-4827-a191-0a33bd716b1d	PCAWG	CNS-Medullo	EUR/AMR	F	0.00540036	0.00513906	-0.00412918	-0.00168118
63bb1a77-a79a-4d6d-b8cf-b55bfa4eb0a0	PCAWG	Lymph-CLL	EUR/AMR	M	0.00594609	-0.0104448	0.00265216	-0.00311371
63dc530d-0968-45a2-ba97-bfff1ef2e5cd	PCAWG	Breast-AdenoCA	AFR	F	-0.0247758	-0.00367729	0.000357725	0.00151677
63ed3218-cc53-444a-8291-e04d68ec4148	PCAWG	ColoRect-AdenoCA	EUR/AMR	F	0.00753904	-0.0115926	0.00422966	-0.00666087
6406141c-c623-11e3-bf01-24c6515278c0	PCAWG	Liver-HCC	EAS	M	0.00414236	0.0274511	0.0117883	-0.0082873
644a1732-fea5-45ab-bd6c-96cffc4fc5ea	PCAWG	Uterus-AdenoCA	EUR/AMR	F	0.00747068	-0.0115493	0.00320269	-0.00231451
6450c91d-df53-44b9-aef4-7b8adabebac7	PCAWG	Eso-AdenoCA	Other	M	0.00815507	-0.0109793	0.00532053	-0.00449218
6468393e-7e0e-4ccf-ac25-c92c4ac433bb	PCAWG	Kidney-RCC	Other	M	0.00567185	-0.00958606	0.000529537	-0.00437766
64b28729-b106-4b33-994d-f1710478466c	PCAWG	Liver-HCC	EUR/AMR	M	0.00709695	-0.0106554	0.00756902	-0.00209502
64bff266-35c9-4e09-b770-66a24e6549b8	PCAWG	Prost-AdenoCA	EUR/AMR	M	0.00762477	-0.0118659	0.00680853	-0.00357777
64c23882-c622-11e3-bf01-24c6515278c0	PCAWG	Liver-HCC	EAS	M	0.00484433	0.0278217	0.0112016	-0.00825999
64d942b9-eb38-4c98-8999-4b682377ee85	PCAWG	Liver-HCC	EAS	M	0.00449146	0.0280542	0.0102612	-0.00989144
64eaa1a9-4f18-4d9f-8b75-34760d4798d9	PCAWG	Uterus-AdenoCA	EAS	F	0.00290093	0.0255933	0.0039647	-0.00715635
64eb7c78-4d5d-4aee-b007-50c4a6ce8bc4	PCAWG	CNS-PiloAstro	EUR/AMR	M	0.00592944	0.000745861	-0.00661401	-0.000725652
64edddfd-f366-4d51-a8b4-a357b2c68e6c	PCAWG	Liver-HCC	EUR/AMR	F	0.0071426	-0.0107776	0.00603096	-0.00106914
6527e1be-0d25-4846-89b7-6c6b407e25e9	PCAWG	Head-SCC	EUR/AMR	F	0.00801411	-0.0110749	0.0062676	-0.00555852
654ae6b0-65da-4b11-b2fe-e7dd9c44e260	PCAWG	Lung-SCC	EUR/AMR	M	0.0069727	-0.0104991	0.00529252	-0.00498899
6550b1a6-606e-478b-8332-3836c47a6b84	PCAWG	CNS-GBM	EUR/AMR	M	0.00727281	-0.0107646	0.00783097	-0.00464801
6552a3fe-c89f-410d-952c-67467ed8b1b3	PCAWG	Prost-AdenoCA	Other	M	0.00811025	-0.00990694	0.00682864	-0.00103484
657cf5b8-c623-11e3-bf01-24c6515278c0	PCAWG	Liver-HCC	EAS	F	0.0043506	0.0277587	0.00841035	-0.0123406
65c301da-c622-11e3-bf01-24c6515278c0	PCAWG	Liver-HCC	EAS	M	0.00372841	0.0289028	0.010962	-0.00753487
65d9054f-653a-4a10-9e25-1fe617481aa2	PCAWG	Skin-Melanoma	EUR/AMR	M	0.00660595	-0.0104828	0.00598256	-0.00544853
65efb4fb-307a-4aa5-b74e-411ee6215196	PCAWG	Panc-AdenoCA	EUR/AMR	M	0.00747281	-0.0111329	0.00872486	2.27441e-05
65efed79-ce4a-4318-b8cc-b542af419b26	PCAWG	Breast-AdenoCA	EUR/AMR	F	0.00735784	-0.0105764	0.00671718	-0.00161202
65f88317-181a-4cac-b481-747f84d74fca	PCAWG	CNS-GBM	EUR/AMR	F	0.00758795	-0.0106889	0.00372028	-0.00699753
660024b1-8668-4452-9f16-6bc02911c9e3	PCAWG	Stomach-AdenoCA	EAS	F	0.00449738	0.0287682	0.00648046	-0.00759744
6642fbd5-3a77-4d02-8390-91b73cdde44b	PCAWG	Prost-AdenoCA	EUR/AMR	M	0.00750171	-0.0112445	0.00842984	-0.000510384
665797b6-021d-4cf4-8be5-138db70b1211	PCAWG	Skin-Melanoma	EUR/AMR	M	0.00524925	-0.0110978	-0.00489915	-0.00304311
66667262-a6c2-4335-afa5-b1d5910fde2b	PCAWG	CNS-PiloAstro	EUR/AMR	M	0.00766657	-0.0097986	0.0039408	-0.000833044
668d5647-1ebe-4eac-bf3b-b5c0f042756b	PCAWG	Skin-Melanoma	Other	F	0.00810446	-0.0102266	0.00341434	-0.00142822
66a1ceb4-c623-11e3-bf01-24c6515278c0	PCAWG	Liver-HCC	EAS	F	0.00432405	0.0276458	0.0101707	-0.0074488
66adafff-9372-475c-8806-79e413091e57	PCAWG	Lymph-BNHL	EUR/AMR	M	0.00848082	-0.010615	0.00892676	-0.00176168
66b74fa2-9ece-42c3-8cce-0620e1748ba5	PCAWG	CNS-Medullo	EUR/AMR	F	0.00760779	-0.0107022	0.00643779	-0.00565664
66d807bc-4eee-49aa-a6f1-0aff89f63bd4	PCAWG	Panc-Endocrine	Other	M	0.0070125	-0.0100943	0.00435884	-0.00515777
66dbdb53-09c2-4078-9265-773a31377bec	PCAWG	Stomach-AdenoCA	EAS	M	0.00431233	0.0292753	0.00891885	-0.00870305
66eb4d38-c622-11e3-bf01-24c6515278c0	PCAWG	Liver-HCC	EAS	F	0.00427928	0.0280707	0.00722474	-0.00614121
67774530-8989-4443-a02c-7ffaa21722a4	PCAWG	Prost-AdenoCA	EUR/AMR	M	0.00806061	-0.0102979	0.00710415	-0.00251369
679ab5cf-22a0-4785-ab15-ff4cdba1504d	PCAWG	Kidney-RCC	EUR/AMR	F	0.00734448	-0.00828672	0.00582041	-7.95949e-05
67af160e-c623-11e3-bf01-24c6515278c0	PCAWG	Liver-HCC	EAS	M	0.004101	0.027331	0.0104383	-0.00413627
67cebe9e-d389-4454-b9c9-4b0591f84e0e	PCAWG	Kidney-RCC	EUR/AMR	F	0.00779802	-0.0101205	0.00431143	-0.00423478
67d6596d-d6a8-4d16-a10b-c744b2db8117	PCAWG	Breast-AdenoCA	EUR/AMR	F	0.00731285	-0.0110344	0.00757256	-0.00457044
68402877-a578-4bfd-a05e-58c6e06fb6a3	PCAWG	Bladder-TCC	EUR/AMR	M	0.00719743	-0.0110257	0.00579677	-0.00330639
684b307d-9053-47dc-b223-a5b491327703	PCAWG	Kidney-ChRCC	EUR/AMR	M	0.00692011	-0.0102589	0.00444995	-0.00430857
685b8712-1fe3-49fc-8f73-a1d25a089282	PCAWG	Kidney-ChRCC	EUR/AMR	M	0.00608958	-0.00902045	0.00304848	-0.00332604
68aeecdc-c623-11e3-bf01-24c6515278c0	PCAWG	Liver-HCC	EAS	F	0.0046264	0.0277922	0.00871743	-0.00770866
68ba0369-2fc2-44c8-a566-6a1428050e98	PCAWG	Lymph-BNHL	EUR/AMR	F	0.00697676	-0.0109766	0.00280015	-0.00344872
68bc7c95-a345-4a56-8ef2-83d99ba48256	PCAWG	Eso-AdenoCA	Other	M	0.00699965	-0.0116658	0.00492641	-0.00265993
68cb880f-a6d7-4412-9ecf-a8fc1283718f	PCAWG	CNS-PiloAstro	EUR/AMR	M	0.00802897	-0.0079801	0.0035162	0.00141342
68d9e30c-356a-4fd1-a9e9-6e535a0a963d	PCAWG	Kidney-RCC	AFR	M	-0.0321401	-0.00155569	0.000468731	0.00172166
6926900d-7d80-48e2-9654-ed32660c39b1	PCAWG	Prost-AdenoCA	Other	M	0.00847775	-0.010471	0.007548	-0.00117164
69412609-de18-4c6c-b800-89b2af07c794	PCAWG	Lymph-BNHL	EUR/AMR	M	0.00730896	-0.0103041	0.00556873	-0.00250925
69586c55-6f81-4728-8a82-bd97bceafaaa	PCAWG	Eso-AdenoCA	EUR/AMR	F	0.00722528	-0.00995691	0.00557126	-0.00401647
699860ca-c622-11e3-bf01-24c6515278c0	PCAWG	Liver-HCC	EAS	M	0.00439495	0.0275046	0.0104372	-0.00815118
699d6d9c-fdcc-46a0-8705-9605a441b212	PCAWG	Panc-AdenoCA	EUR/AMR	F	0.00630745	-0.0111907	0.00798618	-0.00311261
69d0bff4-eec5-40a7-ab3d-cba125bc29f7	PCAWG	Skin-Melanoma	EUR/AMR	M	0.00700246	-0.0116107	0.0049703	-0.00287968
69e6cf8a-eb68-478c-a849-51fb2f8736ac	PCAWG	Stomach-AdenoCA	EUR/AMR	M	0.00758111	-0.00894159	0.00420466	-0.00150776
69ebe1ab-c416-4473-8d82-91b475b206d4	PCAWG	Prost-AdenoCA	EUR/AMR	M	0.00747728	-0.0107676	0.00598494	-0.00305484
69f24cd1-4ec4-4ef0-876f-4eda31a72245	PCAWG	Kidney-ChRCC	EUR/AMR	M	0.00470461	-0.00937943	-0.00118074	-0.00720362
6a26f685-8a69-4caf-a938-f509bcbb0a04	PCAWG	Panc-AdenoCA	EAS	F	0.00429163	0.0282333	0.0112322	-0.0125411
6a3884dd-beaa-43a9-8c40-6367496eb5e0	PCAWG	Lung-SCC	EUR/AMR	M	0.0073945	-0.0105035	0.00443311	-0.00463623
6a5b8189-e8ae-44e3-9797-da5ad0210f35	PCAWG	CNS-PiloAstro	EUR/AMR	F	0.00697527	-0.00678284	0.00387751	-0.00319251
6a7fdabe-fd87-481c-b9a3-1f46ad3097ef	PCAWG	Ovary-AdenoCA	EUR/AMR	F	0.00704591	-0.00885762	0.00367574	-0.00303335
6a8d1f81-9e3a-4d5c-98c4-bbe4876bce17	PCAWG	Head-SCC	SAS	M	0.00441639	0.0020098	-0.0355697	0.00118888
6abced90-c622-11e3-bf01-24c6515278c0	PCAWG	Liver-HCC	EAS	M	0.00357227	0.0279634	0.00957922	-0.00803916
6abd2dea-c623-11e3-bf01-24c6515278c0	PCAWG	Liver-HCC	EAS	M	0.00417111	0.0279667	0.00804987	-0.00748893
6aed3269-fc65-45be-8e39-732bc3cffa8b	PCAWG	Uterus-AdenoCA	EAS	F	0.00330438	0.0230228	0.00179095	-0.00859537
6b38c35a-7b39-4e96-9237-b02206c5bcc6	PCAWG	Ovary-AdenoCA	EAS	F	0.00407029	0.0269804	0.00673801	-0.0109943
6b82dd71-6a42-4063-abd1-b27a59c09993	PCAWG	CNS-Medullo	EUR/AMR	M	0.00643438	-0.00999239	0.00295177	-0.00208576
6b846a2f-fee7-469a-8d84-7fe5fe13774d	PCAWG	CNS-PiloAstro	EUR/AMR	F	0.00624423	-0.00864087	0.00610487	-0.000732613
6b8e13e9-b212-4791-8340-0e9a9d87138a	PCAWG	Lymph-CLL	EUR/AMR	M	0.00606446	-0.0104233	0.00519306	-0.00520031
6baf95f8-7b2a-4b8d-9d2e-693be20b78e2	PCAWG	Panc-AdenoCA	EUR/AMR	M	0.00698847	-0.0120478	0.00788845	-0.00814936
6bbffea3-aa60-4aad-aa68-c3d135a6ddfb	PCAWG	Ovary-AdenoCA	EUR/AMR	F	0.006585	-0.0112453	0.00370303	-0.00452834
6bd05103-1581-4fa8-bba0-524db652b544	PCAWG	Lymph-CLL	EUR/AMR	M	0.0069588	-0.0107919	0.0074281	-0.00768168
6be601aa-c204-4e53-8422-2864909cbe50	PCAWG	Eso-AdenoCA	EUR/AMR	M	0.00769846	-0.0115637	0.00655866	-0.00321907
6bf2a15d-30a4-467f-ae6f-36cc5e7616c8	PCAWG	Prost-AdenoCA	EUR/AMR	M	0.00615197	-0.00870077	0.00335092	-0.00542621
6c3072b0-3eb6-4a43-8a18-74e5a5869d4c	PCAWG	Liver-HCC	EUR/AMR	F	0.00765466	-0.0104934	0.00501016	-0.000371155
6c34309e-6d3b-4bdc-b7b8-6343b361c357	PCAWG	CNS-Medullo	EUR/AMR	F	0.00641806	-0.00947379	-0.00567858	-0.00589752
6c7bad9d-ea4b-4ff2-98b4-706dad061cb5	PCAWG	Lymph-CLL	EUR/AMR	F	0.0073395	-0.0114854	0.00714049	-0.00285411
6c7d0beb-a20c-4cf8-8e52-2028a8620bb5	PCAWG	Breast-AdenoCA	EUR/AMR	F	0.00751251	-0.0101065	0.00392538	-0.0014251
6c89131d-87ee-4997-a182-ebe2864abf34	PCAWG	Panc-AdenoCA	EUR/AMR	F	0.00766884	-0.0100863	0.00543727	-0.00469838
6cb0b4df-4885-4caa-8d61-c3d06867f316	PCAWG	Prost-AdenoCA	EUR/AMR	M	0.00667866	-0.00968543	0.0058962	-0.00564124
6cb18f49-21ea-4c65-a01e-894c8a8d3a56	PCAWG	Panc-AdenoCA	EUR/AMR	M	0.00769456	-0.00984302	0.00407913	0.00198818
6ccaa1aa-3906-41b8-ac89-c35adc6dfdcc	PCAWG	Head-SCC	EUR/AMR	M	0.00726303	-0.0114028	0.00301296	-0.00313592
6d03eafa-b6fb-475b-8ac9-b7fbb526342a	PCAWG	Liver-HCC	EAS	M	0.00475359	0.0277564	0.00995266	-0.00374854
6d1294b5-4fbb-4f31-8d45-e8540be8452d	PCAWG	Breast-AdenoCA	EUR/AMR	F	0.00841219	-0.0109846	0.00369063	-0.0022262
6d188f81-f062-4903-bb99-a634fdd47fb5	PCAWG	CNS-GBM	EUR/AMR	F	0.00744082	-0.0112817	0.00374499	-0.00297891
6d35c600-c622-11e3-bf01-24c6515278c0	PCAWG	Liver-HCC	EAS	M	0.0045626	0.0288839	0.0105929	-0.00542746
6d3d68e8-21d1-40af-9b9f-933980a38801	PCAWG	Uterus-AdenoCA	EUR/AMR	F	0.0082585	-0.0110092	0.00667005	-0.00493502
6d4da75c-cd62-4eab-941e-1542d8ecb46a	PCAWG	CNS-PiloAstro	EUR/AMR	M	0.00736295	-0.0100561	0.00445394	-0.000998077
6d4e1909-fcbf-46ed-89d7-16952b34fc4d	PCAWG	Eso-AdenoCA	EUR/AMR	M	0.00636983	-0.0106624	0.000856497	-0.00519783
6d74f162-ce85-4715-b187-43f544857167	PCAWG	Head-SCC	SAS	M	0.0035659	0.0041937	-0.0448806	0.00571806
6d77faec-c623-11e3-bf01-24c6515278c0	PCAWG	Liver-HCC	EAS	M	0.00439595	0.0273959	0.00904247	-0.00853632
6d96389a-6787-4396-8dda-955c91414502	PCAWG	Panc-AdenoCA	Other	F	-0.034135	-0.000550553	-0.00242402	0.000352105
6e14ba8b-a346-4cdb-ba36-18d9fc72df1d	PCAWG	CNS-PiloAstro	Other	M	0.00777163	-0.00724314	0.00438772	-0.00454255
6e370331-aed2-4295-b955-2a9e3e146b7f	PCAWG	Uterus-AdenoCA	AFR	F	-0.0212962	-0.00442412	-0.000330213	-0.00185283
6e421f94-c622-11e3-bf01-24c6515278c0	PCAWG	Liver-HCC	EAS	F	0.00539472	0.0270304	0.0109426	-0.00994385
6ecf0c96-9322-4146-891d-89bc5bdb8070	PCAWG	Cervix-SCC	AFR	F	-0.0275974	-0.00225725	0.00256023	0.00198632
6edd4cc0-c623-11e3-bf01-24c6515278c0	PCAWG	Biliary-AdenoCA	EAS	M	0.00483285	0.027573	0.0103106	-0.00531372
6f670734-57ed-4bae-8618-733d473ac8d0	PCAWG	Lymph-BNHL	EUR/AMR	F	0.00614949	-0.0112416	0.00716374	-0.0017196
6f7ebd5e-c622-11e3-bf01-24c6515278c0	PCAWG	Liver-HCC	EAS	M	0.00506836	0.0297505	0.00851955	-0.0074301
6f896198-f66a-477b-94fc-0e5c72d11806	PCAWG	CNS-Medullo	EAS	M	0.00515678	0.0192743	0.00666093	0.00443075
6f8f241c-648e-42c0-8660-600b58036c3a	PCAWG	Thy-AdenoCA	AFR	M	-0.0203795	-0.00446554	1.51393e-05	0.00264678
6fb5f6ce-e6e2-4e3a-a732-c0442f5c44b9	PCAWG	Lymph-BNHL	EUR/AMR	M	0.00777953	-0.010642	0.00523965	-0.000214561
6fc570c7-dca7-4892-bbf8-94afd186a057	PCAWG	Kidney-ChRCC	EUR/AMR	M	-0.00547956	-0.00538609	0.0028513	0.00813236
6fcfeab7-52cb-40f1-9441-9cda0678fa06	PCAWG	CNS-Medullo	EUR/AMR	F	0.00790001	-0.00957682	0.00334251	-0.00339637
6fd323aa-d5c1-4980-8c17-cf0c0441f263	PCAWG	Kidney-RCC	EUR/AMR	F	0.00623285	-0.00666512	0.00400645	0.0015301
6fdc4c38-13e7-4b41-8f02-4f31381b1686	PCAWG	ColoRect-AdenoCA	EUR/AMR	M	0.00767246	-0.0110866	0.00482468	-0.00605925
6fdda318-c623-11e3-bf01-24c6515278c0	PCAWG	Biliary-AdenoCA	EAS	M	0.00397199	0.0275909	0.00858953	-0.00896063
6ff52f43-aae0-432d-ae31-374c22c45fd9	PCAWG	Ovary-AdenoCA	EUR/AMR	F	0.00751699	-0.0108093	0.00528092	-0.00254357
7023dbc7-2431-4098-be35-5ab439bb3cc5	PCAWG	Prost-AdenoCA	EUR/AMR	M	0.00527587	-0.00958624	0.00492854	-0.00502685
7024cf48-9571-467c-8127-d78d29e2ddd0	PCAWG	Liver-HCC	EUR/AMR	M	0.00629147	-0.0105317	0.00373567	-0.0053581
705290ff-c3b5-4e53-956d-05fc3825ccb7	PCAWG	CNS-Oligo	EUR/AMR	M	0.0076573	-0.0107339	0.00715065	-0.00213474
705b3927-bba2-4d67-bbe4-61bd1855efe4	PCAWG	Breast-AdenoCA	EUR/AMR	F	0.00790405	-0.00993799	0.00553699	-0.00615189
709c4655-20e7-46e3-b4c1-920c180abd6f	PCAWG	Bladder-TCC	EUR/AMR	M	0.00708532	-0.011223	0.00406149	-0.00473464
70a3c6ba-2965-4101-a60a-fce96cbe54b6	PCAWG	Eso-AdenoCA	Other	M	0.0080802	-0.0105115	0.00661914	-0.0029814
70d7c76f-0480-444b-8390-2af62dbd8665	PCAWG	ColoRect-AdenoCA	EUR/AMR	F	0.00678437	-0.0119425	0.00958601	-0.00537421
70db376c-c623-11e3-bf01-24c6515278c0	PCAWG	Liver-HCC	EAS	M	0.00358574	0.0287685	0.00865317	-0.00515306
70fdd61f-c657-4b0e-8370-724fcee4a6e8	PCAWG	Cervix-SCC	EUR/AMR	F	0.00792062	-0.0104709	0.0056172	-0.00437035
7113beed-4965-45dc-b125-e37c59d71b7d	PCAWG	Biliary-AdenoCA	EAS	M	0.0040238	0.0254335	0.0025768	-0.0103944
7113eb4c-ea48-40a8-b75f-ed5df7b04ff0	PCAWG	CNS-GBM	AFR	M	-0.0212844	-0.00471052	0.000679404	0.000696324
7154a36b-c503-43f5-b291-89bd5ce2875f	PCAWG	CNS-Oligo	EUR/AMR	F	0.0066101	-0.0115251	0.0084565	-0.00533708
71563366-3c73-4220-9e5b-62e449d9d78c	PCAWG	Head-SCC	SAS	M	0.00419891	0.000973106	-0.0296765	-0.000828421
716ccfb3-52a8-4c73-a247-2ecee404b46d	PCAWG	Ovary-AdenoCA	EUR/AMR	F	0.00695779	-0.0109114	0.0070367	-0.00355043
7179e8fc-a459-417f-ae65-cd72ef9826e4	PCAWG	Panc-AdenoCA	EUR/AMR	M	0.00770813	-0.00961515	0.00639572	-0.00249504
71807b57-89d9-40ab-bbbb-d63e2c86040c	PCAWG	ColoRect-AdenoCA	EUR/AMR	M	0.00560562	-0.0088468	-0.00783253	-0.00571853
71896be3-fce7-4266-b6d8-3e20e38337fd	PCAWG	SoftTissue-Leiomyo	EUR/AMR	F	0.00530926	-0.0108634	-0.000692303	-0.00674173
71b57144-32c2-4547-89da-591ba5830ea2	PCAWG	Lymph-BNHL	EUR/AMR	M	0.00802596	-0.0115449	0.00665644	-0.00249746
71d5bd9a-c623-11e3-bf01-24c6515278c0	PCAWG	Liver-HCC	EAS	M	0.00366839	0.0280452	0.00826816	-0.00724414
71d905b7-9070-47f0-a869-6589826b9431	PCAWG	Lymph-BNHL	EUR/AMR	M	0.0073789	-0.0113167	0.00532056	-0.00607881
71e80bfc-36a5-4910-9cc6-008931b110ba	PCAWG	Ovary-AdenoCA	EUR/AMR	F	0.00642517	-0.0102576	0.00519638	-0.00346848
71f97311-de0f-4dbf-bae0-dad94700433d	PCAWG	Panc-Endocrine	Other	M	0.00661875	-0.0104614	0.00148028	-0.00446917
72392f6e-49cc-42dc-89fc-59a2751abf71	PCAWG	Kidney-RCC	EUR/AMR	M	0.00750177	-0.0111198	0.00479803	-0.00344882
7299d6fa-e73e-4c62-9772-c462f23af9a6	PCAWG	Prost-AdenoCA	EUR/AMR	M	0.00808067	-0.0105243	0.00557099	-0.00474802
729f2006-995c-4d5f-9883-091be2acbe57	PCAWG	Eso-AdenoCA	EUR/AMR	M	0.00625877	-0.0108077	0.0040724	-0.0043062
72a3ad80-9722-49bb-b508-c88b48dfd0bb	PCAWG	Panc-AdenoCA	EUR/AMR	M	0.00615847	-0.0113337	0.0046748	-0.00601725
72f5179f-1c32-4e78-8f77-027a5400e7fd	PCAWG	Liver-HCC	EAS	M	0.00375201	0.0281931	0.00549834	-0.0119331
73363aac-c623-11e3-bf01-24c6515278c0	PCAWG	Liver-HCC	EAS	M	0.0045666	0.0280317	0.0122589	-0.0043459
7348af43-f976-4319-a408-71e888c3cb19	PCAWG	Panc-AdenoCA	EUR/AMR	M	0.00743688	-0.0116436	0.00901112	0.000442825
7371d02d-0d43-4101-82d1-8bd68b8448c0	PCAWG	CNS-Medullo	EUR/AMR	M	0.00644446	-0.0087167	0.00156953	0.000534858
7380dc90-2aa6-4118-8b56-51da1d08e150	PCAWG	Prost-AdenoCA	EUR/AMR	M	0.00759657	-0.00973687	0.00466007	-0.00309137
73900ba6-d59d-44eb-8fe7-919ca17f004e	PCAWG	CNS-Medullo	EUR/AMR	M	0.00685621	-0.00957282	0.00419555	-0.000796165
73a20c58-b97f-482d-ab4d-ef899a837b6b	PCAWG	Ovary-AdenoCA	EUR/AMR	F	0.00736388	-0.00944421	0.000559655	-0.00347476
73c555b3-4e74-42ba-aa8a-411a40d7cd7a	PCAWG	Prost-AdenoCA	EUR/AMR	M	0.00797734	-0.010528	0.00456958	-0.00162452
73fa41a5-cd47-4c3e-b57f-3c40e57ecfa3	PCAWG	ColoRect-AdenoCA	EAS	M	0.00416767	0.0277172	0.00771902	-0.00997437
741183d6-2363-4cbf-b5f9-4548e1cab32b	PCAWG	Liver-HCC	EUR/AMR	F	0.00855955	-0.0109479	0.00561964	-0.000542164
7417e1c4-c622-11e3-bf01-24c6515278c0	PCAWG	Liver-HCC	EAS	F	0.00441986	0.027751	0.00992882	-0.00875987
7431a18d-9e99-4865-9d57-b330d6b44026	PCAWG	ColoRect-AdenoCA	EUR/AMR	M	0.00822538	-0.0115569	0.00825065	-0.00234595
743f6fb6-fd73-445f-8acc-f342a7ae06ae	PCAWG	Head-SCC	SAS	M	0.00284783	0.00373026	-0.0407502	0.000480629
745368f9-27b8-4e11-ada9-7ddf99acd180	PCAWG	Kidney-RCC	AFR	F	-0.0286321	-0.0027927	-0.000631642	0.00248444
74587716-a5f5-461c-8a7e-7fe81872acc6	PCAWG	Stomach-AdenoCA	Other	M	0.00466167	0.0291125	0.010415	-0.00867493
746316ac-c623-11e3-bf01-24c6515278c0	PCAWG	Biliary-AdenoCA	EAS	F	0.00501518	0.0277108	0.00610363	-0.00882668
746ad1e8-d48f-4afc-b551-9e031151f5f6	PCAWG	Panc-AdenoCA	EUR/AMR	F	0.00693821	-0.0113528	0.00492352	-0.00388957
74984f76-5442-4579-aee7-d9a77ed7c13d	PCAWG	CNS-PiloAstro	EUR/AMR	F	0.00644195	-0.00785074	0.00694311	-0.00182257
74b2a79e-91a5-4cc0-b003-a38b6336d883	PCAWG	Ovary-AdenoCA	EUR/AMR	F	0.00687038	-0.0113646	0.00504207	-0.00453932
74f05e46-0aeb-4a0e-924f-546b009bf0a3	PCAWG	Skin-Melanoma	EUR/AMR	M	0.0072217	-0.0109828	0.00739304	-0.00112004
75238901-26b8-44b0-ae33-26c6286e3d1f	PCAWG	CNS-PiloAstro	EUR/AMR	M	0.0057246	-0.00913354	-0.00264889	-0.00325439
75245ec7-b7db-49f7-ad87-e9c9fe966814	PCAWG	Panc-Endocrine	EUR/AMR	F	0.00752084	-0.0108646	0.0084072	-0.000932879
752d8fce-9e2f-4773-8a9f-ff1cfa82e52d	PCAWG	Eso-AdenoCA	Other	M	0.00827793	-0.010749	0.00536438	-0.00394708
7536cf00-aed9-4045-94e7-e562e7ec6b34	PCAWG	SoftTissue-Liposarc	EUR/AMR	F	0.00441381	-0.00851693	0.00741906	0.00250319
7585039c-321f-42a5-83a3-3edbf245c6cc	PCAWG	Prost-AdenoCA	EUR/AMR	M	0.00763286	-0.0115934	0.00490561	-0.00399104
75b1b48c-c623-11e3-bf01-24c6515278c0	PCAWG	Biliary-AdenoCA	EAS	F	0.00429572	0.0284338	0.0134218	-0.00164691
75d9358a-c622-11e3-bf01-24c6515278c0	PCAWG	Liver-HCC	EAS	M	0.00373128	0.0281745	0.00816437	-0.00996812
75dbef79-86a6-4f85-9adb-1742e854c280	PCAWG	Lymph-BNHL	EUR/AMR	F	0.00685707	-0.0106915	0.00372846	-0.00288124
764e27ec-b8bb-4233-9cf6-5a952120535f	PCAWG	Skin-Melanoma	EUR/AMR	M	0.00805318	-0.0110022	0.010271	-0.00497925
766b2884-c64a-4b0c-b59c-49f4f473e6e0	PCAWG	Lymph-BNHL	EUR/AMR	F	0.00744225	-0.0107304	0.00140277	-0.00592041
7687938f-7253-4c3a-bc94-f85c23199957	PCAWG	Eso-AdenoCA	EUR/AMR	M	0.00804209	-0.0108371	0.00506032	-0.00151931
768972ba-43b6-464a-823a-5f0c7c6ed028	PCAWG	Ovary-AdenoCA	EUR/AMR	F	0.00752724	-0.0106684	0.00634056	-0.0016308
76aa33fb-61bf-4797-83f7-65bc8c3eff09	PCAWG	Kidney-RCC	EUR/AMR	F	0.00733858	-0.00887722	0.00487264	-0.00559532
76b1c444-9265-43b4-9a4f-2d211116edfd	PCAWG	Lymph-BNHL	EUR/AMR	M	0.0072313	-0.0120475	0.00720339	-0.00620374
76b8dfa6-9f9d-4305-b161-5631c0242bc7	PCAWG	Eso-AdenoCA	Other	M	0.00766758	-0.0120168	0.00614564	-0.0040085
76e90095-8965-4e75-b49d-f6ad71080439	PCAWG	Lung-AdenoCA	EUR/AMR	M	0.00719334	-0.0108762	0.00275694	-0.00330208
772edfe2-c623-11e3-bf01-24c6515278c0	PCAWG	Biliary-AdenoCA	EAS	M	0.00414612	0.0272624	0.00935504	-0.00457998
77525090-d144-4525-a0f3-5eac6ca0ff66	PCAWG	Liver-HCC	EUR/AMR	M	0.0071148	-0.00944827	0.00290354	-0.00318109
7780690c-a594-4e2d-92bf-316adcc586f8	PCAWG	Panc-AdenoCA	EUR/AMR	M	0.00712917	-0.0115558	0.00551666	-0.000884659
779a3658-8392-4888-b806-20c078b85ad5	PCAWG	Kidney-RCC	Other	M	0.00717603	-0.00967192	0.00215958	-0.00296161
77b84d46-c622-11e3-bf01-24c6515278c0	PCAWG	Liver-HCC	EAS	M	0.00384609	0.0283411	0.00645868	-0.00659041
77e1a109-f029-438c-9087-486355b976d5	PCAWG	Kidney-RCC	Other	M	0.00793713	-0.009004	0.00442485	-0.00380364
780a0702-3e17-4768-bd37-77f09e427673	PCAWG	Breast-AdenoCA	AFR	F	-0.029494	-0.00231172	-0.000520512	0.00354073
7826a2e6-30ae-460b-ab97-2986f1d76d4b	PCAWG	Breast-AdenoCA	EUR/AMR	F	0.00642229	-0.0104244	0.00594684	-0.00174427
782abc2a-a726-429d-971c-8811e1026e0b	PCAWG	CNS-Medullo	EUR/AMR	F	0.00606116	-0.00995431	0.00337083	-0.00218802
782b1013-eeb6-47cf-b7f1-536ac6d15f16	PCAWG	Breast-AdenoCA	EUR/AMR	F	0.00700089	-0.0112556	0.0049175	-0.00624656
782f742d-1251-4f17-b169-68f2969ba478	PCAWG	Uterus-AdenoCA	AFR	F	-0.0198373	-0.0054965	0.00116058	0.000173181
78398927-9983-4e49-9d24-2f3f99d4a9ec	PCAWG	Ovary-AdenoCA	EUR/AMR	F	0.00668888	-0.0116045	0.00870206	-0.00455844
7848abe2-c623-11e3-bf01-24c6515278c0	PCAWG	Biliary-AdenoCA	EAS	F	0.00428961	0.0276271	0.00880077	-0.0054253
78563937-2e88-4fcc-9a9f-6f9484f72ed2	PCAWG	CNS-Medullo	EUR/AMR	M	0.00599509	-0.00511091	-0.00294903	-0.00230772
785b7557-ba69-4648-b653-6c22e483a0e0	PCAWG	Skin-Melanoma	EUR/AMR	M	0.00748812	-0.0112987	0.00498989	-0.00386023
78948156-b23c-48e4-a63a-c954ffbbdb59	PCAWG	Liver-HCC	EAS	M	0.00523637	0.0280807	0.0087648	-0.00737903
78960b37-34e1-4093-8cc1-d3fc639805e5	PCAWG	Skin-Melanoma	EUR/AMR	F	0.00686916	-0.0108727	0.00661821	-0.0047919
78b4e91e-830e-4631-bbcd-b458b77c309c	PCAWG	Lymph-CLL	EUR/AMR	F	0.00695003	-0.0105585	0.00598465	-0.00521462
78c22dc5-66f1-470a-9436-fcaf933cf5cd	PCAWG	Prost-AdenoCA	EUR/AMR	M	0.008253	-0.0104283	0.00638792	-0.0024477
790941e2-4315-4425-9eeb-9b3ae2377bcb	PCAWG	Liver-HCC	EUR/AMR	F	0.00725023	-0.0109828	0.00619715	-0.00201106
790d32ae-e3f6-40ba-b555-2bbf0eea520e	PCAWG	Stomach-AdenoCA	EAS	M	0.00441262	0.0277607	0.00879917	-0.0071399
7911b397-f30f-44b8-9b7a-5d2be171498d	PCAWG	Panc-AdenoCA	EUR/AMR	M	0.00605983	-0.0103791	0.00198844	-0.0036928
7930a79d-37f1-4590-9554-1b3c5de6c0f4	PCAWG	Eso-AdenoCA	Other	M	0.00784378	-0.0106784	0.00696867	-0.00205097
7942d378-faae-46e3-bf2b-29ec424e3da3	PCAWG	Lymph-CLL	EUR/AMR	M	0.00576417	-0.0103612	0.00481125	-0.00365902
795319c3-1a83-4c07-9322-9be62d90cc24	PCAWG	Panc-AdenoCA	Other	F	0.00792279	-0.0103175	0.0058517	-0.00314862
796ef648-c623-11e3-bf01-24c6515278c0	PCAWG	Biliary-AdenoCA	EAS	M	0.00386289	0.0259253	0.0110272	-0.00731862
7987844a-9a01-4304-bd00-b47a2edf819a	PCAWG	Panc-AdenoCA	Other	F	-0.0267427	-0.00220168	-0.000366701	0.00318969
798f529e-9346-4705-8a8a-a6f0c05db4eb	PCAWG	Panc-AdenoCA	EUR/AMR	F	0.00531595	-0.00912216	-0.000380692	-0.00201347
79ade75e-ad86-436d-b2e0-0b5100b472c9	PCAWG	Breast-AdenoCA	EUR/AMR	F	0.00572995	-0.00647548	0.00237029	0.00868126
79d13fab-6601-491d-ae3b-528439f82ae6	PCAWG	Ovary-AdenoCA	EUR/AMR	F	0.00738407	-0.0106388	0.00720867	-0.0059812
79ef143e-3fbc-406c-9e00-a8b62087cef4	PCAWG	Kidney-RCC	Other	F	0.00702121	-0.00932608	0.00571166	-0.00309599
7a0d7e2c-c622-11e3-bf01-24c6515278c0	PCAWG	Liver-HCC	EAS	M	0.00402491	0.0282628	0.011571	-0.0052581
7a107bc8-ae4f-4c39-859e-1a9c5b66f012	PCAWG	Eso-AdenoCA	Other	F	0.00499218	-0.0095049	0.00203363	-0.00233111
7a3ec35d-ee3a-47f5-8724-07469f27bcfd	PCAWG	Lymph-CLL	EUR/AMR	M	0.00638647	-0.0112424	0.005738	-0.00475781
7a3f2ff7-e17b-4272-83ff-a96ff8c63f65	PCAWG	Prost-AdenoCA	EUR/AMR	M	0.00760365	-0.0106112	0.00582969	-0.001146
7a49b1e5-5fb7-4a7e-85ba-f4c357089023	PCAWG	Skin-Melanoma	EUR/AMR	F	0.00701858	-0.0107947	0.00520176	-0.00259696
7a51380c-523c-4a3e-b8f5-ab34f5253b6a	PCAWG	Lymph-BNHL	EUR/AMR	M	0.00791142	-0.0112331	0.00490033	-0.00272318
7a5f550c-9c97-4f5f-97cf-4a26a23acac9	PCAWG	Panc-AdenoCA	EUR/AMR	M	0.00754185	-0.0115861	0.00649775	-0.00370946
7a684e32-c623-11e3-bf01-24c6515278c0	PCAWG	Biliary-AdenoCA	EAS	F	0.00389065	0.0289346	0.0120018	-0.00871019
7a9405f5-81bf-4879-abfe-2688b8f3ca93	PCAWG	Kidney-ChRCC	EUR/AMR	M	0.00777113	-0.0115501	0.00725914	-0.00293783
7a94f4c9-f0f7-4836-8a4a-b3aeabcf01dc	PCAWG	Panc-AdenoCA	EUR/AMR	F	0.00745566	-0.0101499	0.00357937	-0.00163619
7a9f932c-ea11-4dd1-946c-a2f7d9620442	PCAWG	Panc-Endocrine	Other	M	0.00537385	-0.00957182	0.000297159	-0.00600439
7aa04cf3-c2b8-46d6-b5f8-dc9e955d670c	PCAWG	CNS-Medullo	EUR/AMR	F	0.00733085	-0.0106706	4.93387e-05	-0.00638615
7abcbe1f-eb5c-45df-a951-a51bdcd09e9e	PCAWG	CNS-Medullo	EUR/AMR	F	0.00764711	-0.00939208	0.00295033	-0.00369488
7abfc125-0b77-4a32-98e9-350c6c66a770	PCAWG	Uterus-AdenoCA	EUR/AMR	F	0.0080488	-0.0110276	0.00704513	-0.00336877
7aeb39cd-79b5-4b8b-b801-9ea170d402c5	PCAWG	Thy-AdenoCA	AFR	F	-0.0173121	-0.00602064	0.00175655	0.000972295
7b81ea62-c623-11e3-bf01-24c6515278c0	PCAWG	Biliary-AdenoCA	EAS	M	0.00430631	0.0279419	0.0121327	-0.00857217
7b8ae3a0-2ab4-4710-838d-8353e1faf310	PCAWG	CNS-GBM	EUR/AMR	M	0.00774932	-0.010319	0.00298056	-0.000817338
7b9b0e27-01cd-4fe3-a904-9d396d61f646	PCAWG	Kidney-RCC	EUR/AMR	M	0.00729973	-0.0101494	0.00392299	-0.00126763
7ba2ada7-2353-4035-b73c-9b2a3880a72c	PCAWG	Lung-AdenoCA	EUR/AMR	F	0.00718187	-0.0112489	0.004294	-0.00509613
7bad524f-75b6-43d1-ab9d-b235c0531d5c	PCAWG	CNS-Medullo	EUR/AMR	M	0.00574746	-0.00833927	-0.00668759	-0.00297996
7bb3c318-bfc7-4873-99b5-e3e110530deb	PCAWG	Panc-AdenoCA	EUR/AMR	M	0.00691845	-0.0105837	0.006232	0.00032931
7be376ac-c622-11e3-bf01-24c6515278c0	PCAWG	Liver-HCC	EAS	M	0.00437784	0.0278577	0.00871158	-0.00701201
7be8f4b1-5730-4b90-8d6c-47292dcb8767	PCAWG	Stomach-AdenoCA	EAS	M	0.00305572	0.0294972	0.0108765	-0.00973087
7beaaff7-e241-4851-8dba-fd0b302c53cf	PCAWG	SoftTissue-Liposarc	EUR/AMR	M	0.00608137	-0.00920171	0.000630885	-0.00689497
7c05e64c-544c-454e-8194-bcb3d613983b	PCAWG	Skin-Melanoma	Other	M	0.00712471	-0.0106344	0.00492865	-0.00537702
7c0edbcc-f647-4739-ad35-79e4f2fbcf67	PCAWG	CNS-PiloAstro	EUR/AMR	M	0.00728172	-0.00956381	0.00504632	-0.0030721
7c5e745e-f006-4e49-8b9b-5d7c9a97f195	PCAWG	Skin-Melanoma	EUR/AMR	F	0.00789447	-0.0108023	0.00707679	-0.00602889
7c5ed1b8-0d78-446f-9f16-5bb73770cd24	PCAWG	Prost-AdenoCA	EAS	M	0.00398484	0.0248872	0.00368133	-0.0086811
7c64233c-871d-4df4-8c4d-d60713a4ac1e	PCAWG	Kidney-RCC	EUR/AMR	F	0.00622732	-0.00963198	2.82482e-05	-0.00592475
7c729b94-1488-4dec-b534-5d73530e535c	PCAWG	Bladder-TCC	EAS	M	0.00407939	0.0268383	0.00577377	-0.010636
7c759aa6-cc73-4671-adbf-ddedf7d2d75f	PCAWG	Ovary-AdenoCA	AFR	F	-0.0152337	-0.0053421	0.000284195	-0.000517918
7c85733e-c623-11e3-bf01-24c6515278c0	PCAWG	Liver-HCC	EAS	M	0.00413839	0.0270627	0.00586242	-0.00909574
7c944630-1f35-47bd-b6c1-5afa6f63916d	PCAWG	CNS-PiloAstro	EUR/AMR	F	0.00765538	-0.0101164	0.00680938	-0.000651643
7c957969-7e98-41b6-96a7-c09c48adf747	PCAWG	Stomach-AdenoCA	EAS	F	0.00483588	0.0278551	0.00723468	-0.00739456
7ce12f04-c622-11e3-bf01-24c6515278c0	PCAWG	Liver-HCC	EAS	M	0.00397457	0.0284877	0.00709024	-0.00608418
7cfdc9cf-eadf-4793-aa36-e3a92ff4cd27	PCAWG	CNS-PiloAstro	EUR/AMR	F	0.00608806	-0.0109324	0.00122114	-0.00438654
7d3b75db-b73d-4ad9-aaa9-3075ca5f025a	PCAWG	Stomach-AdenoCA	EUR/AMR	F	0.00815361	-0.010851	0.00509318	-0.00343844
7d556f90-8997-4e2f-9f30-23814aa3c222	PCAWG	Kidney-ChRCC	EUR/AMR	F	0.00773729	-0.011135	0.00623498	-0.00577659
7d5e72e3-6fd1-4906-94b8-a84f4d3f9f88	PCAWG	CNS-Medullo	EUR/AMR	F	0.00763858	-0.00931902	0.0062905	-0.000469024
7d6c9a2b-0c0f-45ee-8d59-77ac65c80049	PCAWG	CNS-Medullo	EUR/AMR	M	0.00665381	-0.0109295	0.00370466	-0.00226238
7d752281-be08-47c9-ad83-dfcf2347ba5e	PCAWG	Panc-AdenoCA	EUR/AMR	M	0.00783345	-0.0111145	0.00547006	-0.0052391
7d7a6abc-cc20-4fac-afde-8fc22a400491	PCAWG	Lymph-CLL	EUR/AMR	M	-0.000426226	-0.00912913	0.00320617	-0.00359923
7d7bb866-c623-11e3-bf01-24c6515278c0	PCAWG	Liver-HCC	EAS	M	0.00468476	0.0274575	0.00878015	-0.00701683
7d967f67-afcd-4adb-94ab-65154bd7ba08	PCAWG	Stomach-AdenoCA	EAS	M	0.00457543	0.0290342	0.00820844	-0.0120968
7db9f0d4-9239-4fe6-97a2-d6d68f8246f8	PCAWG	Lymph-BNHL	EUR/AMR	M	0.00783694	-0.0104867	0.00474695	0.000662135
7de2a667-ea18-4672-9567-84709cd3119e	PCAWG	Panc-AdenoCA	EUR/AMR	F	0.0075889	-0.0121219	0.00490967	-0.00501315
7e34df03-ded2-493f-85b2-08289af95f88	PCAWG	Uterus-AdenoCA	AFR	F	-0.0239518	-0.00353561	-8.71151e-05	0.00258472
7e398e28-c622-11e3-bf01-24c6515278c0	PCAWG	Liver-HCC	EAS	M	0.00461296	0.0272301	0.0110037	-0.00590747
7e4f8e05-4b9b-4558-807a-4e72eaf5a7a9	PCAWG	Eso-AdenoCA	EUR/AMR	M	0.00763226	-0.0114446	0.00924497	-0.00301554
7e57a5cf-3d3e-4cdf-bde5-7c030944dbdd	PCAWG	Head-SCC	EUR/AMR	M	0.00740983	-0.00998519	0.00295834	-0.0027514
7e57c80c-fed1-444f-bedd-de3680b6a132	PCAWG	Panc-AdenoCA	EUR/AMR	M	0.00755718	-0.00998207	0.00756642	-0.00644294
7e74ad54-cb85-4f4d-9f93-521cbf15082b	PCAWG	CNS-Medullo	EUR/AMR	F	0.00782731	-0.0104195	0.00592369	-0.00281819
7eba502f-0e17-441c-811f-2c3224f96b0a	PCAWG	Panc-Endocrine	EUR/AMR	M	0.00506766	-0.0100512	0.000666896	-0.00439499
7ed2c9c1-3762-4187-9d88-f4d68226a492	PCAWG	Kidney-RCC	EUR/AMR	M	0.00712075	-0.0100907	-0.000661439	-0.00899085
7ee7ef94-c623-11e3-bf01-24c6515278c0	PCAWG	Liver-HCC	EAS	M	0.0036232	0.0286396	0.00905041	-0.00650314
7efd4b88-beed-4e5e-b434-2bc0103084e6	PCAWG	Lung-SCC	EUR/AMR	F	0.00795031	-0.0111099	0.00189162	-0.00351136
7f34c3a1-efee-47c6-bd61-502061fec7e3	PCAWG	SoftTissue-Liposarc	EUR/AMR	F	0.00634538	-0.00958256	0.00181028	-0.00585728
7f538aac-c622-11e3-bf01-24c6515278c0	PCAWG	Liver-HCC	EAS	M	0.00436007	0.0280906	0.00916499	-0.00727631
7f547dbd-d682-4939-a298-4698887e2863	PCAWG	Panc-AdenoCA	Other	M	0.00787381	-0.0097166	0.007927	-0.00317625
7f5f93b3-bcd9-4908-96fe-492ba77119ff	PCAWG	Ovary-AdenoCA	EUR/AMR	F	0.0068671	-0.0112519	0.00370327	-0.00317109
7f70faa5-d3c0-4606-8882-0f0ffcef9a10	PCAWG	Prost-AdenoCA	EUR/AMR	M	0.00715804	-0.0109581	0.00675101	-0.00637062
7f8f088d-0cab-4301-8a5d-9e780d18439b	PCAWG	Kidney-ChRCC	EUR/AMR	M	0.00699431	-0.010584	0.00589799	0.00155647
7fc3edab-d449-40be-9608-088bc4279a12	PCAWG	Panc-Endocrine	EAS	M	0.00458998	0.0290179	0.00768357	-0.00565971
801bfca0-920b-4512-a532-393fe7f0db97	PCAWG	CNS-PiloAstro	EUR/AMR	M	0.00698594	-0.0097983	0.00628028	-0.00148259
8038f04f-ec4c-4e9d-977f-acf51881cb32	PCAWG	Lymph-CLL	EUR/AMR	M	0.00816527	-0.0107744	0.00435654	-0.00577934
80564fac-c622-11e3-bf01-24c6515278c0	PCAWG	Liver-HCC	EAS	M	0.00452541	0.0280357	0.0128699	-0.00529189
80ab9370-44dd-4839-858f-484894122b59	PCAWG	Kidney-RCC	Other	F	0.00777045	-0.0100295	0.00589252	-0.00273868
80b03480-5d28-481e-a447-59140d82f1f8	PCAWG	CNS-Oligo	EUR/AMR	M	0.00775473	-0.00896886	0.00555436	-0.00219829
80b52782-bf44-4c17-88af-1ce5e289eb44	PCAWG	Skin-Melanoma	EUR/AMR	F	0.00764085	-0.0108768	0.00299367	-0.00240315
80e65056-f6a8-4548-a9ef-0da8362c5d37	PCAWG	Panc-AdenoCA	SAS	F	0.00479638	-0.00107009	-0.0235298	-0.00140439
80e845c9-3b39-4f6d-8f20-8b933f4a324f	PCAWG	Kidney-RCC	EUR/AMR	M	0.00741198	-0.00885369	0.00277569	-0.00370461
80fb6bf3-e862-4e62-9d8e-d03f56b83334	PCAWG	Eso-AdenoCA	Other	M	0.0077384	-0.0101615	0.00607822	-0.00629645
8120ba2a-95bf-4223-bffa-4c6283f316fa	PCAWG	Panc-AdenoCA	SAS	F	0.00398827	0.000542552	-0.0236968	-0.00104606
813ef938-cbe3-456a-ba15-01bca99c2880	PCAWG	Liver-HCC	EAS	M	0.00401882	0.0249526	-0.0003944	-0.00982831
81400bec-c622-11e3-bf01-24c6515278c0	PCAWG	Liver-HCC	EAS	M	0.00435186	0.0286115	0.0115199	-0.00702417
81482a77-5ed0-469a-8ff4-04b5abf752e1	PCAWG	Liver-HCC	EUR/AMR	M	0.00695478	-0.0110924	0.00438504	-0.00424844
814f51e7-34f9-45bf-bc01-5fe55aa4e4ad	PCAWG	Panc-AdenoCA	EUR/AMR	F	0.0077941	-0.0111028	0.00695614	-0.0040549
815667d1-2661-410d-9100-dcae623122d4	PCAWG	Prost-AdenoCA	EUR/AMR	M	0.00681341	-0.0101906	0.00656618	-0.00133913
81771224-d92a-4379-907c-ed91f1875883	PCAWG	Eso-AdenoCA	EUR/AMR	M	0.00779521	-0.00963685	0.004772	-0.00454252
8186568f-52e9-40aa-8e0d-76be39273a6a	PCAWG	Prost-AdenoCA	EUR/AMR	M	0.00577004	-0.00964985	0.0042091	-0.00362453
8199748c-d8a9-4ce5-9dc4-9d52241969f3	PCAWG	Skin-Melanoma	EUR/AMR	F	0.00796892	-0.0115845	0.00583095	-0.000732705
819d392d-857b-41f3-a3c8-b2618c00d78b	PCAWG	CNS-Medullo	EUR/AMR	F	0.00637954	-0.00855681	-0.000693169	-0.00192437
81a0668f-f2c9-4ad9-a89b-db2b7df7305e	PCAWG	Panc-AdenoCA	EUR/AMR	F	0.00730598	-0.0107459	0.00537798	-0.00380927
81af4967-75d3-4c23-aa00-9576a1228254	PCAWG	Skin-Melanoma	EUR/AMR	M	0.00738059	-0.0106924	0.00643047	-0.00440946
81e3cccf-9dca-4fac-939f-907ac1d7af1a	PCAWG	CNS-Medullo	EUR/AMR	F	0.00663713	-0.0101957	0.00599217	-0.00560609
8205d14c-6f7e-4592-b8e1-76e3bc5f9613	PCAWG	Biliary-AdenoCA	EAS	F	0.0035922	0.0260648	0.00148995	-0.0125199
822ef670-6032-4026-b7bc-61e85c519a10	PCAWG	Lymph-BNHL	EUR/AMR	M	0.00583494	-0.00927126	0.00370397	-0.00155302
824a966a-c622-11e3-bf01-24c6515278c0	PCAWG	Liver-HCC	EAS	M	0.00357729	0.0273783	0.00957021	-0.00792322
82655523-70c2-4b8d-83cd-bf3dfa800b4a	PCAWG	SoftTissue-Liposarc	EUR/AMR	M	0.00702966	-0.0109839	0.00400909	-0.00252258
826c6475-2c86-4e91-a28a-2b6c4f6f270b	PCAWG	ColoRect-AdenoCA	EUR/AMR	M	0.00797069	-0.0102721	0.00798146	-0.00519916
82879113-0856-43a1-8b2c-63bd5251b64b	PCAWG	Lymph-CLL	EUR/AMR	M	0.00664495	-0.0109732	0.00407859	-0.00329523
82968510-ce27-4819-9788-9637753ac772	PCAWG	Breast-AdenoCA	EUR/AMR	F	0.00780649	-0.00783427	0.00503123	0.00238608
82b4b870-3cc6-429f-bb9a-d53757437517	PCAWG	Breast-AdenoCA	AFR	F	-0.0234633	-0.00338349	0.00105752	0.00266353
83090354-4d5b-4a82-b583-e31b7ab7ec63	PCAWG	Panc-AdenoCA	EUR/AMR	F	0.0061825	-0.0100384	-0.00258099	-0.00636409
8313a88b-caf0-4c11-adcf-090f26f94b23	PCAWG	Uterus-AdenoCA	EUR/AMR	F	0.00833734	-0.010679	0.00869844	-0.00608882
83141281-2fae-4525-9154-d6d8a75c9284	PCAWG	Lymph-CLL	EUR/AMR	M	0.00617121	-0.0105737	0.00641922	-0.00197903
8316ad29-5eee-4e5d-8203-b578b74e5428	PCAWG	Lymph-BNHL	EUR/AMR	M	0.00715101	-0.0105613	0.00612013	-0.00557234
833ec0aa-f61e-49fc-acf0-ddd1a0a1f5c4	PCAWG	SoftTissue-Leiomyo	EUR/AMR	F	0.00661523	-0.010591	0.00459044	-0.00209946
8341fa9e-cd9d-4b69-a48a-365f2265f6e5	PCAWG	CNS-PiloAstro	EUR/AMR	F	0.00703802	-0.00903412	0.00603014	-0.000417693
83724434-c622-11e3-bf01-24c6515278c0	PCAWG	Liver-HCC	EAS	M	0.00425528	0.0272397	0.00870726	-0.00571885
83874155-da67-4559-9a49-10ed7ed5e3d1	PCAWG	Prost-AdenoCA	EUR/AMR	M	0.00779163	-0.0100713	0.00644235	-0.00483478
8390fb89-2845-41f2-99cb-ba2829800903	PCAWG	Panc-AdenoCA	EUR/AMR	F	0.00784675	-0.0113396	0.00727551	-0.00396251
83b550d7-3376-47cf-90db-4d7b5406a316	PCAWG	Prost-AdenoCA	EUR/AMR	M	0.0072487	-0.0112847	0.00744905	0.000384661
83bba9e6-e5a4-435f-8fdc-f8633c293f6a	PCAWG	Panc-AdenoCA	EUR/AMR	M	0.00748327	-0.0115535	0.00523809	-0.00313486
83debcca-3b74-477a-b47d-f38b2f518148	PCAWG	Panc-AdenoCA	EUR/AMR	F	0.00683543	-0.0107959	0.00516001	-0.000982935
83e785c4-5f12-46cb-983e-ccfe93b7e691	PCAWG	Lymph-CLL	EUR/AMR	F	0.00693577	-0.0111848	0.00676993	-0.00537315
83f20060-5d1f-4295-821f-2a07024263bc	PCAWG	Panc-Endocrine	EUR/AMR	F	0.00760317	-0.0100825	0.00619452	-0.00452987
8406b165-1777-4a1d-883a-ac3c4999706b	PCAWG	Lymph-BNHL	EUR/AMR	F	0.00744478	-0.0117869	0.00357443	-0.00516071
8417a72f-a578-450f-8e74-17faef5b8f67	PCAWG	Stomach-AdenoCA	EUR/AMR	M	0.00662406	-0.00998133	0.00748107	-0.00672329
843a882c-c77b-4931-b48e-31307ca89b80	PCAWG	Lung-AdenoCA	EAS	M	0.00441765	0.0289005	0.00947035	-0.00926683
84755748-9fd7-474d-a9fd-b2fb4fa4b666	PCAWG	Eso-AdenoCA	EUR/AMR	M	0.00783355	-0.0110779	0.0075161	-0.00172456
8475c4a8-5a8c-4b7e-a05b-bb7ffbb0c720	PCAWG	Ovary-AdenoCA	EUR/AMR	F	0.0075366	-0.0105268	0.00439304	-0.00370899
8475f0ef-158e-493e-82b5-44e895dfc0a7	PCAWG	SoftTissue-Leiomyo	EUR/AMR	F	0.00704385	-0.00292075	0.00103972	0.0193779
8483c0ec-e73b-4957-b4ae-bdf06f9a0312	PCAWG	Kidney-RCC	EUR/AMR	F	0.00768129	-0.0101659	0.00606793	-0.00312764
84a89fb0-c622-11e3-bf01-24c6515278c0	PCAWG	Liver-HCC	EAS	M	0.00439285	0.0278302	0.0106093	-0.00762463
84c16359-c463-43b1-bf74-0c47a4a57bdd	PCAWG	Lung-AdenoCA	EUR/AMR	F	0.00774745	-0.0111882	0.00487456	-0.00370074
84cab5df-702a-47af-8b39-4f26842e2d94	PCAWG	CNS-Medullo	EUR/AMR	F	0.00665578	-0.00689411	0.00577055	-0.000838591
850a01d9-5fb4-4b4f-802e-c5295f813a85	PCAWG	CNS-Medullo	EUR/AMR	M	0.00612427	-0.00701566	-0.00591273	-0.002201
850e89e4-2aed-47fd-9ebc-ceb6ae7afdfb	PCAWG	Prost-AdenoCA	EUR/AMR	M	0.00784242	-0.01188	0.00464389	-0.000827258
851305e7-3a66-4c0e-ac8b-4288be1e6f6b	PCAWG	CNS-Medullo	EUR/AMR	M	0.00753787	-0.00937404	0.00328152	-0.00316096
852eb96a-39b9-4db5-bd0c-2b51f53f25a8	PCAWG	Panc-AdenoCA	EUR/AMR	M	0.00681901	-0.0110015	0.00414347	-0.00112476
857bbc5d-c18d-48cd-ae97-4700096ed17d	PCAWG	Kidney-RCC	EUR/AMR	F	0.00734846	-0.0109942	0.00959981	-0.00276285
8583dbba-aae2-41b9-9d07-6740b2655d72	PCAWG	Ovary-AdenoCA	EUR/AMR	F	0.00593804	-0.00946031	-7.26083e-05	-0.00244799
858423c2-932c-4cc6-8833-8dec277b4aa9	PCAWG	Prost-AdenoCA	Other	M	0.00753312	-0.010659	0.00271538	-0.00409258
8592cb43-bb0c-4a22-8434-21b60e08f478	PCAWG	CNS-Medullo	EUR/AMR	M	0.00652461	-0.00404632	-0.0070661	0.00276424
85a0691c-4457-4613-913e-30dc24c5b6b6	PCAWG	CNS-PiloAstro	EUR/AMR	F	0.00618523	-0.00730325	-0.00478723	-0.00686756
85a362a7-9fe6-46e1-950c-797a2b89c3e8	PCAWG	Panc-AdenoCA	EUR/AMR	F	0.00727328	-0.012091	0.00506619	-0.0047474
85e6218a-2cb9-41f8-ba91-12fab26592b3	PCAWG	CNS-Medullo	EUR/AMR	M	0.00822371	-0.00903135	0.00747241	-0.0039904
85fa6efb-2977-466f-b260-4e95585f2e37	PCAWG	Liver-HCC	EUR/AMR	F	0.00835116	-0.0106135	0.00633631	-0.00428323
860323bc-c622-11e3-bf01-24c6515278c0	PCAWG	Liver-HCC	EAS	M	0.00363656	0.027757	0.0116737	-0.00567354
861a1a6a-7c6e-4357-b1f1-af077562675a	PCAWG	Panc-AdenoCA	EUR/AMR	M	0.00667388	-0.0111573	0.0059835	-0.00458602
861ea9b6-f62f-4d03-9672-dc9f8ce2695b	PCAWG	Liver-HCC	EUR/AMR	M	0.00693129	-0.0108507	0.00609632	-0.00172941
8623a4a0-5ae3-4a17-9263-1f78dade3832	PCAWG	Uterus-AdenoCA	EUR/AMR	F	0.0076124	-0.0101166	0.000968543	-0.00219414
863bd98c-47ea-4714-bf7c-3d6f64edd039	PCAWG	CNS-Medullo	EUR/AMR	M	0.00766077	-0.0101138	0.00712393	-0.00116302
8645ff43-07eb-4e62-a3a0-1da7d29781b7	PCAWG	Lung-AdenoCA	EUR/AMR	M	0.00729672	-0.0117251	0.00566282	-0.00475821
865f246b-0e3f-46b7-8112-6c1475198b42	PCAWG	Stomach-AdenoCA	EUR/AMR	M	0.00745507	-0.0104122	0.00535777	-0.00343848
86e96814-fe03-47a8-8eb6-cdead9fe4f05	PCAWG	Skin-Melanoma	EUR/AMR	F	0.00695084	-0.0118758	0.00621986	-0.00247681
86ed3678-c622-11e3-bf01-24c6515278c0	PCAWG	Liver-HCC	EAS	M	0.00410711	0.0287825	0.0119164	-0.00183034
86ee4e84-3d07-4817-aa79-0d6cc6ad596a	PCAWG	Panc-Endocrine	EUR/AMR	M	0.00770685	-0.0107382	0.0070184	-0.00197366
87212ddc-290f-4c83-85c7-05625b898f86	PCAWG	Uterus-AdenoCA	EUR/AMR	F	0.0073939	-0.0110957	0.0043697	-0.00540542
87255df3-4e17-4cc4-a3cf-ea121e937d8f	PCAWG	Head-SCC	EUR/AMR	M	0.00758006	-0.0115641	0.00580913	-0.00350027
8741af22-0355-4085-9c09-abee617690d0	PCAWG	Cervix-SCC	EUR/AMR	F	0.00777453	-0.0105306	0.00567031	-0.00443285
876b9a95-f58f-427b-bfd1-6919adda895d	PCAWG	Thy-AdenoCA	EUR/AMR	F	0.0060908	-0.0107647	0.00258962	-0.00644575
876eba5f-9239-4187-9591-aa14cab92d02	PCAWG	CNS-Medullo	EUR/AMR	F	0.00677571	-0.00866942	0.00622657	9.29632e-05
87bf492d-8915-4188-8b05-1326b25c44b1	PCAWG	Kidney-RCC	EUR/AMR	F	0.00740624	-0.0112244	0.00528871	-0.00186952
87df7481-7da6-412b-9452-d7ce62844ef4	PCAWG	Liver-HCC	EUR/AMR	F	0.00717787	-0.0108803	0.0024854	-0.0013672
87f8f58c-339f-4d70-acc5-13a250eaa35a	PCAWG	Ovary-AdenoCA	EUR/AMR	F	0.0060812	-0.0109037	0.00067075	-0.00461705
8827a6f4-c622-11e3-bf01-24c6515278c0	PCAWG	Liver-HCC	EAS	M	0.00408819	0.0283859	0.01008	-0.00355932
8894a065-34e4-4717-ad3d-65be393b69b2	PCAWG	Prost-AdenoCA	EUR/AMR	M	0.00779127	-0.0105781	0.00493036	-0.00458175
88a0f90d-e075-45da-b4bf-8dfc9fd6b6a8	PCAWG	Liver-HCC	EUR/AMR	F	0.00687822	-0.0107637	0.00803835	-0.00466751
88be13f7-e22e-439e-99cb-52ef5b8c4bad	PCAWG	Panc-AdenoCA	EUR/AMR	F	0.0080192	-0.0112029	0.00550517	-0.00376679
88fa13ac-f81f-4152-93ce-e924cb8bfedd	PCAWG	CNS-PiloAstro	EUR/AMR	F	0.00686139	-0.00973197	0.00196436	-0.00425668
8946ffc5-50df-4ec8-99a5-84c80176c8d0	PCAWG	Ovary-AdenoCA	EUR/AMR	F	0.00543819	-0.00990037	0.00170981	-0.00420067
89813a56-c622-11e3-bf01-24c6515278c0	PCAWG	Liver-HCC	EAS	F	0.00436578	0.0288272	0.0110819	-0.00567497
89a817fb-1bcf-420a-997d-6787644f2cda	PCAWG	Kidney-RCC	EUR/AMR	M	0.00705138	-0.0106437	0.00502195	-0.00249022
89da08d8-b01b-43ee-80e9-90a088c81cd6	PCAWG	Stomach-AdenoCA	Other	M	0.0042637	0.0282661	0.0113511	-0.00938136
8a1d80f5-5d3c-4355-908c-32911c72956d	PCAWG	Eso-AdenoCA	EUR/AMR	M	0.00715277	-0.00254251	0.00719973	-0.00533273
8a3242d8-5396-42fa-bc22-0203d2b1cd83	PCAWG	Panc-AdenoCA	Other	M	0.00770212	-0.0108095	0.00592461	-0.00577712
8a8ba44d-e172-4276-a10e-efdcd7505f3d	PCAWG	Ovary-AdenoCA	EUR/AMR	F	0.00684129	-0.0109411	0.00486598	-0.00807553
8a9aade0-01c0-49a8-9a47-1498341edff7	PCAWG	Kidney-ChRCC	EUR/AMR	F	0.00582256	-0.00937123	0.0042101	-0.0016295
8aad8118-14bf-4531-ad42-05c435c7989f	PCAWG	Lymph-CLL	EUR/AMR	M	0.00615929	-0.0085595	0.00285891	-0.00248178
8aecf7ad-6962-433a-8d76-9a0daf6c4fde	PCAWG	ColoRect-AdenoCA	EUR/AMR	F	0.00756417	-0.0110664	0.00610012	-0.00456406
8aee029e-9da1-4714-933a-7613313dd998	PCAWG	Bladder-TCC	AFR	M	-0.0316343	-0.00126764	-0.000311089	0.00044213
8afb59c6-d9c7-4b54-a8b4-ac28a2776bd0	PCAWG	Skin-Melanoma	Other	F	0.00746186	-0.010738	0.00312314	-0.00416571
8b44f615-8f5d-4c2d-8c8b-8d48de8db586	PCAWG	Prost-AdenoCA	EUR/AMR	M	0.0068651	-0.0103444	0.0055534	-0.000563415
8b4e9b9d-c2d3-4b38-b7a1-3642e56555d3	PCAWG	Thy-AdenoCA	EUR/AMR	M	0.00513556	-0.00241753	0.00438993	0.0281325
8b912482-5d81-48e9-80d7-97e03afabefe	PCAWG	Prost-AdenoCA	EUR/AMR	M	0.00781298	-0.0107877	0.00578266	-0.00429605
8b9aec1c-1ec0-4c8e-a64d-d7cdeab19971	PCAWG	ColoRect-AdenoCA	AFR	M	-0.0270431	-0.00211996	-0.00166673	0.0021559
8ba276bb-f4aa-451a-89d2-cde114708491	PCAWG	Panc-AdenoCA	EAS	F	0.00449678	0.0285677	0.00608377	-0.00650377
8bb3517f-9e54-4272-a6c2-a7b8e8cc567d	PCAWG	Skin-Melanoma	EUR/AMR	M	0.00737312	-0.0103845	0.00425421	-0.0057713
8bbd9d68-cd1d-442a-9d7c-b5233235b463	PCAWG	Lymph-BNHL	EUR/AMR	F	0.00707652	-0.0106542	0.00515615	-0.00463953
8bcb7436-a1d9-4825-bd1f-9ecf7ee75fe5	PCAWG	Eso-AdenoCA	EUR/AMR	F	0.00692063	-0.0123074	0.0077613	-0.00295951
8bd155d5-5530-42b0-8034-7a3cb491ce73	PCAWG	Eso-AdenoCA	EUR/AMR	M	0.00806761	-0.0111869	0.00435656	-0.00388302
8bd619f6-0f73-4cbf-ae94-36217bf66fe6	PCAWG	Prost-AdenoCA	EUR/AMR	M	0.00816551	-0.0101887	0.00431917	-0.00546897
8bef3e1f-1c5d-4770-9fde-25b760b4c235	PCAWG	Head-SCC	EUR/AMR	M	0.00737907	-0.0101416	0.00429927	-0.0040251
8c0354eb-6a3e-4a98-b41c-f8add599884c	PCAWG	Eso-AdenoCA	EUR/AMR	M	0.00791445	-0.0105587	0.00354209	-0.00301047
8c098a3a-c622-11e3-bf01-24c6515278c0	PCAWG	Liver-HCC	EAS	F	0.00394041	0.0276843	0.00960047	-0.00617599
8c15e1ed-c8f7-4a99-8ed5-05aefdac4941	PCAWG	Panc-AdenoCA	EUR/AMR	M	0.0073628	-0.0108658	0.00651698	-0.00498766
8c224b20-49c3-44b0-a72a-88d17b9d72f2	PCAWG	Eso-AdenoCA	EUR/AMR	M	0.00799881	-0.0113792	0.00539266	-0.00306671
8c55d79f-356a-4589-8403-cdfed8311550	PCAWG	Stomach-AdenoCA	EUR/AMR	M	0.00721601	-0.0104818	0.0044973	-0.00428143
8c824620-f48f-4b03-b412-0b427e2a48cc	PCAWG	Lymph-CLL	EUR/AMR	F	0.00607428	-0.0106918	0.00515337	-0.00190204
8c9b9c27-c5e7-4b3e-b03e-ff908a4ae49e	PCAWG	CNS-Medullo	EUR/AMR	M	0.00706171	-0.00868847	0.006636	-0.0030294
8c9e2ce1-0c90-49e7-a0ea-0ac0efcb7f6b	PCAWG	Kidney-ChRCC	EUR/AMR	M	0.00740282	-0.0111653	0.00125656	-0.00417013
8d0ce57d-5e7f-4f5a-83a8-ee50f6fc8ff3	PCAWG	Liver-HCC	EUR/AMR	M	0.00728247	-0.011647	0.00522247	-0.00614626
8d1b1786-c622-11e3-bf01-24c6515278c0	PCAWG	Liver-HCC	EAS	F	0.00469969	0.02881	0.0112199	-0.00634067
8d22e0ab-1dc5-4074-82c3-20063c1d39d8	PCAWG	Panc-AdenoCA	EUR/AMR	F	0.00758323	-0.0105339	0.0055393	-0.00453857
8d2752d7-e5d1-446b-b2c5-cbe2a05297e8	PCAWG	CNS-PiloAstro	EUR/AMR	F	0.00711692	-0.00919744	0.00298018	-0.0018084
8d2fc21b-e831-44b3-b7ba-90f557303758	PCAWG	Lung-AdenoCA	EUR/AMR	M	0.00725441	-0.0105582	0.00618162	-0.00243223
8d421774-0eab-4e8a-b7c0-37fb9fec3f33	PCAWG	CNS-PiloAstro	EUR/AMR	M	0.00762049	-0.0109698	0.00700477	-0.00296792
8d559744-ec0f-41cf-aab6-b37b3f2b2c1d	PCAWG	Lymph-BNHL	EUR/AMR	M	0.00688159	-0.0101263	0.00552214	-0.00637268
8d6563a5-9777-4b2a-a4ac-00b59e6729ff	PCAWG	Prost-AdenoCA	EUR/AMR	M	0.00500075	-0.0096485	-0.00307837	-0.00303714
8d6b4b8c-a7d4-4efb-889d-d1420879e908	PCAWG	Panc-AdenoCA	EAS	F	0.00459376	0.0271006	0.00473787	-0.0115355
8d6bf55b-50af-43d3-b2e3-0f78a2adf8d7	PCAWG	Panc-AdenoCA	Other	F	0.0078553	-0.0101708	0.00769062	-0.00200023
8d9b89b4-de36-445a-9634-866717f9d141	PCAWG	CNS-Medullo	EUR/AMR	M	0.00787046	-0.00921336	0.00423482	-0.000632767
8daa040b-e9b4-4229-8683-d9de3f555bc4	PCAWG	Ovary-AdenoCA	EUR/AMR	F	0.00527559	-0.00964508	0.000673092	-0.00409438
8db16c7d-025a-4214-aacf-f55cd0ee0259	PCAWG	CNS-Medullo	EUR/AMR	F	0.00727646	-0.00896472	0.00385877	0.000732208
8e127a6b-b083-4907-95ff-899fb664e36b	PCAWG	CNS-GBM	EUR/AMR	M	0.00598042	-0.00879423	-0.00109122	-0.0060801
8e18fdba-60a4-48f6-a715-ec4d0bd74823	PCAWG	Lymph-BNHL	EUR/AMR	F	0.00799215	-0.0111868	0.00801042	-0.00528988
8e23f7a6-c622-11e3-bf01-24c6515278c0	PCAWG	Liver-HCC	EAS	F	0.00417908	0.0273738	0.00870904	-0.00537224
8e4afbbb-7d14-44ca-80d6-4f1b417f4ed5	PCAWG	Prost-AdenoCA	EUR/AMR	M	0.00704321	-0.0101559	0.00621201	-0.0065312
8e6f7acf-1e7f-46be-85c6-6a4b677e8640	PCAWG	Prost-AdenoCA	EUR/AMR	M	0.00797802	-0.0103841	0.00476563	-0.00296756
8e8adacb-161d-4a4f-a57d-fe6ceea8e238	PCAWG	Panc-Endocrine	EUR/AMR	F	0.00803201	-0.0108106	0.005843	-0.00162773
8e94b2da-26dc-43a0-a9df-c31ba7cb0fe9	PCAWG	Panc-AdenoCA	EUR/AMR	F	0.0072988	-0.0116258	0.00403743	-0.00329053
8e971dcc-859f-4a0a-be3d-90130ec513db	PCAWG	Skin-Melanoma	EUR/AMR	M	0.00765963	-0.0106624	0.00419243	-0.00162982
8ea99948-820a-45b7-ab96-484fbbc9952a	PCAWG	Uterus-AdenoCA	EUR/AMR	F	0.00695324	-0.0107444	0.00436948	-0.00085117
8ebcafa8-59fe-4bbd-8d36-c7dc65c13376	PCAWG	Ovary-AdenoCA	EUR/AMR	F	0.00734423	-0.0103295	0.00650237	-0.00268253
8ecca80e-6676-48be-9edf-fb7f8a02609f	PCAWG	Panc-AdenoCA	SAS	F	-0.000329699	0.00256045	-0.0126761	0.000965552
8ee200e1-ea79-4af1-87c4-831a4b590ecb	PCAWG	Breast-AdenoCA	EUR/AMR	F	0.00841001	-0.0100097	0.00520593	-0.000750697
8ee2e0bd-e3d6-43d4-b31e-cab892c27f47	PCAWG	CNS-Medullo	EUR/AMR	M	0.00738753	-0.00817089	0.00440895	-0.000641836
8ef53597-a429-4be9-9a3c-f74778ad9a92	PCAWG	Liver-HCC	EUR/AMR	M	0.00710186	-0.0113708	0.00303989	-0.00573123
8ef61203-e3eb-4288-9001-f4f294450a63	PCAWG	Panc-Endocrine	EUR/AMR	F	0.00781558	-0.0112201	0.00490353	-0.00361559
8f191915-d076-4c9e-95c7-1de76ea96cc0	PCAWG	Breast-AdenoCA	EUR/AMR	F	0.00733626	-0.0112718	0.00840564	-0.00352254
8f36ad24-c425-4474-9d03-a5198e2e4901	PCAWG	CNS-GBM	EUR/AMR	F	0.00690102	-0.0115463	0.00736282	-0.00329109
8f5c19ac-c2ca-4162-a393-b64f71b3d18f	PCAWG	Ovary-AdenoCA	EAS	F	0.00411083	0.0247175	0.00334171	-0.00969469
8f640fe4-aa25-444a-95b1-ca7a17baeb52	PCAWG	Breast-AdenoCA	AFR	F	-0.029235	-0.00263883	0.000823825	-0.00114926
8f694193-a540-42d1-9afb-6936b30daa3a	PCAWG	Prost-AdenoCA	EUR/AMR	M	0.00674603	-0.0114498	0.00578714	-0.00223578
8f792d9c-c622-11e3-bf01-24c6515278c0	PCAWG	Liver-HCC	EAS	M	0.00429619	0.0285354	0.00648993	-0.00521403
8f8a8062-1fee-4b53-97aa-a3fdf6b3562f	PCAWG	ColoRect-AdenoCA	AFR	M	-0.0271589	-0.00275276	-0.00303607	0.0031252
8fa7c1a8-e64c-4ee8-9012-187aa9da1210	PCAWG	Kidney-RCC	EUR/AMR	M	0.00755698	-0.0113043	0.00536311	-0.006232
8faa4b6d-6c64-4c03-bb3d-e2d33db491b0	PCAWG	CNS-GBM	AFR	M	-0.0173402	-0.00494128	-0.000100611	-0.00173266
8fc3cfb0-e245-4089-a73c-8d93cb8fc5ee	PCAWG	Breast-AdenoCA	AFR	F	-0.0182979	-0.00418529	0.00139076	0.00400673
8fc6503c-19ba-450c-9c6e-66c4190e270b	PCAWG	Prost-AdenoCA	EUR/AMR	M	0.00766458	-0.00945945	0.00371609	-0.00444031
8fd5cbba-8fe5-4545-9741-16e50b6123af	PCAWG	Eso-AdenoCA	Other	M	0.00735589	-0.0111521	0.0058169	-0.0027528
8fe7cce2-3cc1-4d9c-9c80-19c2cf54906b	PCAWG	Uterus-AdenoCA	EUR/AMR	F	0.00751008	-0.0114131	0.00442548	-0.00465285
90106227-96c2-4133-a31a-7331f447477e	PCAWG	CNS-Medullo	EUR/AMR	F	0.00732771	-0.0114457	0.004704	-0.00286339
90355716-095e-45e1-8bae-015211f7a796	PCAWG	CNS-Medullo	EAS	F	0.00434767	0.0280121	0.0100327	-0.00851332
90469bfb-140c-4856-be28-a9b04c183157	PCAWG	Breast-AdenoCA	AFR	F	-0.0266752	-0.00185763	-0.000419769	0.000450805
906c1870-b600-4f1e-bc0d-db9d04ba399e	PCAWG	CNS-Medullo	EUR/AMR	F	0.00715557	-0.0103559	0.00187989	-0.00568853
90b83b52-de84-4f98-9086-6c59246bc6e1	PCAWG	CNS-PiloAstro	EUR/AMR	M	0.00632969	-0.00738838	-0.00741758	-0.00102038
90badfae-efc8-4042-8125-969df9068d04	PCAWG	Stomach-AdenoCA	EAS	M	0.00342544	0.0283221	0.0109258	-0.00918857
90c5becc-c622-11e3-bf01-24c6515278c0	PCAWG	Liver-HCC	EAS	F	0.0046678	0.0271644	0.010938	-0.00606271
9147bffe-0ece-4015-be88-2d7d440060c0	PCAWG	Skin-Melanoma	EUR/AMR	M	0.00707428	-0.0107929	0.00595118	-0.00150018
914ee592-e855-43d3-8767-a96eb6d1f067	PCAWG	Panc-Endocrine	EUR/AMR	F	0.00679435	-0.0105189	0.00765376	-0.00486565
9193114f-5741-43d3-929b-abb71be5a8eb	PCAWG	Lymph-CLL	EUR/AMR	F	0.00656658	-0.0117789	0.00432519	-0.004204
91a6b0fc-0388-481b-9e8d-c90048029458	PCAWG	Panc-AdenoCA	EUR/AMR	F	0.00742458	-0.00973436	0.00781495	-0.00404499
91d1740b-0d83-404a-83b0-c04f0b183eea	PCAWG	Panc-AdenoCA	EUR/AMR	M	0.00697818	-0.0101059	0.00665131	-0.00452842
91eb4ffe-26a2-48c9-8efe-55cf3c805f99	PCAWG	Myeloid-AML	EAS	F	0.00399817	0.0284177	0.0110397	-0.0084933
9245896b-5ee0-463f-b478-23e04cecfcb7	PCAWG	Biliary-AdenoCA	EAS	F	0.00274473	0.0254391	0.00178315	-0.0110969
9249eb3d-5186-489e-b7fd-5fff554e4b6e	PCAWG	Head-SCC	EUR/AMR	M	0.00722849	-0.0105103	0.00505764	-0.00385835
927cbd7f-f85c-4ae7-9a31-cc2c9bdcfea3	PCAWG	Lymph-CLL	EUR/AMR	M	0.00617638	-0.0116737	0.00616034	-0.00483601
92971395-c358-4f1f-9fed-f80edf6315e6	PCAWG	Kidney-RCC	EUR/AMR	M	0.00699018	-0.0104922	0.00442822	-0.00189454
92a930d9-76bc-48bc-b07c-c508735f010e	PCAWG	CNS-PiloAstro	EUR/AMR	M	0.00643012	-0.00848272	-0.00489005	-0.000197063
92bd05d0-5cb1-4e14-9c66-c3b020b1d9c2	PCAWG	Lymph-BNHL	EAS	F	0.0046877	0.027808	0.00748352	-0.00937379
92d5ab3c-c622-11e3-bf01-24c6515278c0	PCAWG	Liver-HCC	EAS	F	0.00369495	0.0285518	0.0112532	-0.00931492
92dc6bb4-b622-4653-b5b1-9ff180221bf3	PCAWG	Breast-AdenoCA	EUR/AMR	F	0.00722277	-0.0117402	0.00459736	-0.00301748
92e9bd62-c3fb-4c15-beb9-ba0a6e11703b	PCAWG	Eso-AdenoCA	EUR/AMR	M	0.00813431	-0.0113701	0.00843153	-0.00510073
9317322c-8861-4ed1-95d5-5995856bbd77	PCAWG	CNS-Medullo	EUR/AMR	M	0.0067808	-0.0101979	0.00554476	-0.00133492
93bcdfcc-0d6f-469f-b62f-2bb7a3e603d8	PCAWG	ColoRect-AdenoCA	EAS	M	0.00402816	0.0272788	0.00661176	-0.0126976
93ce4b80-8057-45cd-aff0-bc0e9276f252	PCAWG	CNS-Medullo	EUR/AMR	M	0.00729972	-0.00948978	0.0034026	-0.00204975
93e8eaa1-9fb9-49f2-b562-92065cb66076	PCAWG	ColoRect-AdenoCA	EUR/AMR	M	0.00766029	-0.0112834	0.00227623	-0.00490647
93ee8d5e-c622-11e3-bf01-24c6515278c0	PCAWG	Liver-HCC	EAS	M	0.00427088	0.0281649	0.0117548	-0.00353673
93f3e9bc-7221-4442-af55-1004bdf61842	PCAWG	Thy-AdenoCA	EUR/AMR	F	0.00645382	-0.0106808	0.00772473	-0.00345123
9401270d-617c-4d82-a0d3-13ba92a57373	PCAWG	Lymph-BNHL	EUR/AMR	M	0.00705811	-0.010886	0.00342692	0.00025284
942e629c-4090-4a48-9728-fd74cd440bf3	PCAWG	CNS-Medullo	EUR/AMR	M	0.00779305	-0.00962095	0.00336125	-0.00520249
9434753c-a61a-41f2-ba88-11f80dd21b90	PCAWG	Panc-AdenoCA	EUR/AMR	M	0.00672986	-0.0103964	0.00568681	-0.000338523
943851c1-faee-4926-99c3-571b5cd77f13	PCAWG	Panc-AdenoCA	EUR/AMR	F	0.00701627	-0.0117377	0.00312698	-0.00337561
9450fe0c-00ab-4816-9d91-1aa2cde25197	PCAWG	Panc-AdenoCA	EUR/AMR	F	0.00711409	-0.0114807	0.00821095	-0.0067176
9469add8-42f2-4e42-852c-911d55b5b5af	PCAWG	Prost-AdenoCA	EUR/AMR	M	0.0069494	-0.0103798	0.00499851	-0.00305945
948ed73b-efe6-4012-8bd3-9513c68c1475	PCAWG	Stomach-AdenoCA	EAS	M	0.00377183	0.0276394	0.00809381	-0.00586173
94dce387-c150-424a-870d-503aba5dab4a	PCAWG	Kidney-RCC	EUR/AMR	M	0.00730932	-0.010783	0.00721006	-0.00210602
94e036f2-6412-4a87-9b5e-f2b28a713c7b	PCAWG	Panc-Endocrine	EUR/AMR	M	0.00764715	-0.0111528	0.00632511	-0.00543495
94ed6d88-c622-11e3-bf01-24c6515278c0	PCAWG	Liver-HCC	EAS	F	0.00421799	0.0279755	0.0137863	-0.00615801
95134c87-66c1-4c65-bfd5-883e2004e20a	PCAWG	ColoRect-AdenoCA	AFR	F	-0.0294981	-0.00172506	0.00172237	0.00385701
957393e1-e9e7-49b1-bad4-ae5cb238e4b8	PCAWG	CNS-Medullo	EUR/AMR	M	0.00729678	-0.0077683	0.00670148	-0.00103796
95779034-450c-4511-91a7-40bacf8e2f78	PCAWG	Lung-SCC	EUR/AMR	F	0.00740625	-0.0101746	0.00539382	-0.00563212
9578d5c5-3517-4123-8989-df009f7e3407	PCAWG	Ovary-AdenoCA	EUR/AMR	F	0.00820044	-0.0105065	0.00589005	-0.00318958
95872778-01c0-48c8-8986-605cb8bc5b40	PCAWG	ColoRect-AdenoCA	EUR/AMR	M	0.00715339	-0.0111168	0.00242137	-0.00281378
95bd4570-1588-4464-a301-aa425af048b8	PCAWG	Lung-AdenoCA	EUR/AMR	F	0.00685485	-0.0104838	0.00855476	-0.00342314
95ead069-a364-457a-b28f-6404bba79e98	PCAWG	Kidney-RCC	EUR/AMR	M	0.00618784	-0.0105427	0.00447309	-0.000694088
96415136-c622-11e3-bf01-24c6515278c0	PCAWG	Liver-HCC	EAS	F	0.00429499	0.0283392	0.00906128	-0.0106101
9659d703-504e-4b47-a4f4-b376dbbbfbac	PCAWG	Lung-AdenoCA	EUR/AMR	M	0.00713808	-0.010887	0.00422049	-0.00225771
965fc798-48ac-462b-9fe8-4ea0635d4934	PCAWG	Panc-AdenoCA	EUR/AMR	F	0.00772067	-0.010286	0.00864275	-0.00260834
96d57c40-fcc5-4dc4-857c-b2d334627206	PCAWG	CNS-Oligo	EUR/AMR	M	0.00717952	-0.0115969	0.00677412	-0.00335042
96da0697-64a5-4ec6-89be-40dbaafc65bc	PCAWG	Stomach-AdenoCA	EUR/AMR	F	0.00673545	-0.0104091	0.00698728	-0.000338408
96f132c4-8189-45b0-b538-a4fd47a8577f	PCAWG	Ovary-AdenoCA	EAS	F	0.00330056	0.0274962	0.00400071	-0.0170458
97060c75-ad9a-4c28-926a-15354f608ff9	PCAWG	Head-SCC	EUR/AMR	M	0.00682663	-0.0105606	0.00505136	-0.00605267
970c4bae-8c4f-423f-948b-5da4a38b8e09	PCAWG	Stomach-AdenoCA	EUR/AMR	M	0.00659196	-0.0108752	0.00719282	-0.00193059
973f45d1-5d8b-45f8-8d37-20e8d3d5626c	PCAWG	Skin-Melanoma	EUR/AMR	M	0.0082913	-0.0109171	0.00609883	-0.00129439
97546cf2-c622-11e3-bf01-24c6515278c0	PCAWG	Biliary-AdenoCA	EAS	M	0.00489378	0.0282318	0.0111594	-0.00569563
976e0576-c795-48a8-8433-700f9982ec98	PCAWG	ColoRect-AdenoCA	EUR/AMR	F	0.00778668	-0.011224	0.00537403	-0.00344554
97808f8d-720c-41c2-ba0d-59922e48a182	PCAWG	Thy-AdenoCA	EUR/AMR	M	0.00597243	-0.0112137	0.000290027	4.54557e-05
97a68a03-dc99-4ba9-8b81-1b40f2ce32ea	PCAWG	SoftTissue-Liposarc	EUR/AMR	M	0.00574299	-0.00997581	0.000319867	-0.00613929
97afdbc8-c818-446b-aea5-92f657068334	PCAWG	Prost-AdenoCA	EUR/AMR	M	0.00756056	-0.0111801	0.00851742	-0.00144404
97ddef03-0a56-4e3e-ac70-323843330180	PCAWG	CNS-Medullo	EUR/AMR	M	0.00630901	-0.00749407	-0.00344525	-0.00614751
97e65421-89b2-4bea-a9b2-e6294b28eb3c	PCAWG	Lung-SCC	EUR/AMR	M	0.00757217	-0.01118	0.00662867	-0.00498927
98051587-e722-4fbb-aaf6-2b310f555ed0	PCAWG	Breast-AdenoCA	EUR/AMR	F	0.00739778	-0.0107215	0.004608	-0.00182052
98084908-d5dd-4c83-9f49-28ce9e06193a	PCAWG	Panc-AdenoCA	EUR/AMR	F	0.00758286	-0.010939	0.00250781	-0.00333395
982da508-ccf1-4588-ba45-f029bfaac147	PCAWG	Panc-Endocrine	EUR/AMR	F	0.00688841	-0.0114738	0.00422651	-0.00588769
982dbbf8-fdf8-4653-91ed-2e857e1a7708	PCAWG	Kidney-ChRCC	EUR/AMR	M	0.00615589	-0.00959684	0.00472677	-0.00368547
985e68ee-d9ab-4b5a-8e15-ed90f50c490d	PCAWG	Skin-Melanoma	EUR/AMR	F	0.00684834	-0.010246	0.00484111	-0.00531504
98776634-c622-11e3-bf01-24c6515278c0	PCAWG	Liver-HCC	EAS	M	0.00388515	0.0284546	0.00941178	-0.00778053
987ecae1-b9fc-4bc6-b18e-bd73d2a0f053	PCAWG	Lymph-CLL	EUR/AMR	M	0.00670675	-0.0109908	0.00474671	-0.00584196
99337ac4-6bcf-4258-81aa-23c5f807ac5f	PCAWG	CNS-GBM	EUR/AMR	M	0.00646707	-0.010215	0.00224728	-0.00256022
9945fc4f-1ec1-4561-b243-fd26f725a7f8	PCAWG	CNS-Medullo	EUR/AMR	M	0.00724252	-0.0104746	0.00403734	-0.00436202
994be521-432b-41ce-8b45-b9c36fd27bbd	PCAWG	Prost-AdenoCA	EUR/AMR	M	0.00691153	-0.0109323	0.00624662	-0.00461566
9964f070-c622-11e3-bf01-24c6515278c0	PCAWG	Liver-HCC	EAS	M	0.00376718	0.0279456	0.00997752	-0.00547904
99898e3d-0957-413b-a29c-2882ad9ce3c9	PCAWG	Prost-AdenoCA	EUR/AMR	M	0.00731011	-0.0107994	0.0062419	-0.00273765
99a809f8-c87d-4d0a-a5d5-29918228b48f	PCAWG	Lung-AdenoCA	EUR/AMR	M	0.00748402	-0.0120487	0.00657716	-0.00385496
99ba3a88-0c75-4bf0-80e0-4e831bcab6ca	PCAWG	Kidney-RCC	EUR/AMR	F	0.00769761	-0.0107655	0.00616154	-0.00408861
99be2b86-e15d-450d-b0d0-04954eac6667	PCAWG	Eso-AdenoCA	EUR/AMR	M	0.00767364	-0.0107342	0.00452084	-0.00278048
99c13d03-aaf5-4dda-a594-5c82679bb0db	PCAWG	Ovary-AdenoCA	EUR/AMR	F	0.00811829	-0.0113581	0.00517452	-0.00403245
99d96ec5-135a-4e82-8308-7b8db9e7cb76	PCAWG	Panc-AdenoCA	EUR/AMR	M	0.00769325	-0.0103412	0.00607647	-0.00229473
9a0c444b-fe78-4fc2-a2a8-5ccde906d34a	PCAWG	Kidney-RCC	EUR/AMR	M	0.00735637	-0.0103631	0.00592235	-0.00614281
9a1c7950-69c9-4f27-800c-8bd834bc3d08	PCAWG	CNS-PiloAstro	EUR/AMR	F	0.00822834	-0.00872478	0.00284084	0.00115396
9a27e456-6bc1-43e6-85f1-f44360ad4598	PCAWG	CNS-PiloAstro	EUR/AMR	F	0.0076193	-0.00960184	0.00557442	-0.00202256
9a345f68-0a6c-433e-91af-1bd41491520c	PCAWG	Skin-Melanoma	EUR/AMR	M	0.00731474	-0.0105613	0.00413537	-0.00256045
9a598180-c622-11e3-bf01-24c6515278c0	PCAWG	Liver-HCC	EAS	M	0.00437366	0.0273678	0.0114604	-0.00376688
9a6fa913-69e2-4292-bd10-08601e109cec	PCAWG	Prost-AdenoCA	EUR/AMR	M	0.00748577	-0.0112057	0.0070211	-0.00615772
9a71d79e-752e-48b3-8314-f2842bb1a756	PCAWG	Panc-AdenoCA	EUR/AMR	F	0.00748621	-0.011052	0.00428411	-0.00509992
9a747d2f-70d9-4ce7-b245-fb4d5370e8f8	PCAWG	Skin-Melanoma	EUR/AMR	M	0.00760116	-0.0104429	0.00733742	-0.00257146
9abc41b6-dfbe-4a61-bf40-315229a86ae9	PCAWG	Lymph-CLL	EUR/AMR	M	0.00725439	-0.0108769	0.00532891	-0.00654194
9ac76378-8ea0-4911-b4f2-043db4179a44	PCAWG	Prost-AdenoCA	EUR/AMR	M	0.00772965	-0.0110606	0.00416015	-0.00546672
9b470efd-8689-4834-af52-142fcd587b19	PCAWG	Lymph-BNHL	EUR/AMR	M	0.00739305	-0.0117686	0.0103764	-0.00720052
9b4b57e4-c622-11e3-bf01-24c6515278c0	PCAWG	Liver-HCC	EAS	M	0.00475518	0.0285886	0.00775568	-0.00940349
9bd1f3f1-c0cf-47d3-b25f-0e6dd9a43f0d	PCAWG	Uterus-AdenoCA	EUR/AMR	F	0.00762993	-0.0112351	0.00723617	-0.00495862
9be4df75-7536-4265-9b87-e3565505ffce	PCAWG	Panc-AdenoCA	EUR/AMR	F	0.00427398	-0.00917012	0.00381739	-0.00587368
9c0bcb41-71f9-47da-b80b-91d18084ba4e	PCAWG	Ovary-AdenoCA	EUR/AMR	F	0.00696428	-0.0113181	0.00550558	-0.00486098
9c5114c7-31e5-4ad6-bc6a-a2bc27b0c5c2	PCAWG	Kidney-RCC	AFR	F	-0.0291193	-0.00261912	-0.00122109	0.00121165
9c52f252-fc91-4d59-a85f-804dba93c9c4	PCAWG	Lung-SCC	EUR/AMR	M	0.00720707	-0.0102406	0.00535786	-0.00397987
9c5a1bb2-fae8-4610-9252-3082afdcdff0	PCAWG	Panc-AdenoCA	EUR/AMR	M	0.00702582	-0.0118948	0.00361329	-0.00537435
9c62e516-c622-11e3-bf01-24c6515278c0	PCAWG	Liver-HCC	EAS	M	0.00421282	0.0279743	0.00844914	-0.00868028
9c6766e1-a42b-40c8-9540-5ed76d7a2263	PCAWG	Prost-AdenoCA	SAS	M	0.0029159	0.00503857	-0.0401364	-0.00108639
9c84f1f5-4e38-491c-8b02-432dd303337f	PCAWG	Panc-AdenoCA	EUR/AMR	F	0.00742443	-0.0106068	0.00524668	-0.00469251
9cd9f579-ae9b-4052-b1d2-76780852667d	PCAWG	Eso-AdenoCA	Other	F	0.00784942	-0.0111456	0.00835646	-0.00402755
9cde30aa-ee25-4e70-a511-cf78e3ff84f9	PCAWG	Kidney-RCC	EUR/AMR	M	0.00827369	-0.0104417	0.00596017	-0.00142583
9ce58a61-6090-4486-b294-065e750b064c	PCAWG	Uterus-AdenoCA	AFR	F	-0.0261513	-0.00300412	0.00217792	0.00094907
9cf36c04-1d2a-4e2f-902d-857033d208d3	PCAWG	Kidney-ChRCC	EUR/AMR	M	0.00481419	-0.00978956	0.000331694	-0.00275067
9cfc4adf-3fd0-4f1f-b9e1-5f7a6e1469df	PCAWG	Liver-HCC	EAS	F	0.00499136	0.028298	0.011227	-0.0116336
9d2ca8a0-323c-47df-b988-13b7357877b5	PCAWG	Panc-AdenoCA	EUR/AMR	F	0.00773379	-0.0108247	0.00671658	-0.00470229
9d326842-318e-4594-a225-b3e5d6d99385	PCAWG	Lymph-CLL	EUR/AMR	M	0.00702303	-0.0117155	0.00390823	-0.00432694
9d4a6140-2003-46bd-80c5-442942954090	PCAWG	Kidney-RCC	EUR/AMR	M	0.00713842	-0.0114517	0.00397822	-0.00154274
9d555b5f-01c2-4422-b5c0-76b0146bbff8	PCAWG	Thy-AdenoCA	EUR/AMR	F	0.00588152	-0.00943434	0.00307713	-0.00416568
9d5ec9ee-c622-11e3-bf01-24c6515278c0	PCAWG	Liver-HCC	EAS	F	0.00423661	0.0274529	0.00984479	-0.0103055
9d5ee3f8-490f-4865-bb90-fe0a1bbf3643	PCAWG	Kidney-ChRCC	EUR/AMR	F	0.00810439	-0.0101715	0.00500137	-0.00406558
9d905665-22fc-43ae-8182-7edf074937dc	PCAWG	Panc-AdenoCA	Other	F	0.00758774	-0.0102847	0.00716308	-0.00548897
9db56b1a-b3a0-44dc-924d-3f124ed7a433	PCAWG	Kidney-RCC	EUR/AMR	M	0.00674512	-0.0110745	0.00308067	-0.00387406
9db864a0-450d-4ef4-83ff-1a869ab80803	PCAWG	Prost-AdenoCA	EUR/AMR	M	0.00701508	-0.0111685	0.00536563	0.00146927
9dc0d9a4-1663-40e4-b726-5feda3be5a1b	PCAWG	Panc-Endocrine	EUR/AMR	F	0.00677181	-0.0107297	-0.000347273	-0.00639069
9dc2fa01-ef68-44ce-98d0-dddcb6ef4f46	PCAWG	SoftTissue-Liposarc	EUR/AMR	M	0.00780373	-0.010256	0.00679602	-0.00364716
9dcf95bf-fb65-4589-90cb-302da798f00b	PCAWG	Thy-AdenoCA	EUR/AMR	F	0.00681576	-0.0103192	0.00424783	-0.00337873
9ddb9312-29d0-442b-8460-2d3160159249	PCAWG	Panc-AdenoCA	EUR/AMR	M	0.00591401	-0.00997571	0.000152886	-0.00269988
9dfd51c7-0807-4f06-ac8d-2f76e4f06ddb	PCAWG	Kidney-RCC	EUR/AMR	F	0.00790193	-0.0105125	0.00571595	-0.00261318
9e0f78a6-8f45-464f-89c0-6d60493a1a06	PCAWG	Panc-Endocrine	EUR/AMR	M	0.00775394	-0.0114552	0.00630841	-0.00463788
9e2c5174-f88f-4328-8925-d4d79943b16f	PCAWG	Prost-AdenoCA	EUR/AMR	M	0.00780757	-0.0105887	0.00669805	-0.003021
9e5d7412-c622-11e3-bf01-24c6515278c0	PCAWG	Liver-HCC	EAS	M	0.00422206	0.0276133	0.0104582	-0.00441201
9eba89e5-0eb9-413a-ae43-30a1d30a7eeb	PCAWG	Lung-SCC	EUR/AMR	M	0.00754733	-0.010424	0.00412791	-0.00266437
9ebfff83-00b5-4333-8d06-653019a35f6d	PCAWG	Eso-AdenoCA	Other	M	0.00783798	-0.0110707	0.00317656	-0.00308571
9ee50075-10f8-4945-8391-66c5e87d3333	PCAWG	Thy-AdenoCA	EUR/AMR	F	0.00547536	-0.0108717	0.0043342	-0.00479014
9ef143c6-58b8-481b-b248-19c94fe41644	PCAWG	Prost-AdenoCA	EUR/AMR	M	0.00656454	-0.00963038	0.0057097	-0.0041407
9f12233f-d1ed-4741-9a9d-8d6ed084f891	PCAWG	Prost-AdenoCA	EUR/AMR	M	0.00780782	-0.0104011	0.0041548	-0.00773789
9f1b349f-503a-4237-8da4-9100de610e1e	PCAWG	Kidney-ChRCC	EAS	M	0.00432481	0.0277836	0.00942317	-0.00803841
9f2d2c1d-1b1d-49e3-80fb-8e1a89be52fe	PCAWG	CNS-GBM	EUR/AMR	M	0.00773358	-0.011889	0.00672312	-0.00123796
9f3e9eb7-1873-4f33-a9c8-671eae8cc921	PCAWG	SoftTissue-Leiomyo	EUR/AMR	F	0.00840755	-0.0105345	0.00623517	-0.00404899
9f614b5e-c622-11e3-bf01-24c6515278c0	PCAWG	Liver-HCC	EAS	M	0.00410072	0.0275965	0.00887604	-0.00953126
9f87939c-04b7-4793-bd5d-8403adc99271	PCAWG	Prost-AdenoCA	EUR/AMR	M	0.0079417	-0.00900484	0.00376864	-0.00295519
9faf0290-1bd2-4873-a232-9084a238179c	PCAWG	Cervix-AdenoCA	EUR/AMR	F	0.0065186	-0.0113499	0.00584346	-0.00121482
9fbbdd00-2320-4c3e-adb9-f551157c32f9	PCAWG	Lymph-BNHL	EUR/AMR	M	0.00776591	-0.010559	0.00659368	-0.00307342
9fdbd79e-8f48-4716-bb2c-b059f9638d1d	PCAWG	Panc-AdenoCA	EUR/AMR	M	0.00761826	-0.0107818	0.0040154	-0.00592338
9ff3313f-c050-459f-8dd6-aa5cc17e5edf	PCAWG	Ovary-AdenoCA	EUR/AMR	F	0.00679497	-0.0107185	0.00309838	-0.0036642
9ff91018-9d55-43be-9ae3-945caecb0cbb	PCAWG	Skin-Melanoma	EUR/AMR	M	0.00817214	-0.0105731	0.00577193	-0.00535807
a070d518-b1fe-4505-86b5-fc08201a4b61	PCAWG	Breast-AdenoCA	EUR/AMR	F	0.00789805	-0.0109406	0.002199	-0.00088884
a08a8590-c622-11e3-bf01-24c6515278c0	PCAWG	Liver-HCC	EAS	F	0.00352274	0.0277841	0.0102659	-0.00822054
a0ae4264-dcfa-4850-97bf-e65411b4c08a	PCAWG	Prost-AdenoCA	EUR/AMR	M	0.00666625	-0.00997987	0.00296473	-0.0035471
a0beb0d1-0191-4022-a46e-13775627f322	PCAWG	Stomach-AdenoCA	EAS	M	0.0034957	0.0282802	0.00759435	-0.00977553
a0d6bb1c-dbf5-409c-9766-fb090162d6f7	PCAWG	CNS-PiloAstro	EUR/AMR	F	0.00685006	-0.00858805	0.00147771	-0.000603252
a0e7abcc-38c2-4ef0-93d5-ae215759e06c	PCAWG	Lung-AdenoCA	EUR/AMR	F	0.00772981	-0.0085931	0.00543371	-0.000578923
a1283c7d-6305-46d3-b518-47cb8b37ba18	PCAWG	Kidney-ChRCC	EUR/AMR	F	0.00759684	-0.011175	0.00679917	-0.00732988
a1492b3d-1079-44c3-a4e0-3411885f033c	PCAWG	Biliary-AdenoCA	EAS	F	0.00388377	0.0254644	0.00087888	-0.0115765
a197c9de-3a93-4b87-a92c-5692f10ce1c8	PCAWG	Skin-Melanoma	EUR/AMR	F	0.00836697	-0.0108394	0.00391806	-0.00580324
a1b0fbfc-b98b-40ee-9aef-1c1d9b4faaf9	PCAWG	Panc-Endocrine	Other	M	0.00278109	-0.010014	0.00622052	-0.00221311
a1bf5af7-aae5-4a96-85d0-97fb1449d730	PCAWG	Stomach-AdenoCA	Other	M	0.00484794	0.0288213	0.0079891	-0.00929204
a1de15d8-d0f5-40c6-8d3c-729237b1367e	PCAWG	Stomach-AdenoCA	EAS	M	0.00379523	0.0284832	0.00684091	-0.0116911
a1f9c6ee-0703-4ca9-88c0-2431d8a6db06	PCAWG	Lymph-BNHL	EUR/AMR	M	0.00806456	-0.0112432	0.00771253	-0.0045085
a22ed0bb-5f4e-47de-b1cd-6acd66eee516	PCAWG	Panc-Endocrine	EUR/AMR	M	0.00629495	-0.00999775	0.0042404	-0.0085662
a22fcafa-590c-4bcf-b3c3-5af1ac2c33a1	PCAWG	Prost-AdenoCA	EUR/AMR	M	0.00686684	-0.0115272	0.00520541	-0.00131866
a2303489-3522-4a76-a2e9-84e8235cb27f	PCAWG	Lymph-CLL	EUR/AMR	F	0.00658775	-0.011019	0.00587128	-0.00105231
a2329ded-d2c0-4afe-a9da-a9e29c728c15	PCAWG	Lung-AdenoCA	EUR/AMR	F	0.00616964	-0.01132	0.00559417	-0.00142964
a2503ee2-c622-11e3-bf01-24c6515278c0	PCAWG	Liver-HCC	EAS	F	0.0040784	0.0276392	0.00997098	-0.00481239
a2815430-61e0-48a8-8e07-ae14019aa8e3	PCAWG	Skin-Melanoma	EUR/AMR	M	0.00692002	-0.0101262	0.00706701	-0.000315579
a2b2e34b-005f-4803-9bc2-5f16b5cc8534	PCAWG	Bladder-TCC	EUR/AMR	M	0.00745833	-0.0109228	0.00480994	-0.00533925
a2c64d54-7767-43be-9a87-91c2a1fe443c	PCAWG	Panc-Endocrine	EUR/AMR	M	0.0061403	-0.0108885	0.00749852	-0.002146
a2c71708-a460-4cee-af93-d070be1e6d2c	PCAWG	Breast-AdenoCA	EUR/AMR	F	0.0071918	-0.0107028	0.0061812	-0.00234518
a2c905e7-6d3e-4898-a26e-21d8df047f9f	PCAWG	CNS-Medullo	EUR/AMR	M	0.00583968	-0.00804251	-0.0063395	-0.00118471
a2ef116d-20bc-4d2a-ba08-57548bbc6ef7	PCAWG	Panc-Endocrine	Other	F	0.0062233	-0.00960122	-0.00238368	-0.00693416
a33a2b38-c622-11e3-bf01-24c6515278c0	PCAWG	Liver-HCC	EAS	M	0.00446763	0.0278313	0.0105049	-0.00428315
a36e2e0a-1f88-4e47-a1fe-431718381995	PCAWG	Panc-AdenoCA	EUR/AMR	M	0.00765841	-0.0122086	0.00795354	-0.000596736
a37065ae-5515-47f8-8ade-242911b22e83	PCAWG	CNS-PiloAstro	EUR/AMR	F	0.00739235	-0.00887029	0.00357429	-0.000471126
a37995bf-5cf9-45da-a480-e21c1c98c4d1	PCAWG	ColoRect-AdenoCA	AFR	M	-0.0121875	-0.00371733	0.0026174	0.00852741
a38d4467-c3e5-4639-ad4f-88bcd7ab9f26	PCAWG	Liver-HCC	EUR/AMR	M	0.00701093	-0.00663717	0.00634105	0.00658346
a39fde4b-831b-4875-9efe-01aba6d7743e	PCAWG	Eso-AdenoCA	Other	F	0.0076569	-0.0114918	0.00801243	-0.00631469
a3cc9015-6131-417c-8b71-e6028a4646bd	PCAWG	Panc-Endocrine	EUR/AMR	F	0.00812255	-0.011415	0.00586643	-0.00100068
a3daaf62-fd9a-4fe1-a196-fd446ed44524	PCAWG	Kidney-RCC	EUR/AMR	F	0.00811825	-0.0114914	0.00522098	-0.00233697
a4175ca0-5f9c-4858-aa46-9e63a0314605	PCAWG	Stomach-AdenoCA	Other	M	0.00422177	0.0282969	0.0102071	-0.00773605
a4559dfb-2c56-409b-9f6b-616b6023c859	PCAWG	Skin-Melanoma	EUR/AMR	F	0.00721308	-0.0119164	0.00741131	-0.000217165
a46111cb-427e-4f31-b367-76f5deb3bfb5	PCAWG	Panc-AdenoCA	Other	F	0.00855717	-0.00980462	0.00403041	-0.0066575
a46a8fb6-c622-11e3-bf01-24c6515278c0	PCAWG	Liver-HCC	EAS	M	0.00335497	0.0289875	0.0109774	-0.00700846
a4765371-2387-4002-9887-2615e5136f7b	PCAWG	Thy-AdenoCA	EUR/AMR	F	0.0047855	-0.00986317	0.000855682	-0.00436913
a495f17f-884c-4c6e-a9e4-d71b5b2dde60	PCAWG	Ovary-AdenoCA	EUR/AMR	F	0.00764498	-0.0105942	0.00503015	-0.00394093
a4c7209a-8b5a-4a37-9a1b-5502d941f54b	PCAWG	CNS-GBM	EUR/AMR	M	0.00654321	-0.00964035	0.0051768	-0.00494752
a4d3a3a3-4046-4cc4-a1ed-5ba47634360a	PCAWG	Prost-AdenoCA	EUR/AMR	M	0.00802122	-0.0109282	0.00335271	-0.00499039
a4ec1623-ea78-4988-8cb0-505036b0e5ac	PCAWG	CNS-PiloAstro	EUR/AMR	F	0.0075513	-0.00916246	0.00556179	-0.000831171
a4ff4936-a38f-43ad-bf5d-8f17c787109e	PCAWG	Uterus-AdenoCA	AFR	F	-0.0219038	-0.00329148	0.0030265	0.00363859
a500cc1e-2ae9-480d-a30b-9923126c21c5	PCAWG	Lung-SCC	EUR/AMR	M	0.00770372	-0.0115563	0.00587161	-0.00530368
a5145237-1828-4cf9-9646-16f4908eb4df	PCAWG	Lung-SCC	EUR/AMR	M	0.00683046	-0.0114902	0.0067762	-0.00665734
a541c6c1-025c-4a05-b988-aa876babb4fc	PCAWG	Ovary-AdenoCA	EUR/AMR	F	0.00703098	-0.011028	0.00352838	-0.000848455
a5449995-33f9-43cb-a439-9284e4f2efd7	PCAWG	Head-SCC	AFR	M	-0.0219127	-0.00422121	0.00128284	0.00188827
a5590660-fc66-4f38-8ff5-390b2b6a3c2e	PCAWG	Prost-AdenoCA	EUR/AMR	M	0.0050412	0.00286921	0.00675145	0.0417844
a5ad5587-f219-47c4-9b34-f8bfabcfb6a0	PCAWG	Panc-Endocrine	EUR/AMR	M	0.00656849	-0.0102585	0.00187177	-0.00376731
a5b85882-1946-4731-89c1-590db9fc0152	PCAWG	Kidney-RCC	Other	F	0.00699417	-0.0102298	0.00462806	-0.00124674
a5c31306-c622-11e3-bf01-24c6515278c0	PCAWG	Liver-HCC	EAS	M	0.00302627	0.0279785	0.0110436	-0.00513877
a5cf8bcc-2935-498d-9087-4a4bbfc59149	PCAWG	Prost-AdenoCA	EUR/AMR	M	0.00706204	-0.0111192	0.00406653	-0.00375135
a5daa21e-1909-404c-b973-065bf6b15566	PCAWG	Myeloid-AML	EAS	M	0.00213915	0.0263342	0.0076442	-0.00749444
a61274cd-eb1c-4e98-bde0-5e9b4917c4d9	PCAWG	Panc-AdenoCA	Other	F	0.00649463	-0.0109097	0.00617748	-0.00265661
a61d4b3f-3513-40e5-8c17-62020bb55cbe	PCAWG	Ovary-AdenoCA	EUR/AMR	F	0.00482204	-0.00378631	-0.0123813	-0.0037583
a63e3270-347f-4de0-b8f5-494e9b555a9d	PCAWG	Liver-HCC	EUR/AMR	F	0.00712292	-0.0106819	0.0061876	-0.0059801
a66d0029-8734-4c9a-b402-cc8dfd0151ac	PCAWG	CNS-Medullo	EUR/AMR	M	0.00774132	-0.0101546	0.0064972	-0.00521715
a6ac8cfa-9c01-443b-8f91-048d0b5e4ae3	PCAWG	Panc-Endocrine	EUR/AMR	M	0.00547035	-0.010355	0.00450136	-0.00444865
a6bebb20-1f4a-4ed6-ab14-7b823c373ff7	PCAWG	Panc-Endocrine	EUR/AMR	M	0.0073555	-0.0101561	0.00653972	-0.00340301
a6c0d680-c622-11e3-bf01-24c6515278c0	PCAWG	Liver-HCC	EAS	M	0.0040681	0.0282512	0.0108541	-0.00327563
a6d19cb1-7dc1-4011-bcaa-104ce475591b	PCAWG	Panc-AdenoCA	EAS	F	0.00375355	0.0282232	0.0103817	-0.012447
a754e81c-9ed4-4b84-a8d3-a857237ef46b	PCAWG	Kidney-RCC	EUR/AMR	M	0.0072861	-0.0109319	0.0060696	-0.00503211
a756a6d1-19c0-4c17-a1da-12a5a23718a0	PCAWG	Cervix-SCC	EUR/AMR	F	0.00744202	-0.0110659	0.00774287	-0.00432878
a78604a5-9aa0-4d49-b007-24c54f34ea21	PCAWG	Thy-AdenoCA	EUR/AMR	F	0.00546234	-0.00959682	0.000202031	-0.00319832
a78eba53-6949-48fb-b822-609583334019	PCAWG	CNS-PiloAstro	EUR/AMR	M	0.00720227	-0.00859798	0.00217008	-0.00239669
a795edaa-ae36-4e15-84e4-01fa98897504	PCAWG	CNS-PiloAstro	EUR/AMR	M	0.00624121	-0.006411	0.00205142	-0.00372863
a7a27046-d13f-415d-967d-415e670696db	PCAWG	Prost-AdenoCA	EUR/AMR	M	0.0055396	-0.00876999	0.00138755	-0.00389199
a7b299b1-7444-4649-9fcb-2448a8cb8be9	PCAWG	Panc-AdenoCA	EUR/AMR	M	0.00754865	-0.0108418	0.00660284	-0.00443756
a7bbd77b-340c-4121-a26c-b99a0c025bda	PCAWG	CNS-Medullo	EUR/AMR	F	0.00730621	-0.0106609	0.00386444	-0.00376568
a7ca59d7-df34-4180-9192-754f38596c34	PCAWG	ColoRect-AdenoCA	EUR/AMR	F	0.00765688	-0.0102925	0.00388109	-0.00606611
a7cccf8e-c622-11e3-bf01-24c6515278c0	PCAWG	Liver-HCC	EAS	M	0.00453782	0.0279283	0.00858582	-0.00768239
a7db8f47-1bcd-4041-9219-862d92b8a58e	PCAWG	CNS-GBM	EUR/AMR	M	0.00850637	-0.01151	0.00513414	-0.00459391
a8218e82-d48b-4802-94ad-8fc8d2787a6a	PCAWG	Prost-AdenoCA	EUR/AMR	M	0.00694628	-0.0103732	0.00222221	-0.00485122
a826deb7-6bc6-439a-907b-e2c0eaced52c	PCAWG	Panc-AdenoCA	EUR/AMR	F	0.00720648	-0.0104506	0.00712279	3.45296e-05
a83f74cb-5973-43ae-8138-3415a66f5ba2	PCAWG	Prost-AdenoCA	EUR/AMR	M	0.00711625	-0.00997332	0.00486233	-0.003766
a8761858-4c07-4277-a857-5a1861a99c52	PCAWG	ColoRect-AdenoCA	EUR/AMR	F	0.00694716	-0.0111749	0.00601567	-0.00434473
a89371b5-f608-494b-b7a9-a85b38b5aa42	PCAWG	Ovary-AdenoCA	EUR/AMR	F	0.00723602	-0.0106431	0.00837642	-0.00258528
a8957e9d-434b-4801-a723-0052384e49e2	PCAWG	CNS-PiloAstro	EUR/AMR	F	0.00727342	-0.00901943	0.00144113	-0.0029744
a8cdb7a9-861a-4cba-9874-9ae79fc841eb	PCAWG	Lymph-CLL	EUR/AMR	M	0.00673013	-0.0120381	0.00563167	-0.00969224
a8f18b48-c622-11e3-bf01-24c6515278c0	PCAWG	Liver-HCC	EAS	F	0.003643	0.0278322	0.00963835	-0.00249686
a8f9fd29-a1d5-41cc-9f2a-8f332d47022b	PCAWG	Prost-AdenoCA	EUR/AMR	M	0.00731688	-0.0101871	0.00254675	-0.000813876
a909f28c-ee65-4859-bb65-b07d77f0ba75	PCAWG	Head-SCC	EUR/AMR	M	0.00421289	0.00977921	0.00929809	0.0664198
a91abf2c-52da-4473-8785-496a239ae4d5	PCAWG	Uterus-AdenoCA	EUR/AMR	F	0.00546667	-0.00998047	-0.0010149	-0.00156607
a94e3d39-542c-411e-be3a-dc3472c1eabf	PCAWG	Eso-AdenoCA	EUR/AMR	M	0.00728562	-0.0107666	0.00557938	-0.00436203
a950f8bf-98cc-4481-8e8a-e210346e132a	PCAWG	Lymph-BNHL	EUR/AMR	M	0.00762036	-0.0113983	0.00649699	-0.00406795
a95ab6da-90f6-4a9f-b847-ca221f7dd126	PCAWG	CNS-Medullo	EUR/AMR	M	0.00773527	-0.0091723	0.00312539	-0.00123335
a9610c87-455e-490e-8c8c-71150b147b46	PCAWG	CNS-PiloAstro	EUR/AMR	F	0.00672632	-0.00901776	0.00272517	-0.00388109
a98a906f-52bd-456f-b30e-9e2f50d08569	PCAWG	CNS-PiloAstro	EUR/AMR	F	0.00561618	-0.00871058	-0.00544105	0.00206884
a9958c44-24db-424f-98b7-3259638669a5	PCAWG	Panc-AdenoCA	EUR/AMR	M	0.00717996	-0.00931927	-0.00299263	-0.00174669
a9c45810-b691-4963-b215-977e8f93d1c2	PCAWG	Liver-HCC	EUR/AMR	M	0.00764059	-0.0107672	0.00625716	-0.00493655
a9d75099-91a1-40aa-a8f1-e6035acd821d	PCAWG	Liver-HCC	EUR/AMR	F	0.00718953	-0.0108236	0.00667827	-0.000588334
a9d7b6ed-1f88-402d-bd28-565305580f85	PCAWG	Lymph-BNHL	EUR/AMR	F	0.00715534	-0.0100897	0.00664484	-0.0017295
a9ee0148-a5d5-42bc-b31f-d3385ec2616b	PCAWG	Kidney-RCC	EUR/AMR	M	0.00851485	-0.0108468	0.0053526	-0.00499859
a9fde62a-0dd5-4d74-89d1-7af510387ffa	PCAWG	Panc-AdenoCA	EUR/AMR	F	0.00759384	-0.010259	0.00465923	-0.00643916
aa0974a9-3f41-429f-bcae-304d4549665f	PCAWG	Panc-AdenoCA	EUR/AMR	M	0.00711456	-0.0109045	0.00575182	-0.00238096
aa27fe06-652e-478a-9564-5e6a9dfd00af	PCAWG	Panc-AdenoCA	EUR/AMR	M	0.00767502	-0.0102214	0.00504431	-0.00385844
aa2f8320-c622-11e3-bf01-24c6515278c0	PCAWG	Liver-HCC	EAS	M	0.00387531	0.0275425	0.00649183	-0.00551457
aa436363-9d2a-42f4-87c2-55e5dfa9f8d1	PCAWG	Kidney-RCC	EUR/AMR	F	0.00751122	-0.0103922	0.00655135	-0.00516245
aa490e26-4a5a-4481-9c42-1dd8e91f7050	PCAWG	Eso-AdenoCA	EUR/AMR	M	0.00803251	-0.0113872	0.00696427	-0.00322092
aa98fc03-c44d-4c6f-a022-611dffa0728e	PCAWG	Head-SCC	SAS	M	0.00383297	0.00536954	-0.0492191	0.000379436
aaabf5f5-e2c5-441f-95a9-7f74ce108e8f	PCAWG	CNS-Medullo	EUR/AMR	M	0.00728314	-0.0114916	0.00455827	-0.00176885
aab4115c-fdfe-45ae-9a51-91ee50250623	PCAWG	Kidney-RCC	EUR/AMR	F	0.00801905	-0.0104794	0.00479562	-0.00126706
aad84895-cd6e-4b96-95ff-d5bab1278d90	PCAWG	CNS-PiloAstro	EUR/AMR	F	0.00593147	-0.00751596	-0.0074359	0.0012052
aaf43383-6a55-49d1-8131-78c18bc1843b	PCAWG	Uterus-AdenoCA	AFR	F	-0.0148745	-0.00555155	0.00079023	-0.000368929
ab3226e5-14db-45ae-a0ce-7df49cc078ab	PCAWG	Panc-AdenoCA	EUR/AMR	F	0.00831943	-0.0100713	0.00647238	-0.00396292
ab689790-c622-11e3-bf01-24c6515278c0	PCAWG	Liver-HCC	EAS	M	0.00429688	0.0272725	0.0103556	-0.00875475
ab99a3d5-13f4-4fb8-9cf4-c34e2b853d1e	PCAWG	Eso-AdenoCA	Other	M	0.00771745	-0.0103802	0.00578468	-0.00490289
abba0fe4-8c3b-4b8d-9b68-36708ba3a4ef	PCAWG	Breast-LobularCA	AFR	F	-0.0270939	-0.00323349	-0.000303869	0.00038207
abc055ad-7e73-4e6a-b3e5-524433cfb91e	PCAWG	Ovary-AdenoCA	EUR/AMR	F	0.00737766	-0.0111906	0.00683208	-0.00284459
abef86c9-df6a-477e-99e9-b8d2ac0641d0	PCAWG	CNS-GBM	EUR/AMR	F	0.00677091	-0.00952745	0.00452895	-0.00339229
ac300962-2e8d-452e-99cf-d2cdb2ae82f0	PCAWG	CNS-PiloAstro	EUR/AMR	F	0.00571433	-0.00723988	-0.00512093	-0.00122606
ac85e832-92b2-45a2-8a0b-3fc4a9e83661	PCAWG	Head-SCC	EUR/AMR	M	0.00776646	-0.0112028	0.00199358	-0.00243697
ac898a3a-efe6-4d58-9991-d2f2196c784a	PCAWG	Prost-AdenoCA	AFR	M	-0.0233514	-0.00329356	-3.15931e-05	0.000288743
ac8abe24-6ce4-45d4-b5bb-a79a04f0186a	PCAWG	Panc-AdenoCA	EUR/AMR	F	0.00359239	-0.00775878	0.00535603	0.00866586
aca7c0b0-e792-4530-91c4-c8f357b63c2a	PCAWG	ColoRect-AdenoCA	EUR/AMR	M	0.00706442	-0.0106508	0.00581964	-0.00155487
acbdfd45-8db7-41d6-a56c-308174a397c0	PCAWG	Stomach-AdenoCA	EAS	F	0.00440066	0.0288128	0.0101434	-0.0104476
acd1dfbe-454b-443e-a4cd-187ec1133aad	PCAWG	Prost-AdenoCA	EUR/AMR	M	0.00661833	-0.010191	0.00241019	-0.0062144
ad10f65d-9fa8-4a8f-be48-eb46cfc70014	PCAWG	Panc-Endocrine	EAS	M	0.00398568	0.0283263	0.00953503	-0.00914606
ad25c5f0-6f44-45a4-8303-d66aa4df6a22	PCAWG	Prost-AdenoCA	EUR/AMR	M	0.00648289	-0.00952547	0.0018566	-0.00482089
ad72f581-7c1a-47b5-b61d-7dbd306d3765	PCAWG	Lymph-CLL	EUR/AMR	M	0.00550407	-0.0102811	0.00500582	-0.00327364
ad831284-a522-4712-b7b4-134b92be8125	PCAWG	Liver-HCC	EUR/AMR	F	0.00656225	-0.00835065	0.00684912	0.00623267
ad88afd8-c622-11e3-bf01-24c6515278c0	PCAWG	Liver-HCC	EAS	F	0.00380572	0.0298422	0.0130859	-0.00566931
adbeb3a1-ea45-48c2-b085-61b12e376514	PCAWG	Stomach-AdenoCA	EAS	M	0.00473285	0.0260002	0.0101359	-0.00631684
adc8c97a-c42d-4fcf-a3e0-afb0e6f8e826	PCAWG	CNS-PiloAstro	EUR/AMR	F	0.00625738	-0.00599137	0.00699673	-0.00450332
ade59498-fbb4-4680-8ccd-b8d739e5ab50	PCAWG	Kidney-RCC	EUR/AMR	M	0.00764875	-0.0105526	0.00606755	-0.00357261
adf60349-6761-4053-a888-0f9aa1e32d4d	PCAWG	CNS-Medullo	EUR/AMR	M	0.00820308	-0.0100312	0.00515029	-0.000872763
adfefa9c-2e3e-444d-8018-f364999f5f42	PCAWG	Breast-LobularCA	EUR/AMR	F	0.00710034	-0.0109557	0.00740378	-0.00584987
ae157996-af60-4201-9e94-0e0833deaa66	PCAWG	Ovary-AdenoCA	SAS	F	0.00304869	0.00392818	-0.041752	-0.000500521
ae1e22b7-59a0-44fa-8407-048b4ca2555d	PCAWG	Lymph-CLL	EUR/AMR	M	0.00642439	-0.0105329	0.00425929	-0.00646934
ae2f5621-dd7f-4c5c-b258-5f7f8fe684dc	PCAWG	Panc-Endocrine	EUR/AMR	M	0.00443041	-0.00890269	-0.00354902	-0.00592368
ae3bdd94-c5b3-4d12-9b54-00ad13bdd3a2	PCAWG	Thy-AdenoCA	EUR/AMR	F	0.00704976	-0.0111597	0.003127	-0.00476047
ae41b9cc-d925-4938-a0ee-ab6b7bd81297	PCAWG	CNS-Medullo	EUR/AMR	M	0.00753126	-0.00919365	0.00386056	-0.00247288
ae42e865-6be5-4e4e-bcd9-dbcdd95be272	PCAWG	CNS-Medullo	EUR/AMR	M	0.00683497	-0.00661457	0.00475755	-0.000513463
ae829590-83c2-49ff-8190-2d5147fdcae9	PCAWG	Prost-AdenoCA	EUR/AMR	M	0.00747627	-0.0106741	0.00224349	-0.005558
aecf0d74-c622-11e3-bf01-24c6515278c0	PCAWG	Liver-HCC	EAS	M	0.00480777	0.0292317	0.0122077	-0.00521639
aecff229-9ef5-42d9-8785-49df102dae1f	PCAWG	CNS-Medullo	EUR/AMR	M	0.00752722	-0.00973304	0.00551449	-0.000843771
aee5eb7c-536e-47c3-8f02-f362bfc72609	PCAWG	Liver-HCC	EAS	M	0.00400641	0.0269179	0.00491731	-0.0169064
aeedb59d-ca55-4ddc-9cfa-633aa00560dd	PCAWG	Kidney-RCC	EUR/AMR	M	0.00726523	-0.0109324	0.00575119	-0.00337271
aefe7099-96e0-481c-bbfe-1566024df395	PCAWG	Prost-AdenoCA	EUR/AMR	M	0.00760306	-0.0118917	0.00478835	-0.00489808
af0cba79-1a57-4ee1-b997-85c0870de269	PCAWG	Cervix-SCC	EUR/AMR	F	0.00406136	0.00163953	0.00562982	0.037935
af0cf9aa-5510-4af9-9bb4-a7e25e446245	PCAWG	Thy-AdenoCA	EUR/AMR	F	0.00589645	-0.0109014	-0.000760627	-0.00658749
af172f1e-dace-49e8-b0e6-1123b351ab65	PCAWG	Uterus-AdenoCA	AFR	F	-0.0324332	-0.00255558	-0.00305393	0.00146283
af29ca64-7f63-48c5-b831-83bf96d82d33	PCAWG	Prost-AdenoCA	EUR/AMR	M	0.00738568	-0.00865283	0.00324112	-0.00120944
af3050cf-e16a-40e3-9aeb-c641c156bde8	PCAWG	Lymph-CLL	EUR/AMR	M	0.00676236	-0.0109516	0.00249278	-0.0055198
af722e36-4912-45c4-b431-a2ceff596bac	PCAWG	Stomach-AdenoCA	EAS	M	0.00420186	0.027346	0.00682336	-0.0106339
afc82362-19a6-45e3-83e2-a3d001b300b1	PCAWG	Kidney-RCC	EUR/AMR	M	0.00748695	-0.0107123	0.00604026	-0.00452069
afd79911-90ac-42a9-bfba-578d52679cb0	PCAWG	Lung-SCC	EUR/AMR	M	0.00755707	-0.0107761	0.00589801	-0.00240309
aff606ff-0c62-4adf-b137-275bf4aafa5a	PCAWG	Cervix-SCC	EUR/AMR	F	0.00807021	-0.0111666	0.00519951	-0.00640122
aff64906-c622-11e3-bf01-24c6515278c0	PCAWG	Liver-HCC	EAS	F	0.00392961	0.0278675	0.0105284	-0.00893712
b047b666-e38b-4c02-ac6c-d1d28ad50bd8	PCAWG	CNS-Medullo	EUR/AMR	M	0.00745957	-0.00885473	0.00686525	-0.000931361
b0851678-057b-417a-affd-8aaa21930ec9	PCAWG	Ovary-AdenoCA	EAS	F	0.0023759	0.0103716	-0.0082511	-0.00381213
b092e200-56a4-4910-b0ab-88593f6fcf7e	PCAWG	Panc-Endocrine	Other	M	0.0061133	-0.00995621	0.00055923	-0.0056156
b0cd3642-8bcf-45da-aee4-b735f06c811b	PCAWG	CNS-Medullo	EUR/AMR	M	0.00773733	-0.00954071	0.00827973	-0.00375196
b11cfea7-008a-420e-a83b-a73109ffcda2	PCAWG	Liver-HCC	Other	F	0.00377716	0.0275065	0.00716909	-0.00735305
b12f2a60-b900-4c83-9b9e-d1f6bbd469f9	PCAWG	Liver-HCC	EUR/AMR	F	0.00692454	-0.0101802	0.00511682	-0.00302894
b16149dd-2602-44c5-9c5d-74e34ee58b74	PCAWG	Uterus-AdenoCA	AFR	F	-0.0234934	-0.00308565	0.001837	0.00092779
b1748248-c622-11e3-bf01-24c6515278c0	PCAWG	Liver-HCC	EAS	M	0.00443396	0.0283824	0.00939613	-0.0059046
b18fa3bd-9a78-405f-ae43-8b07d55199e7	PCAWG	Lymph-CLL	EUR/AMR	M	0.00571208	-0.0111095	0.00260388	-0.0056825
b19b8b4a-5fa6-4a3a-b211-679ac9a83ed1	PCAWG	CNS-Medullo	EUR/AMR	F	0.00814487	-0.0105059	0.00847085	-0.00557645
b1b27dcf-4015-4dfa-acf5-0a47e93e3f0d	PCAWG	Ovary-AdenoCA	EUR/AMR	F	0.00670551	-0.010193	0.0041171	-0.00163299
b1f88499-1cf0-4a7b-a87b-fe2e5800ee74	PCAWG	Eso-AdenoCA	EUR/AMR	M	0.00769623	-0.010655	0.0054329	-0.00579071
b2075602-828f-4788-9c30-978a3ca744bd	PCAWG	Liver-HCC	EUR/AMR	M	0.00713084	-0.0109891	0.0052326	-0.00282201
b22bf9b4-c41d-4b1d-a8a4-6cea295d4fde	PCAWG	Panc-AdenoCA	EUR/AMR	F	0.00718924	-0.0101532	0.00389765	-0.00115161
b27f0369-1a39-4bad-a687-19f05584ee3e	PCAWG	Stomach-AdenoCA	EAS	M	0.0042767	0.0289486	0.0106149	-0.00957671
b2a9b6b3-8ae5-4da7-ae2e-02cb5b0390b2	PCAWG	Cervix-SCC	EUR/AMR	F	0.00764667	-0.011962	0.00523512	-0.00137031
b2bb749a-c622-11e3-bf01-24c6515278c0	PCAWG	Liver-HCC	EAS	F	0.00546188	0.0279024	0.00925639	-0.010268
b2edfb0d-d838-4eb1-9c8b-d39f9ffdc4f5	PCAWG	Uterus-AdenoCA	EUR/AMR	F	0.00652788	-0.0102037	0.00283965	-0.0072066
b30484d5-6f6e-42ef-804a-fba39539160e	PCAWG	ColoRect-AdenoCA	EUR/AMR	F	0.00798117	-0.00958866	0.00546753	-0.00510015
b30ec52b-29c0-46dc-bc39-080d3696cbd8	PCAWG	Uterus-AdenoCA	EUR/AMR	F	0.00501309	-0.0103588	0.00499443	-0.00578135
b32d42ac-8470-4ef2-89c3-92b28319ece1	PCAWG	Lymph-CLL	EUR/AMR	M	0.0063119	-0.0112217	0.00621261	-0.00511381
b36eefb9-07ef-4477-805b-f81efd8f8ad9	PCAWG	Panc-AdenoCA	EUR/AMR	M	0.00757981	-0.0109441	0.00644329	-0.00299009
b38de3a7-dfa7-45c6-8667-ad6bef18a442	PCAWG	Ovary-AdenoCA	EUR/AMR	F	0.00724015	-0.0101542	0.00696707	-0.0035365
b390a82f-9143-474e-ab83-aa1b9ffc861d	PCAWG	Lymph-BNHL	EUR/AMR	F	0.0067878	-0.0107903	0.00665378	-0.00427944
b395d394-e6f0-45f8-944e-89e887bdfedb	PCAWG	CNS-Medullo	EUR/AMR	M	0.00602928	-0.00601747	-0.00856547	-0.00503424
b39b682a-56fe-4eac-87dc-8a13411c1976	PCAWG	Head-SCC	EUR/AMR	M	0.00876107	-0.0110556	0.00623394	-0.00549657
b3b08340-a621-4f90-ac35-f5264dada605	PCAWG	Ovary-AdenoCA	EUR/AMR	F	0.00803059	-0.0100881	0.00535684	-0.000577811
b3b78ad5-050b-45b0-99f6-09857088764d	PCAWG	Panc-Endocrine	Other	F	0.00630461	-0.0094416	0.00254045	-0.00480193
b3c503df-a479-4a19-92ce-57b37343fd4c	PCAWG	Panc-AdenoCA	Other	M	-0.0161624	-0.00420945	-0.00165506	0.00136891
b3c5dc90-c622-11e3-bf01-24c6515278c0	PCAWG	Liver-HCC	EAS	M	0.00462041	0.0273167	0.00930328	-0.00717315
b3c65fbf-e781-4a0c-b76d-8a6c4535ccef	PCAWG	Prost-AdenoCA	EUR/AMR	M	0.00758124	-0.01073	0.00476493	-0.00406669
b3de8dd3-47cb-4e21-8d5e-623fdb1682b6	PCAWG	Skin-Melanoma	EUR/AMR	M	0.00727756	-0.00978983	0.00636898	-0.00281724
b41d6254-0839-4dcd-a2e6-05bec47d0961	PCAWG	Ovary-AdenoCA	EUR/AMR	F	0.00710942	-0.0102779	0.00722665	-0.00408
b4220996-3e6a-46a5-9f86-7b2c152669fd	PCAWG	Stomach-AdenoCA	EAS	M	0.00446103	0.0289816	0.00830415	-0.00961009
b43d641d-f1b1-474e-9475-a1f2e81835b8	PCAWG	Liver-HCC	AFR	M	-0.0164159	-0.00389446	-0.00310832	-0.00178157
b44f3237-c4d6-41aa-8841-b81baef56f7a	PCAWG	Lymph-BNHL	EUR/AMR	F	0.00849682	-0.0111896	0.00742409	-0.00235373
b46e1828-cb6a-40a6-a52d-095037e4bf31	PCAWG	CNS-Medullo	EUR/AMR	M	0.00736178	-0.00974909	0.00391924	-0.00340086
b4a2213c-45bb-4769-8dc6-d4a158425bec	PCAWG	Kidney-RCC	EUR/AMR	M	0.00733836	-0.0105984	0.00735996	0.000456392
b4aa278e-adfe-48e3-8a92-f5057f05f941	PCAWG	Uterus-AdenoCA	EUR/AMR	F	0.00808196	-0.0109415	0.00385215	-0.00535436
b4ac4684-58a2-40ff-822c-606ce37ed131	PCAWG	Skin-Melanoma	EUR/AMR	M	0.00637463	-0.0105868	0.00276272	-0.00353454
b4e60aca-97d9-4640-85d8-d7855c1cbc9c	PCAWG	Prost-AdenoCA	EUR/AMR	M	0.00740703	-0.0107349	0.00254187	-0.00368503
b4f0eaec-c622-11e3-bf01-24c6515278c0	PCAWG	Liver-HCC	EAS	M	0.00486659	0.0284286	0.0119199	-0.00612223
b5040587-0210-4aee-ab7e-28e723ae8e94	PCAWG	Lymph-CLL	EUR/AMR	M	0.00511606	-0.0107098	0.00366767	-0.0054129
b51d50be-d8b7-4c66-8796-9958556c2e92	PCAWG	Prost-AdenoCA	EUR/AMR	M	0.00793578	-0.0100328	0.00714379	-0.00307684
b5514f64-58c8-4980-a1ce-40dcb5144334	PCAWG	CNS-Medullo	EUR/AMR	M	0.00572515	-0.00739214	-0.00920916	0.000647687
b589d2a2-5bf9-4080-bc99-0ae984dbae43	PCAWG	Ovary-AdenoCA	EUR/AMR	F	0.00648523	-0.0099576	0.00497149	-0.00585568
b5c7e4d8-19bb-4253-adeb-abaf1b31aa5d	PCAWG	Ovary-AdenoCA	EUR/AMR	F	0.00712094	-0.00834615	0.00331947	-0.00390157
b5f02b56-c622-11e3-bf01-24c6515278c0	PCAWG	Liver-HCC	EAS	M	0.00433446	0.0289737	0.0130501	-0.00510062
b610788a-da69-4e63-ad8c-31d65112e0f3	PCAWG	Skin-Melanoma	EUR/AMR	M	0.00619207	-0.00386872	0.00672842	0.0198867
b61a5dca-3037-4a9c-b214-06dbc17c3339	PCAWG	Panc-Endocrine	EUR/AMR	M	0.0076495	-0.0113267	0.00322908	-0.00214535
b6279551-0515-4aeb-9ef9-98f99d3fc556	PCAWG	Kidney-RCC	EUR/AMR	M	0.00734126	-0.00965965	0.00444675	-0.00330542
b64f18c1-731e-4988-a079-1306b8d9c14d	PCAWG	Cervix-AdenoCA	AFR	F	-0.0207202	-0.00564964	0.00183626	-0.00209671
b67cb384-4143-49f7-a0ca-6b33cab30cc4	PCAWG	Ovary-AdenoCA	SAS	F	0.00401069	0.00276802	-0.0362833	-0.00325476
b686b67b-c45d-42c0-9f24-1e3559b1f27a	PCAWG	Prost-AdenoCA	EUR/AMR	M	0.00723128	-0.011891	0.00572253	0.00117937
b6d2fc68-c12b-46a9-9b30-66ee92eba8bb	PCAWG	Eso-AdenoCA	SAS	M	0.00421104	0.00249846	-0.0435733	0.000619936
b6f777bb-a1fd-4f25-a99d-93fd665a105b	PCAWG	Panc-AdenoCA	EUR/AMR	M	0.00737918	-0.0102001	0.00600069	4.84402e-05
b71af922-2234-4d09-9ae6-d67213715a11	PCAWG	Ovary-AdenoCA	EAS	F	0.00355817	0.0253074	0.000907202	-0.0124658
b71dd2e4-c622-11e3-bf01-24c6515278c0	PCAWG	Liver-HCC	EAS	M	0.00416363	0.0273718	0.0088021	-0.00598607
b7284d1b-7822-44e4-b887-508eeda8dee3	PCAWG	Lymph-CLL	EUR/AMR	M	0.00715645	-0.0105206	0.00499559	-0.00520663
b736880f-ab1f-41fa-8776-38421620f821	PCAWG	Liver-HCC	EUR/AMR	F	0.00729475	-0.0109376	0.000156185	-0.00400687
b7759c1c-44ba-4c57-a975-c98eed1a9c76	PCAWG	Breast-AdenoCA	EUR/AMR	F	0.00678557	-0.0105635	0.00523225	-0.00520575
b78c18ef-67bd-488c-a763-099ee3caf4df	PCAWG	Panc-AdenoCA	EUR/AMR	M	0.00748049	-0.0113624	0.0046815	-0.0067762
b79aa868-1325-4d9d-a36c-86a7cf79e069	PCAWG	Uterus-AdenoCA	EUR/AMR	F	0.00751049	-0.0107156	0.00617202	-0.000163972
b7ad90e0-6f1b-40a8-a229-e89d25dbf885	PCAWG	Ovary-AdenoCA	EUR/AMR	F	0.00748916	-0.00775733	0.00556628	-0.00555759
b804ed82-c254-4a89-a1dd-217c59cec540	PCAWG	Lymph-BNHL	EUR/AMR	M	0.00766113	-0.011027	0.00616945	-0.00214039
b80e5034-c622-11e3-bf01-24c6515278c0	PCAWG	Liver-HCC	EAS	F	0.00403572	0.028076	0.00725801	-0.00690875
b84410b7-beba-4bcd-a3f5-28d7e4884941	PCAWG	Panc-Endocrine	EUR/AMR	F	0.00724778	-0.0112913	0.00488028	-0.00193107
b8496e0c-62b4-4976-933f-e61487fbd27e	PCAWG	Biliary-AdenoCA	EAS	F	0.00352876	0.0262669	0.00518239	-0.00815837
b87ba993-24fc-4472-bbbc-d4b8af979060	PCAWG	Kidney-RCC	AFR	M	-0.0218054	-0.00375816	-0.00018397	0.0028779
b87d5164-781c-4e51-9e26-3b2653b2776e	PCAWG	Eso-AdenoCA	EUR/AMR	M	0.00717562	-0.0102357	0.00567105	-0.00275992
b8df34f3-d151-417a-a542-68259e1006e5	PCAWG	Lung-AdenoCA	AFR	F	-0.0207627	-0.00354606	0.000169285	0.000435269
b8e72d67-3fc5-499d-acc8-9f7174989dfe	PCAWG	Lung-SCC	EUR/AMR	M	0.00747878	-0.00877313	0.00331214	-0.00647818
b8e8c38e-b0ba-4d60-92cf-b83b253d5ad8	PCAWG	Panc-Endocrine	EUR/AMR	F	0.00687048	-0.0105554	0.000724388	-0.00312531
b8f30fa3-80b6-478f-8992-7f1068e8c3c6	PCAWG	Panc-AdenoCA	EUR/AMR	F	0.00792135	-0.0108491	0.00507768	-0.00435297
b8f43f58-f4dc-456e-bb75-10c5bdf28f06	PCAWG	ColoRect-AdenoCA	AFR	F	-0.0289677	-0.0025124	-0.00173398	-0.000384301
b90f11ba-2f30-4d5e-b218-6d86d4fc2f46	PCAWG	Bladder-TCC	EUR/AMR	M	0.00593402	-0.00951418	0.0010374	-0.0052777
b917e5ae-2cef-4a65-b187-1a05d77e66a6	PCAWG	ColoRect-AdenoCA	EUR/AMR	F	0.00762422	-0.0104931	0.00797533	-0.00655871
b91bdd20-c622-11e3-bf01-24c6515278c0	PCAWG	Liver-HCC	EAS	M	0.003481	0.0286155	0.00961696	-0.00557094
b9244ba4-a36a-415f-8975-7e933dd7d8a4	PCAWG	Liver-HCC	EAS	M	0.00501948	0.0281712	0.0102692	-0.0112239
b937e1d1-a52f-4e26-ab83-1c4dee50ee46	PCAWG	Lymph-BNHL	EUR/AMR	M	0.00766462	-0.0112724	0.00409292	-0.0024531
b939ae95-590a-427b-a9c4-51b165347cf8	PCAWG	Thy-AdenoCA	EUR/AMR	F	0.0074997	-0.011034	0.00545758	-0.00213636
b9542378-b8c6-4c0a-a0db-456396a45554	PCAWG	Lung-AdenoCA	EUR/AMR	F	0.00717328	-0.0100089	0.00749026	-0.00259822
b95ff063-202c-47ad-a9fa-d2f922585ae7	PCAWG	Kidney-RCC	EUR/AMR	M	0.00723514	-0.0104255	0.00637862	-0.00307711
b96a9fb8-ccad-4d39-bac4-4cee819a3e61	PCAWG	Ovary-AdenoCA	EUR/AMR	F	0.00699326	-0.0109292	0.00465823	-0.00405526
b96c8655-e2b4-4f14-a10c-68e90a06ed3f	PCAWG	Kidney-RCC	EUR/AMR	M	0.00806437	-0.0113519	0.00829837	-0.00159437
b98c6cf8-6812-4a37-8aec-6bc12c91728a	PCAWG	Prost-AdenoCA	EUR/AMR	M	0.00726674	-0.0114527	0.00748687	-0.00434427
b98c7490-09dc-4073-b173-cced8715178e	PCAWG	CNS-Medullo	EUR/AMR	F	0.00729185	-0.0038231	0.00311799	0.000550821
b9903236-45fa-465f-8f85-bfb137467408	PCAWG	Prost-AdenoCA	EUR/AMR	M	0.00790584	-0.0118786	0.00343448	-0.00496706
b9906725-49f4-416d-9efb-554a8a8a0cb3	PCAWG	Stomach-AdenoCA	Other	M	0.003822	0.027667	0.00815078	-0.00847973
b9a7a94c-bf13-421c-bd75-e55fe0b451ca	PCAWG	Lymph-CLL	EUR/AMR	M	0.00652628	-0.00979044	0.0046182	-0.00420582
b9d2c8d8-a5a4-46e1-bb85-2bb8cb348f6d	PCAWG	Ovary-AdenoCA	EUR/AMR	F	0.00799743	-0.010505	0.00612698	-0.00248536
b9da0764-bc04-40e6-b74e-ce5ee4ece50e	PCAWG	Skin-Melanoma	EUR/AMR	M	0.00683466	-0.0087681	0.0050455	-0.0050939
b9eafa30-38ac-49d1-8b81-f87802e9235d	PCAWG	Panc-Endocrine	Other	F	0.00618725	-0.00962258	-0.00206647	-0.00477362
ba12fec9-e575-4fff-9119-8989b3cf1d18	PCAWG	Liver-HCC	EAS	M	0.00449649	0.0271432	0.00362236	-0.0117204
ba315999-bdef-4b98-8207-7653987bc717	PCAWG	CNS-GBM	EUR/AMR	M	0.00551314	-0.010219	-0.000100083	-0.00492187
ba3a71d0-c622-11e3-bf01-24c6515278c0	PCAWG	Liver-HCC	EAS	F	0.00367418	0.0291317	0.0081783	-0.00630094
ba73219e-e23b-4e3d-ae76-dee049308af2	PCAWG	Eso-AdenoCA	Other	M	0.00807138	-0.0118803	0.00666866	-0.000377837
ba7eb48d-9486-45fc-9728-4ceeb9bdca09	PCAWG	Prost-AdenoCA	EUR/AMR	M	0.00733616	-0.0102233	0.00581707	-0.00220982
baa7b05c-d0b5-4b1c-b4fa-8955abe5c3db	PCAWG	CNS-Oligo	AFR	M	-0.03025	-0.00201588	-0.000633572	0.00277959
bab2414e-d20b-4b79-ae79-1223a627736e	PCAWG	SoftTissue-Liposarc	EUR/AMR	M	0.00464063	-0.00931037	0.00043224	-0.00361845
bab99ce8-a7bc-4637-9322-032ea79b8c23	PCAWG	Prost-AdenoCA	EUR/AMR	M	0.00755874	-0.0110264	0.00544862	-0.00288413
bac2cf85-be6d-4d68-91bf-83daab5ea3a6	PCAWG	Uterus-AdenoCA	AFR	F	-0.0253881	-0.00128376	-0.000129694	-0.00100623
bad0c445-3e6d-4c69-9ac4-6fb331d7cad4	PCAWG	Panc-AdenoCA	EUR/AMR	F	0.00788105	-0.0118217	0.00492361	-0.00347571
baf0c971-0005-4e18-bfdf-a2d71a3aff12	PCAWG	Liver-HCC	EUR/AMR	F	0.00781953	-0.01126	0.00647679	-0.00072511
bafff26d-7343-4a8a-9451-28f3fba86a9e	PCAWG	Liver-HCC	EUR/AMR	F	0.00713333	-0.00995814	0.00478523	-0.00406228
bb391384-c622-11e3-bf01-24c6515278c0	PCAWG	Liver-HCC	EAS	M	0.00453227	0.0284926	0.0102548	-0.00809433
bba5ac91-59b6-4cae-9199-e31d43571f57	PCAWG	Thy-AdenoCA	EUR/AMR	F	0.0081253	-0.0103296	0.00371694	-0.00116649
bba9f20c-543f-4473-86b5-423c6fc22594	PCAWG	Breast-AdenoCA	EUR/AMR	F	0.00758318	-0.00985098	0.0076308	-0.00599665
bc26baa4-0f4d-4b8c-95f4-b8f9fb2bd328	PCAWG	Head-SCC	EUR/AMR	M	0.00686945	-0.0120679	0.00785569	-0.00193403
bc3ddd6b-6378-48e3-a676-380c45bf213f	PCAWG	Breast-AdenoCA	EUR/AMR	F	0.00782214	-0.0108426	0.0062207	-0.0039147
bc4d3bc4-c622-11e3-bf01-24c6515278c0	PCAWG	Biliary-AdenoCA	EAS	M	0.00334234	0.0272587	0.0087651	-0.00833425
bc872696-2c05-4d97-a48a-bb23a4e8d448	PCAWG	Prost-AdenoCA	EUR/AMR	M	0.00799028	-0.0105432	0.00550237	-0.00414927
bc8fe45b-c3a2-4943-8965-d91b859ea76b	PCAWG	Eso-AdenoCA	EUR/AMR	F	0.00798827	-0.0103079	0.00628674	-0.00190926
bcf7fa37-3e1f-4a7e-a91f-c70220bdfbba	PCAWG	Kidney-RCC	EUR/AMR	M	0.00713917	-0.0107713	0.00415732	-0.00700379
bd688bea-a44a-411c-8771-026fd19d4427	PCAWG	Panc-Endocrine	Other	M	0.00616584	-0.0114506	-0.00082788	-0.00236059
bd6a9290-c622-11e3-bf01-24c6515278c0	PCAWG	Liver-HCC	EAS	M	0.00426937	0.0284317	0.0118705	-0.00417105
bd8aec5f-0589-436d-9c8e-eaf4e60046e2	PCAWG	Kidney-RCC	AFR	M	-0.0258986	-0.00353787	-0.000135194	0.00172511
bda1f28f-7867-4887-9723-43e5ef77c521	PCAWG	Ovary-AdenoCA	EUR/AMR	F	0.00736604	-0.0103346	0.00383484	-0.0037741
be17cef1-70e3-4390-a6ba-ea72f807070f	PCAWG	Prost-AdenoCA	EUR/AMR	M	0.00666976	-0.0106873	0.0085546	-0.0053386
be5c87dd-0c1d-4ece-bc91-dc635715d266	PCAWG	Lymph-CLL	EUR/AMR	M	0.00666231	-0.0120946	0.00580249	-0.00541425
be9725f2-c622-11e3-bf01-24c6515278c0	PCAWG	Liver-HCC	EAS	M	0.00399418	0.0285436	0.0111654	-0.00760464
bee27bc1-98f6-4819-b8af-ad2d0aaa3dce	PCAWG	Skin-Melanoma	EUR/AMR	M	0.00791409	-0.0101162	0.00547523	-0.00407954
bee3b733-65e5-42f5-baac-cc0b2479ee75	PCAWG	Panc-Endocrine	Other	F	-0.00416143	-0.00846317	0.000750633	-0.00184731
bf2ddc47-afa5-4307-b9d6-0431a5b3161e	PCAWG	Panc-AdenoCA	Other	M	0.00452848	-0.00962328	0.00159154	-0.00571897
bf471c04-91b1-4ccc-9cd2-101b7f008edc	PCAWG	Liver-HCC	EAS	F	0.00435302	0.0274734	0.005162	-0.0143543
bf494e2f-4a52-4e7d-858d-664743fc6ee0	PCAWG	Stomach-AdenoCA	Other	M	0.00465594	0.0285869	0.00829904	-0.0109501
bf511245-3f97-49f0-9422-c646fa25dba0	PCAWG	Prost-AdenoCA	AFR	M	-0.0322275	-0.00195724	-0.00662203	0.00423639
bf6cba4a-f118-406f-a167-4d41b9cf209a	PCAWG	SoftTissue-Leiomyo	EUR/AMR	F	0.00754938	-0.0106422	0.00625936	-0.00384292
bf95c99a-c622-11e3-bf01-24c6515278c0	PCAWG	Liver-HCC	EAS	M	0.0044479	0.02905	0.01059	-0.00526889
bf96c36b-31eb-42cf-b234-8fca3af6229d	PCAWG	CNS-Medullo	EUR/AMR	M	0.00755522	-0.0105481	0.0047537	-0.00483135
bfb164e0-33c8-4163-a60d-11742a922e52	PCAWG	Head-SCC	EUR/AMR	M	0.00787063	-0.011371	0.00469989	-0.00309921
bfb563cb-42cd-417a-8e69-96c23c514170	PCAWG	CNS-GBM	EUR/AMR	F	0.00772373	-0.0113419	0.0072063	-0.00417721
bfc4caa9-cef3-4620-b1ff-706ac5e696b5	PCAWG	Stomach-AdenoCA	EAS	M	0.00359215	0.0259126	0.00859654	-0.00790306
c022361a-7d13-4887-84b5-ae09ac6c74a3	PCAWG	Lymph-BNHL	EUR/AMR	F	0.00765079	-0.0108398	0.00693667	-0.00258727
c023a62c-e498-4e1e-be91-99cf6d7b0708	PCAWG	Kidney-RCC	EUR/AMR	F	0.00692448	-0.0104692	0.000393962	-0.00502845
c051b998-1cec-4ffb-a1aa-32a3c05dd30a	PCAWG	Head-SCC	EUR/AMR	M	0.00746635	-0.0109977	0.00579591	-0.00257432
c059d0a3-4c37-4613-98cf-05c41c0d5087	PCAWG	Skin-Melanoma	EUR/AMR	M	0.00777072	-0.0109298	0.00547882	-0.00522039
c07ab48c-b3ed-405c-9813-5e2b69abf492	PCAWG	ColoRect-AdenoCA	EUR/AMR	F	0.00667027	-0.0112356	0.00565805	-0.00390121
c0824e06-801b-4f4d-a306-c71e4cc653ad	PCAWG	CNS-Medullo	EUR/AMR	F	0.00733099	-0.00831701	0.00621795	-0.0018705
c0a9d5bd-bc06-4e81-be1d-54675deff91e	PCAWG	Ovary-AdenoCA	EUR/AMR	F	0.00800418	-0.0118286	0.00727204	-0.00110785
c0b70937-10c2-44b8-8384-a4f330d40c17	PCAWG	Kidney-RCC	EAS	M	0.00380364	0.0283914	0.00432929	-0.00928472
c0f376c4-3d50-4435-ad7c-5b2a4d2ff19b	PCAWG	Prost-AdenoCA	EUR/AMR	M	0.0080175	-0.0102915	0.00798856	-0.00233727
c1031260-c622-11e3-bf01-24c6515278c0	PCAWG	Liver-HCC	EAS	M	0.00462026	0.0285302	0.00816842	-0.00515034
c11738e0-ac18-4bd9-b3b8-60e0b602c394	PCAWG	Eso-AdenoCA	EUR/AMR	M	0.00687547	-0.0114167	0.00728682	-0.00094074
c14e29aa-a979-4452-8019-7eebfb3d5d04	PCAWG	Bladder-TCC	EUR/AMR	F	0.00489148	-0.00931509	-0.00238292	-0.00613274
c16cf182-b4b2-42c0-a2b1-ce071638de2f	PCAWG	Breast-AdenoCA	AFR	F	-0.0339982	-0.00225211	-0.00419884	0.00084506
c17e6d3f-a923-4a87-b220-27d1b0184420	PCAWG	Kidney-RCC	EUR/AMR	F	0.00682074	-0.0108265	0.00562406	-0.00438388
c18e858e-2b87-4911-a158-fa6034ffa950	PCAWG	Cervix-SCC	EUR/AMR	F	0.0070424	-0.0108548	0.00502345	-0.00091913
c1da84fa-cbc0-46e7-a38c-0c5d1cf08f8f	PCAWG	Stomach-AdenoCA	EAS	M	0.00496116	0.0271265	0.00858492	-0.00544892
c1da8eed-4919-4ba5-a735-3fba476c18a7	PCAWG	Bladder-TCC	EUR/AMR	F	0.00486246	-0.00838922	0.000871263	-0.00437325
c1e8deaf-dda4-4d0a-9316-913a1cb736e7	PCAWG	Lung-SCC	EUR/AMR	F	0.00769173	-0.0111087	0.00615589	-0.00503842
c1f84794-c622-11e3-bf01-24c6515278c0	PCAWG	Liver-HCC	EAS	F	0.0047032	0.0280065	0.0105382	-0.00721527
c2504cb4-e168-4682-9fef-e09abfd6ffdc	PCAWG	CNS-Medullo	EUR/AMR	M	0.0064683	-0.00589868	0.00496438	0.00361518
c295d8b2-a625-4d0c-98d0-b6ee19316e97	PCAWG	Prost-AdenoCA	EUR/AMR	M	0.00673431	-0.0102996	0.00771517	-0.00475877
c2c2ea85-775b-4292-a7a8-b627687f5351	PCAWG	CNS-Medullo	EUR/AMR	F	0.0071289	-0.0100188	0.00647667	-0.00459509
c2cd77c0-44d7-47db-84d0-e9b030c2f9d4	PCAWG	Head-SCC	EUR/AMR	M	0.0061302	-0.0110972	0.00662488	-0.00145266
c31d986d-a05b-4e38-8e54-d5d19f04cbf2	PCAWG	Skin-Melanoma	EUR/AMR	M	0.00758284	-0.0118066	0.00579287	-0.00245571
c3591328-2299-4c71-976a-064724a24c86	PCAWG	Breast-AdenoCA	EAS	F	0.00493039	0.027341	0.00557366	-0.0128742
c3882fc6-b023-4cd9-afa6-ada2d0acabe2	PCAWG	Prost-AdenoCA	EUR/AMR	M	0.0071684	-0.0106184	0.00732507	-0.0058057
c392ec2e-ae27-47ae-bacc-a4f7ad288974	PCAWG	Panc-AdenoCA	EUR/AMR	M	0.00743237	-0.0106104	0.00516976	-0.000189989
c3aa670c-8595-46e9-9fb3-129ccae433ed	PCAWG	ColoRect-AdenoCA	EUR/AMR	F	0.00730924	-0.0114982	0.00531941	-0.00487723
c3af584a-7000-4b6c-bbe9-c27ac5787b0c	PCAWG	Uterus-AdenoCA	EUR/AMR	F	0.00695971	-0.0110455	0.00763001	-0.00240639
c3c3384f-ad93-462b-b310-5acf8470cc70	PCAWG	Eso-AdenoCA	EUR/AMR	M	0.00777692	-0.0110579	0.00322576	-0.0015531
c3c85c62-8208-403d-a50e-8c195bb7a8b9	PCAWG	CNS-PiloAstro	EUR/AMR	M	0.00716235	-0.00931674	0.00401277	0.000416415
c3cbf9ff-4a5d-4ca7-b456-d4cae5418330	PCAWG	ColoRect-AdenoCA	AFR	F	-0.0212581	-0.00480595	0.00438641	-0.000647607
c3cf63ad-f15b-439f-be78-0a3c158d6381	PCAWG	Lung-SCC	AFR	M	-0.0249703	-0.00303511	0.000531795	0.00274521
c41152be-7a27-4c2c-9525-e4c928c11448	PCAWG	Ovary-AdenoCA	AFR	F	-0.0285503	-0.00174809	-0.00135817	0.00199889
c422a915-f280-4592-b138-86e8682f30a0	PCAWG	CNS-Medullo	EUR/AMR	M	0.00740471	-0.0108489	0.00431409	-0.00408223
c42a0f70-c622-11e3-bf01-24c6515278c0	PCAWG	Liver-HCC	EAS	F	0.00386067	0.0282897	0.0101272	-0.00568933
c44bcb9a-5926-4196-b5f2-83c6ea7f4dc5	PCAWG	Panc-AdenoCA	EUR/AMR	F	0.00802496	-0.0111216	0.00471936	-0.00251446
c462d06f-679d-451b-9bb9-0da8e349a49b	PCAWG	Breast-AdenoCA	AFR	F	-0.0148266	-0.00369198	0.000914008	0.0048258
c465ea28-f535-48e6-9853-607e588a0244	PCAWG	Lymph-CLL	EUR/AMR	M	0.00659259	-0.0113389	0.00563506	-0.00428561
c47500dd-1af3-4a98-8eb5-16ce381bb5a0	PCAWG	Panc-AdenoCA	EUR/AMR	F	0.00715486	-0.0103866	0.00446501	-0.00357785
c48792ed-0b7a-433f-9289-c988c5a19dcf	PCAWG	Panc-Endocrine	Other	M	0.00604443	-0.0109071	0.00296653	-0.00646603
c4a26e4e-0900-4078-a306-5b22a8d71a4e	PCAWG	Prost-AdenoCA	EUR/AMR	M	0.00729848	-0.0102545	0.00693798	-0.00189312
c4c309bb-93a5-45b2-9456-605adaa2e747	PCAWG	Panc-Endocrine	Other	F	0.00718864	-0.0105613	0.00237762	-0.00715452
c4dac8ad-fdbd-449c-86b3-f74f7e02e2fe	PCAWG	Lymph-BNHL	EUR/AMR	M	0.00863978	-0.0108311	0.00728382	-0.000743984
c50b2ba5-74ca-441b-85b3-c96c158766d9	PCAWG	CNS-Medullo	EUR/AMR	M	0.00618086	-0.00715275	-0.00755617	-0.00328982
c54ded9a-c622-11e3-bf01-24c6515278c0	PCAWG	Liver-HCC	EAS	M	0.00346829	0.027575	0.0107638	-0.00721612
c55e1863-526b-4276-8007-a40821ef7dcf	PCAWG	Ovary-AdenoCA	EUR/AMR	F	0.00783645	-0.0108056	0.00602061	-0.00276893
c5652848-5670-497c-b6dd-f459c1efff32	PCAWG	Prost-AdenoCA	EUR/AMR	M	0.00650532	-0.00776378	0.000215979	-0.00579888
c569741b-dad3-4042-b1b0-45d62eb6a967	PCAWG	Breast-AdenoCA	EUR/AMR	F	0.0049917	-0.00982432	-0.00234951	-0.00585883
c56b295d-8426-460b-8ba1-72c0b3de0cb1	PCAWG	Lymph-BNHL	EUR/AMR	F	0.00772446	-0.0103651	0.00835071	-0.00766821
c56f45e7-a6a8-422c-bff8-539f82a570e6	PCAWG	CNS-Medullo	EUR/AMR	M	0.00773718	-0.00961512	0.0047562	-0.0016309
c57ad711-a7d0-472f-adf1-7ab186da971b	PCAWG	Kidney-RCC	EUR/AMR	M	0.00757598	-0.0106874	0.00360141	-0.00710544
c57d38cd-f24b-4881-9419-f9c658d7afda	PCAWG	CNS-PiloAstro	EUR/AMR	M	0.00782194	-0.00906776	0.00480214	-3.27895e-05
c5908bcb-1ae2-40c0-b662-2fdb35525486	PCAWG	Kidney-RCC	EUR/AMR	F	0.00772112	-0.0106812	0.00598593	-0.00474375
c5b1c2fe-0b6a-4aa6-8779-f1e9d6d90880	PCAWG	Panc-AdenoCA	EUR/AMR	M	0.00727873	-0.0113538	0.00920513	-0.00608597
c5cc4709-6171-4c52-ba6a-b1b7fcb616a7	PCAWG	Ovary-AdenoCA	EUR/AMR	F	0.0070239	-0.0112651	0.00373849	-0.00326738
c5dc88e6-0546-41b4-9c18-601cf45ee88a	PCAWG	Panc-Endocrine	EUR/AMR	F	0.00549361	-0.00955001	0.001857	-0.00258932
c61270af-c38e-4dec-8795-94d4b78a65b1	PCAWG	ColoRect-AdenoCA	EUR/AMR	F	0.00745384	-0.0103123	0.00458804	-0.00123196
c63fac0a-4ccf-4b65-87ec-9ab3c1c032bf	PCAWG	Biliary-AdenoCA	EAS	M	0.00436002	0.0260564	0.00244409	-0.0117814
c648ad3a-6db3-4079-95c0-66010a038a91	PCAWG	Bladder-TCC	AFR	F	-0.0293292	-0.000767027	0.00181718	0.00604713
c64ad742-3f25-42d9-a1a2-6b874ef6c8f9	PCAWG	Prost-AdenoCA	EUR/AMR	M	0.0075824	-0.0108457	0.00394389	-0.0044946
c65714d6-20c2-41ca-ba0b-8c163aceba34	PCAWG	Liver-HCC	Other	M	0.0036799	0.0278454	0.00695028	-0.00658357
c6652982-c622-11e3-bf01-24c6515278c0	PCAWG	Liver-HCC	EAS	F	0.00347484	0.0274348	0.00769897	-0.00531991
c691ed5a-b4e2-47f0-9ce8-1752d2ab1880	PCAWG	Panc-AdenoCA	EUR/AMR	M	0.00613176	-0.011115	0.00303994	-0.0037615
c6a65b03-a24d-406a-8dc5-508d2fb576ad	PCAWG	Uterus-AdenoCA	EUR/AMR	F	0.00552853	-0.00935044	0.000251588	-0.00124013
c6c10e22-b0a4-40df-95d5-36c7e134b69c	PCAWG	Panc-AdenoCA	EUR/AMR	M	0.00561	-0.00801186	-0.00584633	-0.00398719
c6c3e22e-d1be-41d4-9a55-b8e158af57ee	PCAWG	Panc-AdenoCA	EUR/AMR	F	0.00615142	-0.0109501	0.00637177	-0.00353676
c703a239-b0e5-4eee-8758-154b157f4925	PCAWG	Myeloid-AML	EAS	M	0.00423086	0.0285901	0.00991139	-0.00722288
c705e3ce-3e8c-497a-8091-04fd4d369afd	PCAWG	Lung-AdenoCA	EUR/AMR	F	0.00698944	-0.0115746	0.00398316	-0.00498707
c7214163-07fc-488c-90f5-a10990ebaa09	PCAWG	SoftTissue-Liposarc	EUR/AMR	M	0.00738915	-0.011135	0.00787253	-0.00527447
c765a6f5-18f4-4d57-bab3-719bbc3da28a	PCAWG	Lung-SCC	EUR/AMR	M	0.00834651	-0.0121189	0.00609919	-0.00437166
c76f76c4-92b7-4fa5-9cdc-6ff6e553c1d4	PCAWG	Uterus-AdenoCA	EUR/AMR	F	0.00584313	-0.0104675	0.00279252	-0.00480347
c7813d6a-c622-11e3-bf01-24c6515278c0	PCAWG	Liver-HCC	EAS	M	0.00385688	0.0270682	0.00758185	-0.00845872
c79e40d8-3c21-4219-81f8-c448a38f0f18	PCAWG	Bladder-TCC	EUR/AMR	M	0.00631365	-0.0104003	0.00160917	-0.00534939
c7abc1e5-aa3a-44df-bfca-490332206b15	PCAWG	Stomach-AdenoCA	EUR/AMR	F	0.00688747	-0.0112283	0.00477226	-0.00141668
c80f61f5-954d-4359-a797-20a95362d0d4	PCAWG	Skin-Melanoma	EUR/AMR	M	0.0077826	-0.0113199	0.00661097	-0.0052441
c84020e5-5565-4ae8-991c-6641bbe2537a	PCAWG	CNS-PiloAstro	EUR/AMR	M	0.00727046	-0.00713261	0.00446798	-0.00526592
c8455d22-9500-4ff0-8355-5104677d0966	PCAWG	CNS-Medullo	EUR/AMR	F	0.0069701	-0.00929347	0.00378838	-0.00355023
c861ba20-c8b2-4d4b-8f93-8b82e77e859a	PCAWG	Ovary-AdenoCA	EUR/AMR	F	0.00698533	-0.0112448	0.00487883	-0.00489084
c871b862-c622-11e3-bf01-24c6515278c0	PCAWG	Liver-HCC	EAS	F	0.00354627	0.028449	0.00852103	-0.00737447
c8797d14-57a1-4957-8fd8-fc6b198bd160	PCAWG	Panc-AdenoCA	EUR/AMR	M	0.00760961	-0.0109341	0.00659378	-0.00141538
c89cde14-d56d-4ad6-9cbb-c809dbb7d77c	PCAWG	Breast-LobularCA	EUR/AMR	F	0.00809656	-0.0108157	0.00594649	-0.00492672
c8de80fc-91d3-4905-a584-3e9921b1f81b	PCAWG	CNS-Medullo	EUR/AMR	M	0.00762034	-0.00972461	0.00399127	-0.00294637
c8e480aa-02ff-4f4b-b44a-6e66f8ddaa1a	PCAWG	CNS-PiloAstro	EUR/AMR	F	0.00734346	-0.00997034	0.00544829	-0.000230399
c910e5a4-9bd0-4586-8a4c-f28577be68dc	PCAWG	Lymph-BNHL	EUR/AMR	M	0.00686416	-0.0111542	0.00629165	-0.00572262
c94ea7e2-1da1-42f4-8275-c5ad78643939	PCAWG	Kidney-RCC	EUR/AMR	M	0.00777154	-0.00985132	0.0058562	-0.0042732
c959b3ab-e148-4a66-8039-0d748045e7e9	PCAWG	Kidney-RCC	Other	M	0.00684654	-0.010425	0.00627331	-0.0019505
c96762c7-78d0-49b8-a731-23b9158a0f5f	PCAWG	Skin-Melanoma	EUR/AMR	M	0.00738314	-0.0107586	0.00548024	-0.000385054
c978bbee-66b4-4c0c-aa14-7667a1765dbb	PCAWG	Thy-AdenoCA	EUR/AMR	F	0.007302	-0.0105385	0.00564319	-0.00530488
c993d601-3f7c-40d5-81cc-6c3535126436	PCAWG	Skin-Melanoma	EUR/AMR	M	0.00779205	-0.0105771	0.00203971	-0.00446065
c9c70c80-c622-11e3-bf01-24c6515278c0	PCAWG	Liver-HCC	EAS	M	0.00296178	0.0284397	0.0128735	-0.00716021
c9d170ad-a846-45f3-b938-3f4b0bbb372d	PCAWG	Lymph-CLL	EUR/AMR	M	0.00663698	-0.00961368	0.00384423	-0.00425724
c9d395ef-8576-4081-b6be-d81461b342c8	PCAWG	Ovary-AdenoCA	EUR/AMR	F	0.00818284	-0.00988159	0.00672983	-0.000847771
c9e583a0-efcc-48ed-837b-190fec45df0e	PCAWG	Prost-AdenoCA	Other	M	-0.0288167	-0.00266076	-0.000875293	0.00285477
c9fe2d18-b298-46ea-ba31-a87e42e790cd	PCAWG	Breast-AdenoCA	EUR/AMR	F	0.00780825	-0.0106006	0.0031823	-0.00261028
ca09a4a4-8309-4b5c-9f95-a682e3ee2675	PCAWG	CNS-PiloAstro	EUR/AMR	M	0.00449774	0.00555375	-0.00579417	-0.0014591
ca3405a8-5307-4797-b9d3-2ff703cb13f3	PCAWG	Skin-Melanoma	Other	F	0.00775842	-0.0109533	0.00149208	-0.00362796
ca3aac6b-0a9c-4bc3-83e3-68c78a5deb53	PCAWG	Lymph-CLL	EUR/AMR	F	0.00611537	-0.0105171	0.00483037	-0.00531028
ca4adf88-a372-4b7c-ac4c-3b57968bf9f2	PCAWG	Eso-AdenoCA	Other	M	0.00772056	-0.0114838	0.00626375	-0.00627109
ca5bca1d-dcbb-4b26-9abc-2da480caf473	PCAWG	Head-SCC	SAS	M	0.00464333	0.000544589	-0.0333334	-0.00171175
ca7ff225-4a25-4d86-a174-4f955ce0b27e	PCAWG	Skin-Melanoma	EUR/AMR	F	0.00774573	-0.010027	0.00441589	-0.00556313
ca8bfcec-4721-46d0-8c5a-7ac30d86e424	PCAWG	Skin-Melanoma	EUR/AMR	M	0.00798805	-0.0105866	0.00162879	-0.00448197
cab79ba6-5dab-436c-a624-530f021db91f	PCAWG	Ovary-AdenoCA	EUR/AMR	F	0.00725547	-0.0106067	0.00791723	-0.00289413
caf259dc-4726-440b-a14b-d06b5b0d77ad	PCAWG	Kidney-RCC	EUR/AMR	M	0.00751634	-0.0111758	0.000371491	-0.00298634
cb10964c-c622-11e3-bf01-24c6515278c0	PCAWG	Liver-HCC	EAS	F	0.00354608	0.0278434	0.00948591	-0.00706892
cb31c384-ba8e-41da-942f-991c34f0a2d1	PCAWG	Panc-Endocrine	EUR/AMR	M	0.00687937	-0.00961149	0.00148554	-0.00589026
cb5f8dc4-569e-436f-af55-a55dc8f7d5cf	PCAWG	CNS-Medullo	EUR/AMR	F	0.00779858	-0.0113832	0.0028267	-0.00453318
cb63d740-4040-4d71-81e9-1211736b0e5c	PCAWG	Lung-SCC	EUR/AMR	M	0.00768745	-0.0115215	0.00643794	4.13452e-05
cb6c638d-2440-427f-bc9e-cac1e226f1f9	PCAWG	Myeloid-AML	EAS	M	0.00484766	0.0288808	0.0110293	-0.00773977
cb787752-e643-411a-aa71-36c5a40d698e	PCAWG	CNS-PiloAstro	EUR/AMR	F	0.00753669	-0.00675831	0.00424421	-0.00273046
cb78f082-dff8-4085-b0c5-0e52ffa7e0c3	PCAWG	Kidney-RCC	EUR/AMR	F	0.00704892	-0.0102973	0.00479667	-0.00589525
cbde2bf0-f78d-41de-987c-17d9a7d61351	PCAWG	Lymph-BNHL	EUR/AMR	M	0.00837279	-0.0109079	0.00505646	-0.00172772
cc1cf8be-c622-11e3-bf01-24c6515278c0	PCAWG	Liver-HCC	EAS	M	0.00369051	0.0280968	0.00813117	-0.00655696
cc233ed9-c88f-4845-a458-8bffc7eaf403	PCAWG	Breast-AdenoCA	EUR/AMR	F	0.00707309	-0.0108413	0.00637331	-0.00723329
cc360821-c36e-42f2-924c-1b92c997eba7	PCAWG	Prost-AdenoCA	EUR/AMR	M	0.00860998	-0.0106593	0.00846054	-0.00246159
cc40104c-4702-4db5-89fc-5812f603d1d9	PCAWG	CNS-Medullo	EUR/AMR	F	0.0068817	-0.00633071	0.00405539	-0.00321175
cc95e8fb-8b85-4412-9e54-e363bfd814c3	PCAWG	Lymph-CLL	EUR/AMR	F	0.00593773	-0.0111753	0.00753734	-0.00497276
cca4d4c7-0071-4030-bf16-80f3032117a8	PCAWG	Head-SCC	EAS	M	0.00298283	0.0224829	-0.00496508	-0.00732866
ccbfcfb6-640f-449a-9a25-a79ea97cffb3	PCAWG	Prost-AdenoCA	EUR/AMR	M	0.00661729	-0.0114795	0.00512341	-0.00481436
ccc8619f-c4ac-4cd9-9dab-83faaa59afc5	PCAWG	Breast-AdenoCA	EUR/AMR	F	0.00692991	-0.0116109	0.00677922	-0.00172267
cce1aa18-f690-4a13-befe-e6b5d9ae0c37	PCAWG	CNS-Medullo	EUR/AMR	M	0.00525877	-0.0108433	-0.00051406	-0.00525411
cd1ac414-64f8-4e76-9843-322d4f580e9f	PCAWG	Lymph-BNHL	EUR/AMR	M	0.00716531	-0.0109539	0.00801245	-0.00512851
cd2253b4-6c44-45fc-8300-61fb5d23a3bd	PCAWG	Lung-AdenoCA	EUR/AMR	F	0.00708976	-0.0106546	0.00717473	-0.00403631
cd30e96a-f8eb-45a5-91d9-182dd76aa6f1	PCAWG	Ovary-AdenoCA	EUR/AMR	F	0.00733746	-0.0114554	0.0024593	-0.00495488
cd446d23-28d3-4a2c-a6f3-4daee0109a7e	PCAWG	CNS-Medullo	EUR/AMR	M	0.00647682	-0.00626049	-0.0068991	-0.00160727
cd4c0e51-04d2-4d6b-9e83-093a61eaa34c	PCAWG	Skin-Melanoma	EUR/AMR	M	0.00771968	-0.0109027	0.00692835	-0.00391379
cd4c4a3c-c622-11e3-bf01-24c6515278c0	PCAWG	Liver-HCC	EAS	M	0.0045333	0.0277448	0.0116951	-0.00344887
cd53468b-9164-4a91-b4dc-d9a678afefde	PCAWG	Kidney-RCC	AFR	F	-0.0279644	-0.00409963	-0.00115046	4.13027e-05
cd6cd466-ef6b-479b-aac7-3f3a7bc01427	PCAWG	CNS-Medullo	EAS	F	0.00496003	0.0116231	0.00401398	0.00174453
cd98f9f8-39b3-4783-89eb-74c3acdf0b54	PCAWG	Eso-AdenoCA	EUR/AMR	M	0.00831311	-0.0110286	0.00803896	-0.00331009
cddac18a-cc7c-48f5-8f2b-690e5ff0b88b	PCAWG	Kidney-RCC	EUR/AMR	F	0.00763484	-0.0109379	0.00450504	-0.00650141
cdf90cbf-a145-47e2-b88a-79d86bf6ca5c	PCAWG	Ovary-AdenoCA	EUR/AMR	F	0.00765074	-0.0121039	0.00250008	-0.00469141
cdff0121-8d96-4f3e-b9b1-767d1d222fc5	PCAWG	CNS-PiloAstro	EUR/AMR	F	0.00739778	-0.00875938	0.00426029	-0.0044331
ce137c9c-43df-49e8-82f8-3530d13eecfd	PCAWG	Liver-HCC	EUR/AMR	F	0.00724849	-0.0112371	0.00303332	-0.00266004
ce36fc94-93ba-4a40-9c6b-196a9f92654a	PCAWG	Panc-AdenoCA	EUR/AMR	M	0.00782825	-0.0115176	0.0061221	-0.00229029
ce3a5af9-17c9-4195-8da2-1bee4bac3cac	PCAWG	Prost-AdenoCA	EUR/AMR	M	0.00815489	-0.00931032	0.00461208	-0.00194711
ce539ef6-f86e-4511-aeca-2bce2720c8a8	PCAWG	Ovary-AdenoCA	EUR/AMR	F	0.00646686	-0.0111334	0.00679182	-0.00288314
ce5ecfde-3a47-44dd-ae25-dba0148d3781	PCAWG	Prost-AdenoCA	EAS	M	0.00402378	0.0286555	0.00867534	-0.00989625
ce71eb1c-0380-46fe-97b1-a651d7bfcc7f	PCAWG	Lymph-BNHL	EUR/AMR	M	0.00752358	-0.0108779	0.0077141	0.000220923
ce928be5-2b08-4a58-9134-79b6a2b61943	PCAWG	CNS-PiloAstro	EUR/AMR	M	0.00589783	-0.00766615	-0.00573283	-0.00211078
ce9990f6-9c57-499b-a6ff-d1cd241762ac	PCAWG	Panc-Endocrine	EUR/AMR	M	0.00672446	-0.0103129	0.00406918	-0.00530871
cec794fa-bd1e-4502-ac47-6d94059b33eb	PCAWG	Head-SCC	EUR/AMR	M	0.00744779	-0.0115244	0.00504277	-0.00446186
ced333d4-c622-11e3-bf01-24c6515278c0	PCAWG	Liver-HCC	EAS	M	0.00393817	0.0283053	0.0104572	-0.00640479
cf5a2a68-639d-4623-ad6c-71d061db302e	PCAWG	Stomach-AdenoCA	EAS	M	0.00361396	0.0277504	0.00408671	-0.00831315
cf88aecb-dc11-4f6f-9072-bc153c7a62d9	PCAWG	Thy-AdenoCA	EUR/AMR	F	0.00669581	-0.0105908	0.00542503	-0.00105972
cfa11c65-57d9-4b71-aa46-0ae93c065222	PCAWG	Lymph-CLL	EUR/AMR	M	0.0073624	-0.0112189	0.00574189	-0.00334756
cfa65d6c-5a7f-4d34-a695-4dfb40865ec1	PCAWG	Panc-AdenoCA	EUR/AMR	M	0.0077944	-0.0105743	0.00534709	-0.0022663
cfb57acb-2424-4521-9308-75fd32c7238a	PCAWG	Liver-HCC	EAS	M	0.00449157	0.0284538	0.0098914	-0.00503769
cfdd7168-c622-11e3-bf01-24c6515278c0	PCAWG	Liver-HCC	EAS	M	0.00352761	0.0276082	0.0103201	-0.00879422
d00fccdf-94d6-49ad-9dd1-9fb62688da64	PCAWG	Panc-AdenoCA	EUR/AMR	M	0.00761379	-0.0113687	0.00505379	-0.00688013
d0260f96-f7bd-41b1-b929-9451954cb3b4	PCAWG	Kidney-ChRCC	EUR/AMR	M	0.00758385	-0.0115244	0.0046785	-0.00413283
d026d3d1-6c05-4eb0-a87e-b802cd5a5a2d	PCAWG	Kidney-RCC	EUR/AMR	M	0.00756902	-0.0104782	0.00469326	-0.00187618
d03406dc-fafb-4b9d-b8f0-b3d683e67273	PCAWG	Stomach-AdenoCA	EUR/AMR	M	0.00689172	-0.0103856	0.00518434	-0.00303373
d04e238d-1066-4448-9898-63f972f341a9	PCAWG	Liver-HCC	Other	F	0.00433255	0.0279694	0.00965762	-0.00463139
d0764fec-581b-4bd3-afe8-adcdf685562a	PCAWG	Kidney-ChRCC	EUR/AMR	M	0.00521131	-0.00894429	-1.64755e-05	-0.00405191
d078cbf9-7e5f-47cb-9f33-725a33f31c1b	PCAWG	Thy-AdenoCA	EUR/AMR	M	0.00697043	-0.0113453	0.00436514	-0.00462791
d09aa21e-c8a3-478e-9612-fe521c0df7ec	PCAWG	Panc-Endocrine	Other	M	0.00481037	-0.0106048	-0.00228119	-0.00546406
d0c5457b-7ba5-4482-acc8-edc375e0e121	PCAWG	Breast-LobularCA	EUR/AMR	F	0.00467801	-0.00585641	-0.00939725	-0.00093147
d0cbd054-7fad-4226-a829-c53f34531fdf	PCAWG	Kidney-RCC	EUR/AMR	M	0.00704391	-0.0114054	0.00338125	-0.00576349
d0d0e085-fcc3-4ddf-9f83-180b11242e51	PCAWG	Prost-AdenoCA	Other	M	0.00684671	-0.0110578	0.00438035	-0.00303086
d0d81468-73f6-4a8a-8f00-b99bd127c228	PCAWG	Breast-AdenoCA	AFR	F	-0.0280847	-0.0018418	0.000453655	0.00179975
d0e9f796-7d42-470a-a380-9337106a45fc	PCAWG	Ovary-AdenoCA	EUR/AMR	F	0.00612876	-0.0103693	-0.0010875	-0.00595729
d0f560dd-beb1-4fc4-b669-01997087c8e1	PCAWG	Panc-AdenoCA	Other	F	0.00811478	-0.011448	0.00592727	-0.00260972
d1316754-c622-11e3-bf01-24c6515278c0	PCAWG	Liver-HCC	EAS	M	0.00486406	0.0270741	0.01172	-0.00530994
d177ba3a-4a85-4445-a70b-4dd71d1ed17f	PCAWG	Kidney-RCC	EUR/AMR	F	0.00676254	-0.0102631	0.0068522	-0.00476332
d1b69a04-dd8a-4b8c-9dcc-fa6c8439988c	PCAWG	Ovary-AdenoCA	EUR/AMR	F	0.00741423	-0.0111767	0.00679112	-0.0045735
d1b992ab-41b0-4d39-992f-c4f8da898576	PCAWG	Ovary-AdenoCA	EUR/AMR	F	0.00677597	-0.00931406	0.00558143	-0.00194889
d1cc6d1c-1a77-4ec5-aa7e-48053d1db7af	PCAWG	Liver-HCC	EUR/AMR	M	0.00737934	-0.0111569	0.00685976	-0.00245044
d1d2ff76-11bf-4258-ac97-0ddfa4b1b1d5	PCAWG	Lymph-BNHL	EUR/AMR	F	0.00767541	-0.0114002	0.0042396	-0.00117285
d1e3f60f-6708-4486-a0c2-e2f2ce50689d	PCAWG	Panc-Endocrine	EUR/AMR	M	0.0069556	-0.0100316	0.00328453	-0.00436938
d1ed4413-2b27-4c4d-b1d0-14cfc39721db	PCAWG	Breast-AdenoCA	EUR/AMR	F	0.0071453	-0.0107451	0.00594325	-0.00338019
d21604f4-6d60-4eea-bd42-f6ab6c19cab8	PCAWG	Breast-AdenoCA	AFR	F	-0.0250938	-0.00317782	0.000447174	0.00120873
d23beb5e-da00-4215-b764-03afce4c3ad4	PCAWG	Ovary-AdenoCA	EUR/AMR	F	0.0081648	-0.0115355	0.00664878	-0.00478163
d23e63d4-d860-4eec-96f9-1d2654fbe75f	PCAWG	Prost-AdenoCA	Other	M	0.00761524	-0.0101131	0.00701738	-0.00345705
d254fd08-c622-11e3-bf01-24c6515278c0	PCAWG	Liver-HCC	EAS	M	0.00469154	0.028535	0.00841534	-0.00659073
d2657b4b-d086-43dd-a2f5-0bd9c7d4e4ba	PCAWG	Thy-AdenoCA	EUR/AMR	M	0.00605302	-0.0113539	-0.00245984	-0.00563599
d29d3484-8eec-4bc6-b258-70beece61d55	PCAWG	CNS-PiloAstro	EUR/AMR	F	0.00729682	-0.0116828	0.00613528	-0.0018884
d2ac0fe8-17d5-4032-be6d-543cca1f7d5a	PCAWG	ColoRect-AdenoCA	AFR	F	-0.0291365	-0.00309127	-0.000416083	0.00277912
d2f5c569-964a-4cb4-a77e-a3df7bfbe36a	PCAWG	Thy-AdenoCA	EAS	F	0.0038421	0.0284367	0.00413787	-0.0145431
d3291693-b954-42b8-891c-509c3f15c5e3	PCAWG	CNS-PiloAstro	EUR/AMR	F	0.00612545	-0.00849713	-0.00865374	0.000320051
d34e2158-c622-11e3-bf01-24c6515278c0	PCAWG	Liver-HCC	EAS	M	0.00473971	0.0282675	0.0102885	-0.00710582
d3501881-5dfb-4d66-8044-e08f9452dd4a	PCAWG	Kidney-RCC	EUR/AMR	F	0.00684488	-0.0102764	0.00323885	-0.00386004
d3800e6c-4e2b-43e6-af77-a2b4df78cbea	PCAWG	Panc-AdenoCA	EUR/AMR	M	0.00642673	-0.00565037	0.00638223	0.0113232
d3a306ea-43f0-438a-a597-23e50d7e9756	PCAWG	CNS-Medullo	EUR/AMR	F	0.0055788	-0.0081096	-0.00850309	-0.00417975
d3b73b4c-8cad-4fa2-b329-27b3f62f0748	PCAWG	CNS-GBM	EUR/AMR	M	0.00693781	-0.0110556	0.00699743	-0.00245146
d3c30f7b-afd6-4bec-8427-b510d1530756	PCAWG	Panc-AdenoCA	EUR/AMR	M	0.0051499	-0.0101673	0.000678954	-0.00480767
d3c40434-222a-4dea-a6c9-3ddbd45c9211	PCAWG	Lymph-BNHL	EUR/AMR	M	0.00786335	-0.0118919	0.00614451	-0.00374696
d3ef8780-62a6-4dbb-ab8f-3e7122632efc	PCAWG	Lymph-BNHL	EAS	F	0.00451597	0.0103064	-0.00657221	-0.00586703
d4030c6c-592d-437a-ab62-b509de8463a2	PCAWG	Panc-AdenoCA	EUR/AMR	F	0.00668035	-0.0104588	0.000779657	-0.00270975
d403ffdd-512b-4e27-a4e3-74f2400d1635	PCAWG	CNS-PiloAstro	EUR/AMR	F	0.00802636	-0.00908734	0.00449051	-0.00036148
d428728a-be88-4222-bab6-5ac3300e09aa	PCAWG	Kidney-RCC	EUR/AMR	F	0.00731704	-0.00743783	0.00467239	0.00211165
d439048c-f4c0-4e62-8258-5029929552f0	PCAWG	Panc-Endocrine	Other	M	0.00587854	-0.00988241	0.00223073	-0.00346641
d441062a-c622-11e3-bf01-24c6515278c0	PCAWG	Liver-HCC	EAS	M	0.00380788	0.0282722	0.0112114	-0.00599953
d44632d1-c299-4f85-8e2c-983cd225d924	PCAWG	Panc-AdenoCA	EUR/AMR	F	0.00779603	-0.0098073	0.00769887	-0.0037356
d44f0b6b-c7cc-4b00-a4e4-309f39604b31	PCAWG	Panc-AdenoCA	EAS	M	0.00434223	0.0285836	0.00807978	-0.00967564
d45b2ed4-f736-470e-92c0-b06718a57582	PCAWG	Stomach-AdenoCA	AFR	M	-0.0196533	-0.00295927	0.00227774	0.00295823
d4859dc8-d843-4618-9edf-bc9e40b3a4fa	PCAWG	Panc-AdenoCA	EUR/AMR	F	0.00775639	-0.0102326	0.00663162	-0.0055999
d486483d-575c-4a52-a4a5-b854a0acfbad	PCAWG	Panc-AdenoCA	AFR	F	-0.0287529	-0.00349461	-0.00308592	0.00113866
d4b5bec5-78cb-4856-8af0-39b6abf6b0e1	PCAWG	Lymph-BNHL	EUR/AMR	F	0.00707866	-0.0110746	0.00494907	-0.0048477
d4b86f75-b56f-404f-b88d-20adf47e17dd	PCAWG	SoftTissue-Leiomyo	EUR/AMR	M	0.00680152	-0.0116185	0.0083042	-0.00107139
d4dcd1d7-68b5-4abe-9c7e-faac1e7f280f	PCAWG	CNS-Medullo	EUR/AMR	M	0.00860017	-0.00846032	0.00479048	0.000603786
d4ec3e7d-c349-4875-bf13-ce340df0b540	PCAWG	Prost-AdenoCA	Other	M	0.0073655	-0.00964824	0.00531403	-0.000213146
[truncated: 3,148 more rows]

## Sheet: Table S2
Table S2: List of genes with pathogenic variant frequencies in Pan-cancer compared to controls
Gene Symbol	Ensenbl ID	Gene set	Inheritance	Case-control (PTVs)					Case-control (ClinVar Pathogenic variants)					Case-control (PTVs + ClinVar Pathogenic variants)
				PCAWG (%)	1KG (%)	Log2 (Odds ratio)	P-value	FDR	PCAWG (%)	1KG (%)	Log2 (Odds ratio)	P-value	FDR	PCAWG (%)	1KG (%)	Log2 (Odds ratio)	P-value	FDR
A2ML1	ENSG00000166535	OMIM	AD	0.340651	0.159744	0.971566	0.333111	0.387522	-	-	-	-	-	0.340651	0.159744	0.971566	0.333111	0.386121
AAAS	ENSG00000094914	OMIM	AR	0	0.199681	-0.994424	0.541811	0.604392	0.11355	0.119808	0.161286	0.893373	0.911215	0.11355	0.239617	-0.215173	0.843495	0.866301
AAGAB	ENSG00000103591	OMIM	AD	0.189251	0.0399361	3.45012	0.00594131	0.00712405	-	-	-	-	-	0.189251	0.0399361	3.45012	0.00594131	0.00712414
AARS2	ENSG00000124608	OMIM	AR	-	-	-	-	-	0.0757002	0.0399361	0.590334	0.721969	0.772164	0.11355	0.0399361	1.38503	0.362492	0.417765
AASS	ENSG00000008311	OMIM	AR	0.0757002	0.0399361	1.35182	0.399307	0.458787	-	-	-	-	-	0.0757002	0.0399361	1.35182	0.399307	0.456061
ABCA1	ENSG00000165029	OMIM	AR	-	-	-	-	-	0.1514	0	1.71224	0.296348	0.345171	0.1514	0.0399361	1.52392	0.309746	0.359994
ABCA12	ENSG00000144452	OMIM	AR	0.0378501	0.119808	-1.1787	0.3977	0.457129	-	-	-	-	-	0.0378501	0.159744	-1.26195	0.355503	0.410533
ABCA3	ENSG00000167972	OMIM	AR	-	-	-	-	-	0.416351	0.159744	-0.592318	0.461867	0.521684	0.492051	0.159744	-0.392911	0.616939	0.675017
ABCA4	ENSG00000198691	OMIM	AR	0.11355	0.0798722	0.476101	0.726723	0.776114	0.757002	0.638978	-0.383099	0.514327	0.575743	0.794852	0.678914	-0.360549	0.529628	0.589119
ABCA5	ENSG00000154265	OMIM	AR	0.1514	0.119808	0.942266	0.423903	0.484411	-	-	-	-	-	0.1514	0.119808	0.942266	0.423903	0.481564
ABCA7	ENSG00000064687	OMIM	AD	1.0598	0.798722	1.09299	0.0325097	0.0389412	-	-	-	-	-	1.0598	0.798722	1.09299	0.0325097	0.0389284
ABCB6	ENSG00000115657	OMIM	AD	0.302801	0.0798722	0.737627	0.495231	0.557915	0.189251	0.0399361	0.693258	0.572609	0.632118	0.492051	0.119808	0.813821	0.363728	0.419139
ABCC11	ENSG00000121270	OMIM	AD	0.719152	0.319489	1.02127	0.153012	0.181876	-	-	-	-	-	0.719152	0.319489	1.02127	0.153012	0.181455
ABCC2	ENSG00000023839	OMIM	AR	0.189251	0.239617	0.161165	0.873532	0.895308	0.11355	0.0399361	-0.10349	0.937974	0.949299	0.227101	0.279553	-0.179043	0.845945	0.868559
ABCC6	ENSG00000091262	OMIM	AR	0.567752	0.399361	-0.327986	0.599533	0.661465	1.17335	0.91853	0.502291	0.303505	0.353121	1.32475	0.958466	0.497103	0.288583	0.336092
ABCC8	ENSG00000006071	OMIM	AD	-	-	-	-	-	-	-	-	-	-	0.0757002	0.0798722	-0.602824	0.668228	0.72184
ABCD4	ENSG00000119688	OMIM	AR	0.0757002	0.0399361	0.693662	0.677464	0.733056	-	-	-	-	-	0.0757002	0.0399361	0.693662	0.677464	0.730213
ABCG2	ENSG00000118777	OMIM	AD	0.302801	0.279553	0.159966	0.842852	0.866987	0.11355	0.0399361	1.87066	0.219243	0.258238	0.302801	0.279553	0.159966	0.842852	0.865698
ABCG5	ENSG00000138075	OMIM	Other	0.11355	0	1.51572	0.370398	0.428148	0.11355	0.0399361	1.44532	0.249347	0.29267	0.227101	0.0399361	1.85251	0.120534	0.14335
ABCG8	ENSG00000143921	OMIM	AR	0.189251	0.0798722	0.816614	0.505926	0.56831	0.189251	0.0399361	1.3022	0.310732	0.361069	0.189251	0.119808	0.330515	0.762462	0.798461
ABL2	ENSG00000143322	SOD	Not OMIM	0.264951	0.0798722	0.5431	0.623332	0.683342	-	-	-	-	-	0.264951	0.0798722	0.5431	0.623332	0.680684
ACAD8	ENSG00000151498	OMIM	AR	0.11355	0	1.6205	0.328433	0.382144	0.0757002	0.0798722	0.260436	0.857637	0.878273	0.189251	0.0798722	1.12772	0.355892	0.410922
ACADM	ENSG00000117054	OMIM	AR	0.1514	0.0399361	1.44747	0.271158	0.31733	0.340651	0.0399361	1.80702	0.143972	0.170903	0.340651	0.0399361	1.80702	0.143972	0.170953
ACADS	ENSG00000122971	OMIM	AR	-	-	-	-	-	0.0757002	0.239617	-0.722533	0.492063	0.553149	0.0757002	0.239617	-0.722533	0.492063	0.551703
ACADVL	ENSG00000072778	OMIM	AR	-	-	-	-	-	0.340651	0.0798722	0.553645	0.584537	0.644282	0.378501	0.0798722	0.646398	0.517584	0.577026
ACAT1	ENSG00000075239	OMIM	AR	0	0.119808	-1.58193	0.327857	0.381506	0.0378501	0.119808	-0.274941	0.830816	0.853682	0.0378501	0.119808	-0.274941	0.830816	0.854227
ACD	ENSG00000102977	OMIM	ADAR	0.11355	0	1.86572	0.255928	0.300162	-	-	-	-	-	0.11355	0	1.86572	0.255928	0.29937
ACE	ENSG00000159640	OMIM	AR	0.0757002	0.0798722	-0.502134	0.692444	0.746831	-	-	-	-	-	0.0757002	0.0798722	-0.502134	0.692444	0.744268
ACO1	ENSG00000122729	SOD	Not OMIM	0.0757002	0.0798722	0.0919922	0.948483	0.956789	-	-	-	-	-	0.0757002	0.0798722	0.0919922	0.948483	0.956573
ACOX2	ENSG00000168306	OMIM	AR	0.11355	0.0399361	1.71419	0.243229	0.285869	0.0757002	0.0798722	-1.37762	0.275399	0.321416	0.189251	0.119808	-0.0252637	0.981964	0.984217
ACPT	ENSG00000142513	OMIM	AR	0.1514	0	1.9737	0.224313	0.264374	0.0378501	0.119808	-0.55249	0.694277	0.748314	0.189251	0.119808	0.764066	0.48095	0.540785
ACSF3	ENSG00000176715	OMIM	Other	0.0757002	0.119808	-0.576871	0.61089	0.672398	0.0378501	0.0798722	0.433169	0.755215	0.792976	0.11355	0.199681	-0.280015	0.776993	0.808455
ACSL3	ENSG00000123983	SOD	Not OMIM	0.0378501	0.159744	-2.53906	0.0471062	0.0563722	-	-	-	-	-	0.0378501	0.159744	-2.53906	0.0471062	0.0563469
ACSM3	ENSG00000005187	OMIM	Other	0.1514	0.159744	-0.257142	0.818181	0.843726	-	-	-	-	-	0.1514	0.159744	-0.257142	0.818181	0.842558
ACY1	ENSG00000243989	OMIM	AR	0.11355	0.0399361	1.32548	0.359276	0.416363	-	-	-	-	-	0.11355	0.0399361	1.32548	0.359276	0.414465
ADAM10	ENSG00000137845	OMIM	AD	-	-	-	-	-	0.189251	0.239617	-1.15568	0.203355	0.240055	0.189251	0.239617	-1.15568	0.203355	0.239566
ADAMTS13	ENSG00000160323	OMIM	AR	0.227101	0	4.07334	0.0248399	0.029772	0.378501	0.239617	-0.696502	0.375342	0.432524	0.567752	0.239617	0.361268	0.657675	0.711957
ADAMTS17	ENSG00000140470	OMIM	AR	0.11355	0	1.50734	0.368575	0.426358	-	-	-	-	-	0.11355	0	1.50734	0.368575	0.424164
ADAMTSL4	ENSG00000143382	OMIM	AR	0.567752	0.199681	0.203719	0.800251	0.827134	0.416351	0.119808	0.00216014	0.998017	0.998017	0.567752	0.199681	0.203719	0.800251	0.826313
ADCK3	ENSG00000163050	OMIM	AR	0.1514	0.0399361	0.935498	0.458856	0.521403	-	-	-	-	-	0.227101	0.0399361	1.1625	0.338649	0.392078
ADCY1	ENSG00000164742	OMIM	AR	0	0.439297	-1.40379	0.379693	0.438093	-	-	-	-	-	0	0.439297	-1.40379	0.379693	0.435653
ADCY10	ENSG00000143199	OMIM	AD	0.1514	0.119808	-0.175478	0.883274	0.903698	-	-	-	-	-	0.1514	0.119808	-0.175478	0.883274	0.902089
ADK	ENSG00000156110	OMIM	AR	0.1514	0.0798722	0.436337	0.692445	0.746831	-	-	-	-	-	0.1514	0.0798722	0.436337	0.692445	0.744268
ADRB3	ENSG00000188778	OMIM	ADAR	0.0378501	0.119808	-1.00178	0.42596	0.486595	-	-	-	-	-	0.0378501	0.119808	-1.00178	0.42596	0.483759
ADSL	ENSG00000239900	OMIM	AR	-	-	-	-	-	0.0757002	0.199681	-1.19349	0.274652	0.320693	0.11355	0.199681	-0.995251	0.329947	0.382594
ADSSL1	ENSG00000185100	OMIM	AR	0.227101	0.119808	0.889102	0.334581	0.38907	0.189251	0.119808	0.801624	0.393426	0.451813	0.227101	0.119808	0.889102	0.334581	0.387654
AEBP1	ENSG00000106624	OMIM	AR	0.0757002	0.0798722	0.453019	0.751522	0.792698	-	-	-	-	-	0.0757002	0.0798722	0.453019	0.751522	0.791113
AFP	ENSG00000081051	OMIM	ADAR	0.0757002	0.0399361	0.784159	0.552435	0.615101	-	-	-	-	-	0.0757002	0.0399361	0.784159	0.552435	0.61219
AGBL1	ENSG00000166748	OMIM	AD	0.1514	0.199681	-0.549887	0.591592	0.653583	-	-	-	-	-	0.1514	0.199681	-0.549887	0.591592	0.650585
AGL	ENSG00000162688	OMIM	AR	0.189251	0.0798722	0.917161	0.476117	0.538909	0.1514	0.0399361	0.928215	0.502268	0.564024	0.189251	0.0798722	0.917161	0.476117	0.536003
AGPAT2	ENSG00000169692	OMIM	AR	-	-	-	-	-	0.11355	0	2.12027	0.232481	0.273578	0.11355	0	2.12027	0.232481	0.272917
AGRN	ENSG00000188157	OMIM	AR	0.11355	0	1.58524	0.339623	0.394736	-	-	-	-	-	0.11355	0	1.58524	0.339623	0.393148
AGXT	ENSG00000172482	OMIM	AR	-	-	-	-	-	0.189251	0.0798722	0.379407	0.723534	0.773579	0.189251	0.0798722	0.379407	0.723534	0.771566
AHI1	ENSG00000135541	OMIM	AR	0.11355	0.0798722	0.00546071	0.996699	0.997056	-	-	-	-	-	0.11355	0.0798722	0.00546071	0.996699	0.997079
AHSG	ENSG00000145192	OMIM	AR	0.11355	0	1.08077	0.525921	0.588164	-	-	-	-	-	0.11355	0.0798722	-0.224783	0.864397	0.885224
AIPL1	ENSG00000129221	OMIM	AR	0.11355	0.0798722	-0.687387	0.570031	0.632327	-	-	-	-	-	0.11355	0.0798722	-0.687387	0.570031	0.629118
AIRE	ENSG00000160224	OMIM	ADAR	0.1514	0	1.18525	0.478653	0.541383	0.189251	0.0798722	0.0308619	0.97777	0.980843	0.189251	0.0798722	0.0308619	0.97777	0.980514
AK7	ENSG00000140057	OMIM	AR	0.0757002	0.0399361	-0.0303905	0.983082	0.98492	0.492051	0.279553	-0.394496	0.610904	0.670451	0.567752	0.319489	-0.377032	0.6017	0.66087
AKR1C3	ENSG00000196139	SOD	Not OMIM	0.264951	0.0798722	0.0574259	0.95562	0.962386	-	-	-	-	-	0.264951	0.0798722	0.0574259	0.95562	0.961982
ALB	ENSG00000163631	OMIM	Other	0.189251	0	2.70982	0.0826642	0.0986958	-	-	-	-	-	0.189251	0	2.70982	0.0826642	0.0985952
ALDH18A1	ENSG00000059573	OMIM	ADAR	-	-	-	-	-	0.0757002	0.0399361	0.0638729	0.962876	0.969252	0.0757002	0.0798722	-0.416893	0.734903	0.77983
ALDH4A1	ENSG00000159423	OMIM	AR	0.264951	0.0399361	1.37369	0.288008	0.336316	0.11355	0	1.12144	0.50825	0.57024	0.264951	0.0399361	1.37369	0.288008	0.335448
ALDH5A1	ENSG00000112294	OMIM	AR	-	-	-	-	-	0.1514	0	1.36411	0.407539	0.465926	0.1514	0	1.36411	0.407539	0.464552
ALDOB	ENSG00000136872	OMIM	AR	0.0757002	0.0399361	0.0726052	0.959725	0.965405	0.794852	0.479233	-0.994744	0.0579244	0.0692619	0.794852	0.519169	-1.0366	0.0449703	0.0537961
ALG1	ENSG00000033011	OMIM	AR	-	-	-	-	-	0.0757002	0.0399361	0.368654	0.810147	0.835268	0.0757002	0.0399361	0.368654	0.810147	0.83527
ALG6	ENSG00000088035	OMIM	AR	-	-	-	-	-	-	-	-	-	-	0.0757002	0.0399361	1.09478	0.494689	0.55445
ALG8	ENSG00000159063	OMIM	ADAR	0.1514	0.0399361	0.693677	0.615749	0.676839	0.0757002	0.0399361	0.339775	0.821028	0.844985	0.1514	0.0399361	0.693677	0.615749	0.674088
ALK	ENSG00000171094	SOD	Not OMIM	0.0757002	0.0399361	0.711299	0.674496	0.730298	-	-	-	-	-	0.0757002	0.0399361	0.711299	0.674496	0.727562
ALKBH8	ENSG00000137760	OMIM	AR	0	0.119808	-3.17393	0.0558209	0.0667896	-	-	-	-	-	0	0.119808	-3.17393	0.0558209	0.0667356
ALMS1	ENSG00000116127	OMIM	AR	-	-	-	-	-	0.189251	0.0399361	0.868811	0.489867	0.550874	0.189251	0.0399361	0.868811	0.489867	0.549515
ALOXE3	ENSG00000179148	OMIM	AR	-	-	-	-	-	0.189251	0.0798722	-0.491995	0.649812	0.706621	0.227101	0.0798722	-0.346145	0.74335	0.785455
ALPK2	ENSG00000198796	SOD	Not OMIM	0.11355	0.119808	0.299336	0.790969	0.819241	-	-	-	-	-	0.11355	0.119808	0.299336	0.790969	0.818287
ALPK3	ENSG00000136383	OMIM	AR	0.11355	0.0399361	0.91333	0.516062	0.578205	-	-	-	-	-	0.11355	0.0399361	0.91333	0.516062	0.575574
ALPL	ENSG00000162551	OMIM	AR	-	-	-	-	-	0.227101	0.0399361	2.09442	0.0992547	0.118327	0.227101	0.0399361	2.09442	0.0992547	0.118248
ALS2	ENSG00000003393	OMIM	AR	0.11355	0	3.86166	0.0581923	0.069615	-	-	-	-	-	0.11355	0	3.86166	0.0581923	0.0695548
AMACR	ENSG00000242110	OMIM	AR	-	-	-	-	-	0.264951	0	1.69487	0.285581	0.332935	0.264951	0	1.69487	0.285581	0.332769
AMBN	ENSG00000178522	OMIM	AR	0.1514	0	1.56175	0.341172	0.396397	-	-	-	-	-	0.1514	0	1.56175	0.341172	0.394793
AMHR2	ENSG00000135409	OMIM	AR	0.1514	0.119808	0.755046	0.490974	0.553604	-	-	-	-	-	0.1514	0.119808	0.755046	0.490974	0.550597
AMPD1	ENSG00000116748	OMIM	AR	0.1514	0	3.59751	0.0300587	0.0360146	0.1514	0	1.32075	0.42376	0.48257	0.302801	0	3.74246	0.0213434	0.0255672
AMPD3	ENSG00000133805	OMIM	AR	-	-	-	-	-	0.340651	0.0798722	1.91292	0.0452497	0.0541673	0.340651	0.159744	1.4434	0.0781675	0.0932814
ANGPTL3	ENSG00000132855	OMIM	AR	0.11355	0.159744	0.015972	0.989466	0.990888	-	-	-	-	-	0.11355	0.159744	0.015972	0.989466	0.990789
ANGPTL4	ENSG00000167772	OMIM	AD	0.1514	0.0399361	1.31498	0.42538	0.486019	-	-	-	-	-	0.1514	0.0399361	1.31498	0.42538	0.483173
ANKLE2	ENSG00000176915	OMIM	AR	-	-	-	-	-	-	-	-	-	-	0.0378501	0.0798722	1.3588	0.372586	0.428247
ANKRD26	ENSG00000107890	OMIM	AD	0.227101	0.0798722	0.625074	0.58371	0.646002	-	-	-	-	-	0.227101	0.0798722	0.625074	0.58371	0.642636
ANKRD30A	ENSG00000148513	SOD	Not OMIM	0.189251	0.159744	0.22889	0.845659	0.86981	-	-	-	-	-	0.189251	0.159744	0.22889	0.845659	0.868353
ANLN	ENSG00000011426	OMIM	AD	0.11355	0	1.38232	0.408465	0.468305	-	-	-	-	-	0.11355	0	1.38232	0.408465	0.465507
ANO3	ENSG00000134343	OMIM	AD	0.0757002	0.0798722	0.332051	0.794591	0.822076	-	-	-	-	-	0.0757002	0.0798722	0.332051	0.794591	0.821331
ANO5	ENSG00000171714	OMIM	AR	0.340651	0.0399361	1.43448	0.257451	0.301821	0.529902	0.119808	0.268779	0.752062	0.791261	0.605602	0.159744	0.338857	0.673459	0.726792
ANO6	ENSG00000177119	OMIM	AR	0.11355	0.0399361	1.08411	0.442363	0.503977	-	-	-	-	-	0.11355	0.0399361	1.08411	0.442363	0.501015
ANXA11	ENSG00000122359	OMIM	AD	0.0378501	0.0798722	-0.524156	0.721517	0.771974	-	-	-	-	-	0.0757002	0.0798722	-0.25061	0.853458	0.875505
AP4B1	ENSG00000134262	OMIM	AR	0.11355	0	1.12724	0.505669	0.568067	0.11355	0	3.21723	0.132106	0.157052	0.1514	0	3.27349	0.120277	0.143055
AP4M1	ENSG00000221838	OMIM	AR	0.0757002	0.0399361	0.825066	0.574875	0.637236	-	-	-	-	-	0.0757002	0.0399361	0.825066	0.574875	0.634019
APCS	ENSG00000132703	OMIM	Other	0.1514	0	1.12538	0.503899	0.566308	-	-	-	-	-	0.1514	0	1.12538	0.503899	0.563607
APOA5	ENSG00000110243	OMIM	AD	0.11355	0	1.03652	0.544361	0.606742	-	-	-	-	-	0.11355	0	1.03652	0.544361	0.603796
APOB	ENSG00000084674	OMIM	ADAR	0.1514	0.0399361	0.695495	0.579951	0.642353	-	-	-	-	-	0.1514	0.0399361	0.695495	0.579951	0.639036
APOC2	ENSG00000234906	OMIM	AR	-	-	-	-	-	0.264951	0.0798722	-0.0944778	0.927027	0.940881	0.264951	0.119808	-0.123279	0.903613	0.919934
APOC3	ENSG00000110245	OMIM	Other	0.264951	0	1.92864	0.219482	0.258811	0.264951	0.0399361	1.09096	0.361056	0.416739	0.264951	0.0399361	1.09096	0.361056	0.416213
APOE	ENSG00000130203	OMIM	AD	-	-	-	-	-	0.11355	0.159744	0.462104	0.64857	0.705842	0.1514	0.159744	1.04735	0.286084	0.333281
APOL4	ENSG00000100336	OMIM	AD	0.0757002	0.0399361	0.188903	0.893003	0.911898	-	-	-	-	-	0.0757002	0.0399361	0.188903	0.893003	0.910719
APTX	ENSG00000137074	OMIM	AR	0.11355	0	1.15369	0.49464	0.55743	-	-	-	-	-	0.11355	0	1.15369	0.49464	0.554434
AQP2	ENSG00000167580	OMIM	ADAR	-	-	-	-	-	0.0757002	0.0798722	0.58487	0.693908	0.748043	0.0757002	0.0798722	0.58487	0.693908	0.74545
AR	ENSG00000169083	OMIM	Other	-	-	-	-	-	0.227101	0	1.61678	0.312232	0.362482	0.227101	0	1.61678	0.312232	0.362775
ARAF	ENSG00000078061	SOD	Not OMIM	0.0757002	0.0798722	-0.425406	0.760595	0.798461	-	-	-	-	-	0.0757002	0.0798722	-0.425406	0.760595	0.797036
ARMC4	ENSG00000169126	OMIM	AR	0.0378501	0.0798722	-0.121952	0.937721	0.949162	-	-	-	-	-	0.0378501	0.0798722	-0.121952	0.937721	0.948396
ARSA	ENSG00000100299	OMIM	AR	-	-	-	-	-	0.227101	0.0399361	1.40534	0.363867	0.419907	0.227101	0.0399361	1.40534	0.363867	0.419237
ARSB	ENSG00000113273	OMIM	AR	-	-	-	-	-	0.0378501	0.0798722	-1.09297	0.484599	0.545577	0.0378501	0.0798722	-1.09297	0.484599	0.544304
ARSG	ENSG00000141337	OMIM	AR	0.0757002	0.0399361	1.01574	0.481154	0.543858	-	-	-	-	-	0.0757002	0.0399361	1.01574	0.481154	0.540859
ASAH1	ENSG00000104763	OMIM	AR	0.1514	0.279553	1.37695	0.115273	0.137405	-	-	-	-	-	0.1514	0.319489	1.22969	0.149761	0.17768
ASB10	ENSG00000146926	OMIM	Other	0.1514	0.119808	0.36899	0.739462	0.784907	0.794852	0.319489	-0.365582	0.552789	0.612781	0.946253	0.439297	-0.220678	0.69797	0.749131
ASL	ENSG00000126522	OMIM	AR	-	-	-	-	-	0.264951	0.119808	0.169235	0.871037	0.889996	0.302801	0.119808	0.264217	0.796549	0.823139
ASPA	ENSG00000108381	OMIM	AR	-	-	-	-	-	0.0757002	0.0798722	-0.733925	0.582869	0.642555	0.0757002	0.0798722	-0.733925	0.582869	0.641846
ASPM	ENSG00000066279	OMIM	AR	0.264951	0.119808	0.740339	0.46633	0.528948	0.0757002	0.0798722	-0.179397	0.89324	0.911215	0.264951	0.119808	0.740339	0.46633	0.526077
ASPN	ENSG00000106819	OMIM	AD	0.340651	0.0399361	2.18897	0.0809445	0.0966839	-	-	-	-	-	0.340651	0.0399361	2.18897	0.0809445	0.0965807
ASS1	ENSG00000130707	OMIM	AR	-	-	-	-	-	0.11355	0.0798722	0.763442	0.603835	0.663719	0.11355	0.0798722	0.763442	0.603835	0.662751
ASXL1	ENSG00000171456	OMIM	AD	0.11355	0	1.02552	0.549296	0.611948	-	-	-	-	-	0.11355	0	1.02552	0.549296	0.60904
ATG16L1	ENSG00000085978	OMIM	Other	0	0.159744	-0.314051	0.860331	0.883597	-	-	-	-	-	0	0.159744	-0.314051	0.860331	0.881864
ATM	ENSG00000149311	CPG	Not OMIM	0.378501	0.119808	1.81551	0.157992	0.187715	0.492051	0.0399361	2.02554	0.102404	0.122014	0.567752	0.119808	2.3156	0.0552404	0.0660466
ATP2A1	ENSG00000196296	OMIM	AR	0	0.119808	-0.865185	0.618812	0.67908	-	-	-	-	-	0	0.119808	-0.865185	0.618812	0.676499
ATP6V0A4	ENSG00000105929	OMIM	AR	-	-	-	-	-	0.0757002	0.0399361	0.879177	0.606169	0.665941	0.0757002	0.0399361	0.879177	0.606169	0.664943
ATP6V1B1	ENSG00000116039	OMIM	AR	-	-	-	-	-	-	-	-	-	-	0.0757002	0.0399361	0.400399	0.765883	0.800816
ATP7B	ENSG00000123191	OMIM	AR	0.11355	0.0798722	0.744041	0.614893	0.676057	0.719152	0.199681	2.61437	0.00166693	0.00199956	0.719152	0.199681	2.61437	0.00166693	0.0019997
AUH	ENSG00000148090	OMIM	AR	0.0757002	0.0399361	0.18327	0.892181	0.911406	-	-	-	-	-	0.0757002	0.0399361	0.18327	0.892181	0.910063
AURKC	ENSG00000105146	OMIM	AR	0.264951	0.0798722	-0.240329	0.816476	0.842155	-	-	-	-	-	0.264951	0.0798722	-0.240329	0.816476	0.841024
AVIL	ENSG00000135407	OMIM	AR	0.0757002	0.0798722	-0.534481	0.690696	0.745348	-	-	-	-	-	0.0757002	0.0798722	-0.534481	0.690696	0.742794
B3GALNT1	ENSG00000169255	OMIM	Other	0.0757002	0.0399361	0.200948	0.883792	0.904095	-	-	-	-	-	0.0757002	0.0399361	0.200948	0.883792	0.902501
B4GALT7	ENSG00000027847	OMIM	AR	0.11355	0.119808	0.472898	0.680298	0.73578	0.1514	0.159744	0.149381	0.885469	0.903875	0.1514	0.159744	0.149381	0.885469	0.90392
BARD1	ENSG00000138376	OMIM	AD	0.11355	0.0798722	1.34446	0.278627	0.325742	-	-	-	-	-	0.11355	0.0798722	1.34446	0.278627	0.324882
BBS1	ENSG00000174483	OMIM	AR	-	-	-	-	-	0.529902	0.239617	0.224203	0.774585	0.805975	0.529902	0.239617	0.224203	0.774585	0.806964
BBS10	ENSG00000179941	OMIM	AR	0.1514	0.119808	0.866556	0.459115	0.521655	0.11355	0.0798722	0.555734	0.682159	0.737391	0.1514	0.119808	0.866556	0.459115	0.518495
BBS12	ENSG00000181004	OMIM	AR	0.11355	0.0399361	0.390203	0.766046	0.80225	0.1514	0.0399361	1.06162	0.438476	0.497995	0.189251	0.0798722	0.523342	0.647322	0.702393
BBS2	ENSG00000125124	OMIM	AR	0.189251	0.159744	-0.471014	0.64241	0.700509	0.227101	0.159744	-0.319468	0.744932	0.787228	0.227101	0.159744	-0.319468	0.744932	0.786333
BCHE	ENSG00000114200	OMIM	Other	0.11355	0.0399361	0.569107	0.666749	0.723314	0.946253	0.279553	0.32324	0.614585	0.674027	1.02195	0.319489	0.355312	0.559101	0.618662
BCKDHA	ENSG00000248098	OMIM	AR	-	-	-	-	-	0.1514	0.0798722	0.215918	0.860268	0.880543	0.1514	0.119808	0.0489612	0.966399	0.970968
BCKDHB	ENSG00000083123	OMIM	AR	-	-	-	-	-	0.227101	0.0798722	0.449013	0.689703	0.744137	0.227101	0.0798722	0.449013	0.689703	0.741929
BCL2L12	ENSG00000126453	SOD	Not OMIM	0.0378501	0.239617	-0.854043	0.517378	0.57954	-	-	-	-	-	0.0378501	0.239617	-0.854043	0.517378	0.576837
BCMO1	ENSG00000135697	OMIM	AD	-	-	-	-	-	0.302801	0.0798722	-0.0260134	0.979564	0.982334	0.340651	0.0798722	0.0814625	0.935124	0.946073
BCS1L	ENSG00000074582	OMIM	AR	-	-	-	-	-	0	0.119808	-1.74724	0.310068	0.360429	0	0.119808	-1.74724	0.310068	0.360341
BEST1	ENSG00000167995	OMIM	AD	-	-	-	-	-	0.378501	0.0798722	1.85391	0.0526519	0.0629928	0.378501	0.119808	1.8504	0.0526655	0.0629823
BFSP2	ENSG00000170819	OMIM	AD	-	-	-	-	-	-	-	-	-	-	0.11355	0	0.99354	0.56328	0.622629
BLK	ENSG00000136573	OMIM	AD	0.0378501	0.119808	0.375669	0.781394	0.812463	0.302801	0.319489	-0.180653	0.841469	0.863517	0.340651	0.439297	-0.0487622	0.952925	0.960163
BLM	ENSG00000197299	CPG	Not OMIM	0.302801	0	1.76011	0.264449	0.309661	0.264951	0	1.68356	0.289217	0.337112	0.302801	0	1.76011	0.264449	0.308969
BMP15	ENSG00000130385	OMIM	Other	-	-	-	-	-	0	0.199681	-0.234763	0.896808	0.91428	0	0.199681	-0.234763	0.896808	0.914071
BMPR1B	ENSG00000138696	OMIM	AD	0.0378501	0.199681	-0.840729	0.552823	0.615386	-	-	-	-	-	0.0378501	0.199681	-0.840729	0.552823	0.612448
BRAT1	ENSG00000106009	OMIM	AR	0.189251	0	1.45942	0.369106	0.426867	0.11355	0	1.07979	0.525748	0.586882	0.189251	0	1.45942	0.369106	0.424652
BRCA1	ENSG00000012048	CPG	Not OMIM	0.794852	0.0399361	2.3507	0.0311916	0.0373656	0.870553	0.0399361	3.00708	0.00894846	0.0107301	0.870553	0.0399361	3.00708	0.00894846	0.0107275
BRCA2	ENSG00000139618	CPG	Not OMIM	1.09765	0.0399361	4.18962	0.000428774	0.000514484	1.0598	0.0399361	4.17204	0.000468806	0.000562462	1.17335	0.0399361	4.21452	0.000376241	0.000451489
BRD4	ENSG00000141867	SOD	Not OMIM	0.227101	0	2.83429	0.0687066	0.0821368	-	-	-	-	-	0.227101	0	2.83429	0.0687066	0.0820535
BRIP1	ENSG00000136492	CPG	Not OMIM	0.0757002	0.0399361	0.336657	0.83243	0.857215	0.0757002	0.0399361	0.436605	0.779023	0.808664	0.11355	0.0399361	0.577443	0.700302	0.751045
BSND	ENSG00000162399	OMIM	AR	-	-	-	-	-	0.0757002	0.0399361	0.110076	0.936771	0.948358	0.0757002	0.0399361	0.110076	0.936771	0.947556
BTD	ENSG00000169814	OMIM	AR	-	-	-	-	-	0.302801	0.159744	0.136312	0.89388	0.911587	0.302801	0.159744	0.136312	0.89388	0.911382
BUB1B	ENSG00000156970	CPG	Not OMIM	0.11355	0	3.13864	0.072737	0.0869401	-	-	-	-	-	0.11355	0	3.13864	0.072737	0.0868536
C10orf11	ENSG00000148655	OMIM	AR	0.0757002	0.0399361	0.369097	0.784803	0.81455	-	-	-	-	-	0.0757002	0.0399361	0.369097	0.784803	0.813514
C10orf2	ENSG00000107815	OMIM	AR	-	-	-	-	-	-	-	-	-	-	0.0757002	0.0399361	0.263091	0.862277	0.883571
C19orf12	ENSG00000131943	OMIM	AR	-	-	-	-	-	0.1514	0.0399361	1.71079	0.219835	0.258887	0.1514	0.0399361	1.71079	0.219835	0.258477
C1S	ENSG00000182326	OMIM	AD	0.11355	0	1.16369	0.490424	0.553081	-	-	-	-	-	0.11355	0	1.16369	0.490424	0.550061
C21orf2	ENSG00000160226	OMIM	AR	-	-	-	-	-	0.0757002	0.0399361	0.816365	0.611223	0.67057	0.11355	0.0399361	1.38729	0.353802	0.408659
C21orf59	ENSG00000159079	OMIM	AR	0.11355	0.0399361	1.03391	0.5378	0.600485	0.0757002	0.0399361	0.889662	0.605578	0.665521	0.11355	0.0399361	1.03391	0.5378	0.597403
C2CD3	ENSG00000168014	OMIM	AR	0.0757002	0.0399361	1.60879	0.289803	0.338382	-	-	-	-	-	0.0757002	0.0399361	1.60879	0.289803	0.337488
C2orf71	ENSG00000179270	OMIM	Other	0.11355	0.0399361	3.22205	0.0418567	0.0501072	-	-	-	-	-	0.11355	0.0399361	3.22205	0.0418567	0.0500904
C5	ENSG00000106804	OMIM	AD	0.0757002	0.159744	-0.716932	0.582174	0.644507	-	-	-	-	-	0.0757002	0.159744	-0.716932	0.582174	0.64119
C5orf42	ENSG00000197603	OMIM	AR	-	-	-	-	-	0.1514	0.0798722	0.59011	0.637392	0.694772	0.1514	0.0798722	0.59011	0.637392	0.693533
C6	ENSG00000039537	OMIM	Other	0.227101	0.319489	0.292686	0.732592	0.780247	-	-	-	-	-	0.227101	0.319489	0.292686	0.732592	0.778446
C7	ENSG00000112936	OMIM	Other	0.302801	0.199681	1.35117	0.13106	0.15609	0.757002	0.199681	0.206131	0.768225	0.801627	1.0598	0.399361	0.706408	0.241763	0.28337
C8A	ENSG00000157131	OMIM	AR	0.1514	0	3.67399	0.0385701	0.0461808	-	-	-	-	-	0.1514	0	3.67399	0.0385701	0.0461679
C8B	ENSG00000021852	OMIM	AR	0.340651	0.359425	-0.481357	0.548462	0.611068	0.264951	0.279553	-0.908862	0.281612	0.328487	0.340651	0.359425	-0.481357	0.548462	0.608173
C9	ENSG00000113600	OMIM	Other	0.227101	0.119808	1.23534	0.261318	0.306226	0.1514	0	1.25616	0.449578	0.509516	0.378501	0.119808	1.49104	0.151874	0.180173
CABP4	ENSG00000175544	OMIM	AR	-	-	-	-	-	0	0.119808	-2.07261	0.234674	0.276107	0	0.159744	-2.35953	0.1603	0.189897
CACNA1S	ENSG00000081248	OMIM	AD	0.0378501	0.0798722	-0.39655	0.785185	0.814727	-	-	-	-	-	0.0378501	0.0798722	-0.39655	0.785185	0.813719
CACNA2D4	ENSG00000151062	OMIM	AR	0.11355	0.0399361	0.926344	0.561974	0.624326	-	-	-	-	-	0.11355	0.0399361	0.926344	0.561974	0.621403
CACNB2	ENSG00000165995	OMIM	Other	0.0757002	0.0399361	0.538897	0.72865	0.777577	-	-	-	-	-	0.11355	0.0399361	0.765518	0.604018	0.66286
CALCR	ENSG00000004948	OMIM	AD	0.1514	0	2.48714	0.116178	0.138459	-	-	-	-	-	0.1514	0	2.48714	0.116178	0.1382
CANT1	ENSG00000171302	OMIM	AR	-	-	-	-	-	-	-	-	-	-	0	0.119808	-1.55565	0.39196	0.44855
CAPN3	ENSG00000092529	OMIM	ADAR	-	-	-	-	-	0.378501	0.239617	0.0173069	0.983283	0.985135	0.378501	0.239617	0.0173069	0.983283	0.985163
CAPN5	ENSG00000149260	OMIM	AD	0.0757002	0.0798722	0.993733	0.454091	0.516367	-	-	-	-	-	0.0757002	0.0798722	0.993733	0.454091	0.513152
CARD14	ENSG00000141527	OMIM	AD	0.11355	0.159744	0.983858	0.376581	0.434827	-	-	-	-	-	0.11355	0.159744	0.983858	0.376581	0.432492
CARKD	ENSG00000213995	OMIM	AR	-	-	-	-	-	0.11355	0	1.10905	0.513117	0.574489	0.1514	0	1.29167	0.435133	0.493467
CASP10	ENSG00000003400	OMIM	AD	0.11355	0	1.18384	0.482234	0.54477	0.1514	0.0399361	1.58139	0.192204	0.227144	0.264951	0.0399361	1.81122	0.121922	0.144979
CASP12	ENSG00000204403	OMIM	Other	0.227101	0.199681	0.673592	0.460148	0.522701	-	-	-	-	-	0.227101	0.199681	0.673592	0.460148	0.519549
CASP14	ENSG00000105141	OMIM	AR	0.0757002	0.0798722	-0.321122	0.800888	0.827715	-	-	-	-	-	0.0757002	0.0798722	-0.321122	0.800888	0.826908
CASQ1	ENSG00000143318	OMIM	AD	0.340651	0.279553	0.402837	0.570269	0.632533	-	-	-	-	-	0.340651	0.279553	0.402837	0.570269	0.629337
CASQ2	ENSG00000118729	OMIM	AR	0.0378501	0.0798722	-0.423795	0.766836	0.802776	-	-	-	-	-	0.0757002	0.0798722	-0.113692	0.930855	0.942542
CBLB	ENSG00000114423	SOD	Not OMIM	0.0757002	0.159744	-0.203839	0.859904	0.883223	-	-	-	-	-	0.0757002	0.159744	-0.203839	0.859904	0.881508
CBS	ENSG00000160200	OMIM	AR	-	-	-	-	-	0.454201	0.159744	0.141022	0.864686	0.884641	0.492051	0.159744	0.227969	0.780408	0.810774
CC2D1A	ENSG00000132024	OMIM	AR	0.0757002	0.0798722	-0.627172	0.620106	0.680233	-	-	-	-	-	0.0757002	0.0798722	-0.627172	0.620106	0.677772
CC2D2A	ENSG00000048342	OMIM	AR	0.0757002	0.159744	-1.36046	0.239054	0.281105	-	-	-	-	-	0.11355	0.159744	-1.02782	0.33601	0.389224
CCDC108	ENSG00000181378	OMIM	AR	0.11355	0.159744	-0.375133	0.729928	0.778583	-	-	-	-	-	0.11355	0.159744	-0.375133	0.729928	0.776542
CCDC11	ENSG00000172361	OMIM	AR	0.11355	0.0798722	-0.103229	0.928497	0.941603	-	-	-	-	-	0.11355	0.0798722	-0.103229	0.928497	0.940881
CCDC40	ENSG00000141519	OMIM	Other	0.11355	0	2.50881	0.182357	0.216038	0.11355	0	2.50881	0.182357	0.215866	0.11355	0	2.50881	0.182357	0.215426
CCDC73	ENSG00000186714	SOD	Not OMIM	0.11355	0.159744	-0.49918	0.636687	0.69563	-	-	-	-	-	0.11355	0.159744	-0.49918	0.636687	0.693006
CCDC8	ENSG00000169515	OMIM	AR	0.0757002	0.0399361	0.353075	0.797088	0.824292	-	-	-	-	-	0.0757002	0.0399361	0.353075	0.797088	0.823587
CCR5	ENSG00000160791	OMIM	Other	0.227101	0.199681	-0.0821931	0.935687	0.947447	-	-	-	-	-	0.227101	0.199681	-0.0821931	0.935687	0.946581
CCT5	ENSG00000150753	OMIM	AR	-	-	-	-	-	0	0.119808	-1.8531	0.265433	0.310751	0	0.119808	-1.8531	0.265433	0.310073
CD207	ENSG00000116031	OMIM	Other	0.0757002	0.0798722	-0.659298	0.629504	0.689132	-	-	-	-	-	0.0757002	0.0798722	-0.659298	0.629504	0.686517
CD209	ENSG00000090659	SOD	Not OMIM	0.11355	0.0399361	1.40828	0.29524	0.344558	-	-	-	-	-	0.11355	0.0399361	1.40828	0.29524	0.343591
CD36	ENSG00000135218	OMIM	AR	0.870553	0.559105	1.43846	0.0124462	0.0149214	0.529902	0.279553	1.41566	0.0403639	0.0483276	1.1355	0.838658	1.14381	0.01747	0.0209336
CDAN1	ENSG00000140326	OMIM	AR	-	-	-	-	-	0.0757002	0.0798722	-0.870856	0.486682	0.547581	0.0757002	0.0798722	-0.870856	0.486682	0.54637
CDC6	ENSG00000094804	OMIM	AR	0.11355	0	1.18775	0.481047	0.543826	-	-	-	-	-	0.11355	0	1.18775	0.481047	0.540817
CDH15	ENSG00000129910	OMIM	AD	-	-	-	-	-	-	-	-	-	-	0	0.119808	-0.963519	0.565235	0.624483
CDH17	ENSG00000079112	SOD	Not OMIM	0.227101	0.279553	0.428505	0.654444	0.711905	-	-	-	-	-	0.227101	0.279553	0.428505	0.654444	0.709093
CDK10	ENSG00000185324	OMIM	AR	0.0378501	0.0798722	-0.0990581	0.948626	0.956864	-	-	-	-	-	0.0378501	0.0798722	-0.0990581	0.948626	0.956656
CECR1	ENSG00000093072	OMIM	AR	-	-	-	-	-	0.1514	0.0798722	0.0476665	0.967702	0.972271	0.227101	0.0798722	0.351193	0.750818	0.790637
CENPE	ENSG00000138778	OMIM	AR	-	-	-	-	-	0.0378501	0.0798722	-1.36217	0.34212	0.395956	0.0378501	0.0798722	-1.36217	0.34212	0.395776
CENPF	ENSG00000117724	OMIM	AR	0.378501	0.0798722	1.37109	0.235472	0.277056	-	-	-	-	-	0.378501	0.0798722	1.37109	0.235472	0.276284
CENPJ	ENSG00000151849	OMIM	AR	0.11355	0.399361	-0.735464	0.508059	0.570476	-	-	-	-	-	0.1514	0.439297	-0.605009	0.556903	0.616447
CEP152	ENSG00000103995	OMIM	AR	-	-	-	-	-	0	0.119808	-0.0440797	0.981404	0.984025	0	0.119808	-0.0440797	0.981404	0.983781
CEP164	ENSG00000110274	OMIM	AR	0.1514	0.0798722	1.15458	0.341195	0.396397	-	-	-	-	-	0.1514	0.0798722	1.15458	0.341195	0.394793
CEP290	ENSG00000198707	OMIM	AR	-	-	-	-	-	0.189251	0.0798722	0.960706	0.472635	0.533186	0.189251	0.0798722	0.960706	0.472635	0.532692
CEP55	ENSG00000138180	OMIM	AR	0.11355	0	1.07812	0.526321	0.588517	-	-	-	-	-	0.11355	0	1.07812	0.526321	0.585894
CERKL	ENSG00000188452	OMIM	Other	0.1514	0	1.94798	0.227843	0.268261	0.11355	0.0399361	1.32353	0.376031	0.433162	0.1514	0.0399361	1.66765	0.241145	0.282666
CERS3	ENSG00000154227	OMIM	AR	0.0378501	0.0798722	-0.703106	0.62314	0.683185	-	-	-	-	-	0.0378501	0.0798722	-0.703106	0.62314	0.680568
CETP	ENSG00000087237	OMIM	AD	0.227101	0.0798722	1.68108	0.173301	0.205571	-	-	-	-	-	0.227101	0.0798722	1.68108	0.173301	0.205004
CFHR5	ENSG00000134389	OMIM	AD	0.681302	0.159744	0.911163	0.282479	0.330052	-	-	-	-	-	0.681302	0.159744	0.911163	0.282479	0.329252
CFI	ENSG00000205403	OMIM	AD	-	-	-	-	-	0.0378501	0.119808	-0.936091	0.455382	0.514997	0.0378501	0.119808	-0.936091	0.455382	0.514538
CFTR	ENSG00000001626	OMIM	ADAR	0.378501	0.0399361	1.45729	0.207848	0.245445	1.02195	0.359425	0.490612	0.44286	0.502617	1.09765	0.359425	0.738164	0.242274	0.283947
CHI3L1	ENSG00000133048	OMIM	AD	0.0378501	0.199681	-1.6197	0.184384	0.218347	-	-	-	-	-	0.0378501	0.199681	-1.6197	0.184384	0.217738
CHIT1	ENSG00000133063	OMIM	AR	0.0378501	0.159744	0.109336	0.934348	0.946366	-	-	-	-	-	0.0378501	0.159744	0.109336	0.934348	0.945532
CHRNA1	ENSG00000138435	OMIM	ADAR	-	-	-	-	-	-	-	-	-	-	0.0757002	0.0798722	1.26929	0.432177	0.490292
CHRNA2	ENSG00000120903	OMIM	AD	0.0757002	0.0798722	0.623213	0.640976	0.69911	-	-	-	-	-	0.0757002	0.0798722	0.623213	0.640976	0.696469
CHRNA3	ENSG00000080644	OMIM	Other	0.11355	0.199681	-0.572477	0.617715	0.678152	-	-	-	-	-	0.11355	0.199681	-0.572477	0.617715	0.675542
CHRNA4	ENSG00000101204	OMIM	AD	0.11355	0	1.0807	0.525243	0.5875	-	-	-	-	-	0.11355	0	1.0807	0.525243	0.584777
CHRNA5	ENSG00000169684	OMIM	Other	0.227101	0.0798722	1.80459	0.15246	0.181267	-	-	-	-	-	0.227101	0.0798722	1.80459	0.15246	0.180841
CHRND	ENSG00000135902	OMIM	AR	0.0378501	0.0798722	-0.24541	0.852698	0.876403	-	-	-	-	-	0.0378501	0.0798722	-0.24541	0.852698	0.874896
CHRNE	ENSG00000108556	OMIM	AR	0.1514	0	1.26801	0.445212	0.507016	0.11355	0	1.09187	0.521165	0.582274	0.1514	0	1.26801	0.445212	0.504097
CHRNG	ENSG00000196811	OMIM	AR	-	-	-	-	-	0.1514	0.0399361	1.03149	0.41595	0.474776	0.1514	0.0399361	1.03149	0.41595	0.473179
CIITA	ENSG00000179583	OMIM	AR	0.0757002	0.0798722	0.309948	0.829777	0.85461	-	-	-	-	-	0.0757002	0.0798722	0.309948	0.829777	0.853327
CILP	ENSG00000138615	OMIM	Other	0.0757002	0.0399361	0.527174	0.731008	0.779317	-	-	-	-	-	0.0757002	0.0399361	0.527174	0.731008	0.777429
CLCN1	ENSG00000188037	OMIM	ADAR	0.0378501	0.119808	-1.04552	0.483561	0.546092	0.189251	0.199681	-0.843506	0.378905	0.436158	0.189251	0.279553	-1.19119	0.185923	0.219523
CLCN2	ENSG00000114859	OMIM	AD	0.0378501	0.0798722	0.143362	0.929408	0.942088	-	-	-	-	-	0.0378501	0.0798722	0.143362	0.929408	0.941422
CLCNKA	ENSG00000186510	OMIM	Other	0.264951	0.119808	0.000664183	0.999455	0.999455	-	-	-	-	-	0.264951	0.119808	0.000664183	0.999455	0.999518
CLN3	ENSG00000188603	OMIM	AR	-	-	-	-	-	0.0757002	0.0399361	0.157332	0.909465	0.926296	0.0757002	0.0399361	0.157332	0.909465	0.925233
CLN8	ENSG00000182372	OMIM	AR	-	-	-	-	-	0	0.119808	-1.78075	0.270217	0.316004	0	0.119808	-1.78075	0.270217	0.315544
CLPB	ENSG00000162129	OMIM	AR	-	-	-	-	-	-	-	-	-	-	0.0378501	0.0798722	-0.379898	0.799925	0.826193
CLTCL1	ENSG00000070371	SOD	Not OMIM	0.378501	0.479233	0.514388	0.494841	0.557521	-	-	-	-	-	0.378501	0.479233	0.514388	0.494841	0.554541
CNBD1	ENSG00000176571	SOD	Not OMIM	0.0757002	0.119808	-0.591496	0.62429	0.684176	-	-	-	-	-	0.0757002	0.119808	-0.591496	0.62429	0.68154
CNGA1	ENSG00000198515	OMIM	Other	0.0757002	0.119808	0.591212	0.641696	0.699785	0.189251	0.239617	-0.716578	0.460244	0.520034	0.227101	0.279553	-0.183745	0.848065	0.870516
CNGA3	ENSG00000144191	OMIM	AR	-	-	-	-	-	0.11355	0.199681	-0.56812	0.6158	0.675064	0.1514	0.239617	-0.82444	0.410162	0.467169
CNGB3	ENSG00000170289	OMIM	AR	0.340651	0.0399361	1.64648	0.185484	0.219612	0.11355	0.0798722	0.498471	0.720906	0.771674	0.378501	0.0798722	1.55757	0.173907	0.205659
CNKSR1	ENSG00000142675	SOD	Not OMIM	0.0378501	0.119808	-0.809736	0.571874	0.634112	-	-	-	-	-	0.0378501	0.119808	-0.809736	0.571874	0.630887
CNTN2	ENSG00000184144	OMIM	AR	0	0.119808	-1.72147	0.344615	0.400237	-	-	-	-	-	0	0.119808	-1.72147	0.344615	0.398547
CNTRL	ENSG00000119397	SOD	Not OMIM	0.302801	0.159744	0.71517	0.430312	0.491211	-	-	-	-	-	0.302801	0.159744	0.71517	0.430312	0.488348
COASY	ENSG00000068120	OMIM	AR	0.189251	0.199681	-0.148474	0.883073	0.903559	-	-	-	-	-	0.189251	0.199681	-0.148474	0.883073	0.901943
COL10A1	ENSG00000123500	OMIM	AD	0.0757002	0.119808	-0.278991	0.820983	0.846303	-	-	-	-	-	0.0757002	0.119808	-0.278991	0.820983	0.845113
COL17A1	ENSG00000065618	OMIM	AR	0.1514	0	1.63335	0.316778	0.369106	-	-	-	-	-	0.1514	0.0399361	0.403983	0.751257	0.79094
COL18A1	ENSG00000182871	OMIM	AR	0.264951	0	2.61116	0.103157	0.123058	0.1514	0	2.17442	0.195287	0.230659	0.264951	0	2.61116	0.103157	0.122851
COL4A2	ENSG00000134871	OMIM	AD	0.0757002	0.0399361	1.39337	0.348721	0.404735	-	-	-	-	-	0.0757002	0.0399361	1.39337	0.348721	0.402967
COL4A3	ENSG00000169031	OMIM	AD	-	-	-	-	-	0.0378501	0.159744	-0.321178	0.829847	0.852962	0.0378501	0.199681	-0.481363	0.738413	0.782341
COL4A4	ENSG00000081052	OMIM	ADAR	0.0757002	0.0399361	1.27596	0.353082	0.409593	0.1514	0.199681	0.0909379	0.923702	0.937954	0.227101	0.239617	0.525196	0.528092	0.587782
COL6A3	ENSG00000163359	OMIM	AR	0.0757002	0.119808	-0.0672461	0.960113	0.965655	-	-	-	-	-	0.0757002	0.119808	-0.0672461	0.960113	0.965577
COL7A1	ENSG00000114270	CPG	Not OMIM	0.227101	0.0399361	1.05255	0.388566	0.447589	0.264951	0.119808	0.32672	0.744197	0.787072	0.454201	0.159744	0.475254	0.575872	0.635075
COLEC11	ENSG00000118004	OMIM	AR	0.0757002	0.119808	-0.140717	0.911825	0.928072	-	-	-	-	-	0.0757002	0.119808	-0.140717	0.911825	0.927034
COLGALT1	ENSG00000130309	OMIM	AR	-	-	-	-	-	-	-	-	-	-	0.11355	0.0399361	1.10604	0.393579	0.450271
COLQ	ENSG00000206561	OMIM	AR	-	-	-	-	-	0.0378501	0.119808	-1.27089	0.364412	0.42046	0.0757002	0.159744	-1.05408	0.36857	0.424164
CORIN	ENSG00000145244	OMIM	Other	0.227101	0.279553	-0.260715	0.744118	0.787451	-	-	-	-	-	0.227101	0.279553	-0.260715	0.744118	0.785896
COX10	ENSG00000006695	OMIM	AR	-	-	-	-	-	0.0378501	0.0798722	-1.50952	0.292131	0.340385	0.0378501	0.0798722	-1.50952	0.292131	0.340074
COX15	ENSG00000014919	OMIM	AR	-	-	-	-	-	0.0378501	0.0798722	0.136015	0.934855	0.946889	0.11355	0.0798722	0.639229	0.660012	0.714093
COX6A2	ENSG00000156885	OMIM	AR	0.11355	0	0.999558	0.560682	0.62304	-	-	-	-	-	0.11355	0	0.999558	0.560682	0.620106
CPA6	ENSG00000165078	OMIM	AR	0.0757002	0.119808	0.300412	0.809836	0.836049	-	-	-	-	-	0.11355	0.119808	0.467662	0.693349	0.745088
CPAMD8	ENSG00000160111	OMIM	AR	0.0757002	0.0399361	0.73027	0.640966	0.69911	-	-	-	-	-	0.0757002	0.0399361	0.73027	0.640966	0.696469
CPOX	ENSG00000080819	OMIM	AD	-	-	-	-	-	0.11355	0.0399361	2.06008	0.215475	0.254081	0.11355	0.119808	0.466981	0.698095	0.749215
CPS1	ENSG00000021826	OMIM	AR	0.11355	0	1.97981	0.227575	0.267968	-	-	-	-	-	0.11355	0	1.97981	0.227575	0.267257
CPT1C	ENSG00000169169	OMIM	AD	0.0757002	0.119808	-0.347554	0.797437	0.824531	-	-	-	-	-	0.0757002	0.119808	-0.347554	0.797437	0.82384
CPT2	ENSG00000157184	OMIM	AR	-	-	-	-	-	0.264951	0.0399361	2.03778	0.0982444	0.117167	0.264951	0.0798722	1.94637	0.0994214	0.118438
CR2	ENSG00000117322	OMIM	AR	0.227101	0.0798722	-0.293672	0.780668	0.811829	-	-	-	-	-	0.227101	0.0798722	-0.293672	0.780668	0.81083
CRAT	ENSG00000095321	OMIM	AR	-	-	-	-	-	-	-	-	-	-	0.0757002	0.0399361	2.01047	0.157866	0.187069
CRB1	ENSG00000134376	OMIM	AR	0.189251	0	3.53179	0.103848	0.123871	0.302801	0.119808	2.11483	0.0816576	0.0974761	0.416351	0.119808	3.0638	0.0111426	0.0133558
CRB2	ENSG00000148204	OMIM	AR	0.189251	0	2.68632	0.135377	0.161217	-	-	-	-	-	0.189251	0.0399361	1.35662	0.318609	0.369939
CRYBA4	ENSG00000196431	OMIM	Other	0.0378501	0.0798722	0.23784	0.867714	0.890065	-	-	-	-	-	0.0378501	0.0798722	0.23784	0.867714	0.888159
CSF2RB	ENSG00000100368	OMIM	AR	0.340651	0.159744	1.28	0.128768	0.153386	-	-	-	-	-	0.340651	0.159744	1.28	0.128768	0.153062
CSF3R	ENSG00000119535	OMIM	AR	0.0757002	0.0399361	0.300843	0.835787	0.860291	0.0757002	0.0399361	0.300843	0.835787	0.858148	0.0757002	0.0399361	0.300843	0.835787	0.858889
CSMD3	ENSG00000164796	SOD	Not OMIM	0.0757002	0.0798722	-0.0939696	0.943793	0.953784	-	-	-	-	-	0.0757002	0.0798722	-0.0939696	0.943793	0.953372
CSPP1	ENSG00000104218	OMIM	AR	0.0757002	0.0399361	0.277714	0.838956	0.863298	-	-	-	-	-	0.0757002	0.0399361	0.277714	0.838956	0.861977
CTC1	ENSG00000178971	OMIM	AR	-	-	-	-	-	0.11355	0.119808	-0.659133	0.565959	0.625968	0.11355	0.119808	-0.659133	0.565959	0.625076
CTH	ENSG00000116761	OMIM	AR	0.11355	0	2.03791	0.213654	0.252152	-	-	-	-	-	0.11355	0	2.03791	0.213654	0.251492
CTNS	ENSG00000040531	OMIM	AR	-	-	-	-	-	0.0757002	0.0399361	0.33338	0.82009	0.844155	0.11355	0.0399361	0.971023	0.472866	0.532878
CTSC	ENSG00000109861	OMIM	AR	-	-	-	-	-	-	-	-	-	-	0.0757002	0.0399361	0.528631	0.708386	0.758344
CTSK	ENSG00000143387	OMIM	AR	0.11355	0	1.13198	0.503639	0.566106	-	-	-	-	-	0.11355	0	1.13198	0.503639	0.563396
CUBN	ENSG00000107611	OMIM	AR	0.340651	0.399361	1.18059	0.124364	0.148178	0.11355	0	1.81377	0.27015	0.315984	0.340651	0.399361	1.18059	0.124364	0.147872
CUL7	ENSG00000044090	OMIM	AR	0.189251	0.0798722	0.830759	0.514311	0.576428	-	-	-	-	-	0.189251	0.0798722	0.830759	0.514311	0.573824
CYP17A1	ENSG00000148795	OMIM	AR	0.11355	0	1.48776	0.374323	0.432398	-	-	-	-	-	0.1514	0	1.63464	0.319417	0.370849
CYP1B1	ENSG00000138061	OMIM	AR	0.302801	0.0399361	1.40958	0.266628	0.31216	0.492051	0	2.3003	0.132671	0.157694	0.529902	0.0399361	1.95111	0.0989303	0.117871
CYP24A1	ENSG00000019186	OMIM	AR	-	-	-	-	-	0.492051	0.0798722	0.927463	0.329656	0.382154	0.529902	0.0798722	1.14818	0.224966	0.264312
CYP27A1	ENSG00000135929	OMIM	AR	0.1514	0.119808	0.13855	0.907702	0.92482	0.0378501	0.199681	-1.38975	0.259362	0.303977	0.189251	0.279553	-0.651758	0.47513	0.535121
CYP2C8	ENSG00000138115	SOD	Not OMIM	0.227101	0.559105	-0.353259	0.635328	0.694471	-	-	-	-	-	0.227101	0.559105	-0.353259	0.635328	0.691717
CYP2C9	ENSG00000138109	OMIM	AD	0.11355	0.0399361	1.83939	0.180209	0.213621	-	-	-	-	-	0.11355	0.0399361	1.83939	0.180209	0.213017
CYP2R1	ENSG00000186104	OMIM	AR	0.227101	0.0798722	1.15858	0.360895	0.417995	-	-	-	-	-	0.227101	0.0798722	1.15858	0.360895	0.416088
CYP3A5	ENSG00000106258	OMIM	Other	0.0757002	0.119808	-0.245639	0.853101	0.876753	-	-	-	-	-	0.0757002	0.119808	-0.245639	0.853101	0.875253
CYP4V2	ENSG00000145476	OMIM	AR	-	-	-	-	-	0.0757002	0.0399361	1.357	0.420767	0.479589	0.0757002	0.0399361	1.357	0.420767	0.47819
CYP7B1	ENSG00000172817	OMIM	AR	0.1514	0.0798722	0.114479	0.91969	0.934439	0.11355	0.0399361	0.384819	0.7712	0.804073	0.1514	0.0798722	0.114479	0.91969	0.933521
DAG1	ENSG00000173402	OMIM	AR	-	-	-	-	-	0.189251	0.0798722	1.26348	0.217949	0.256761	0.189251	0.0798722	1.26348	0.217949	0.256375
DARS2	ENSG00000117593	OMIM	AR	0.0378501	0.119808	0.223771	0.893155	0.911933	-	-	-	-	-	0.0378501	0.119808	0.223771	0.893155	0.910761
DBH	ENSG00000123454	OMIM	AR	0.1514	0	1.22408	0.46269	0.525246	-	-	-	-	-	0.1514	0	1.22408	0.46269	0.522307
DBT	ENSG00000137992	OMIM	AR	0	0.239617	-1.08381	0.501534	0.56415	0.189251	0.239617	0.273585	0.784775	0.812784	0.189251	0.239617	0.273585	0.784775	0.813514
DCHS1	ENSG00000166341	OMIM	ADAR	-	-	-	-	-	0.11355	0.0798722	0.692455	0.532045	0.592564	0.11355	0.0798722	0.692455	0.532045	0.591554
DDB2	ENSG00000134574	CPG	Not OMIM	-	-	-	-	-	-	-	-	-	-	0.11355	0	1.1637	0.490047	0.549677
DDX10	ENSG00000178105	SOD	Not OMIM	0.11355	0	1.76431	0.282665	0.330242	-	-	-	-	-	0.11355	0	1.76431	0.282665	0.329444
DDX41	ENSG00000183258	OMIM	AD	0.0378501	0.119808	-2.26384	0.0817482	0.0976271	-	-	-	-	-	0.0757002	0.119808	-1.63198	0.155595	0.184448
DDX58	ENSG00000107201	OMIM	AD	0.189251	0.279553	0.295217	0.78189	0.812658	-	-	-	-	-	0.189251	0.279553	0.295217	0.78189	0.81172
DFNA5	ENSG00000105928	OMIM	AD	0.340651	0.0798722	1.11759	0.261585	0.306513	-	-	-	-	-	0.340651	0.0798722	1.11759	0.261585	0.305805
DGUOK	ENSG00000114956	OMIM	AR	-	-	-	-	-	-	-	-	-	-	0.11355	0	1.19201	0.478434	0.538187
DHCR7	ENSG00000172893	OMIM	AR	0.264951	0.0399361	1.35694	0.340687	0.395939	0.605602	0.0798722	1.78416	0.101303	0.120723	0.605602	0.119808	1.64955	0.108156	0.128755
DHODH	ENSG00000102967	OMIM	AR	0.1514	0	1.96728	0.22515	0.265292	0.0378501	0.0798722	-0.947838	0.542122	0.60242	0.189251	0.0798722	0.805806	0.512442	0.571902
DHTKD1	ENSG00000181192	OMIM	ADAR	0.264951	0.0798722	1.14648	0.291932	0.340811	-	-	-	-	-	0.264951	0.0798722	1.14648	0.291932	0.339867
DHX16	ENSG00000204560	OMIM	Other	0.11355	0.119808	-0.300954	0.809567	0.835833	-	-	-	-	-	0.11355	0.119808	-0.300954	0.809567	0.834727
DHX38	ENSG00000140829	OMIM	AR	0.11355	0	2.4872	0.169326	0.200959	-	-	-	-	-	0.11355	0	2.4872	0.169326	0.200423
DIABLO	ENSG00000184047	OMIM	AD	0.0757002	0.0399361	0.950975	0.566012	0.628361	-	-	-	-	-	0.0757002	0.0399361	0.950975	0.566012	0.625078
DIAPH3	ENSG00000139734	OMIM	AD	0.302801	0.0399361	1.74069	0.219834	0.259203	-	-	-	-	-	0.302801	0.0399361	1.74069	0.219834	0.258477
DIS3	ENSG00000083520	SOD	Not OMIM	0.1514	0	2.3704	0.154578	0.183723	-	-	-	-	-	0.1514	0	2.3704	0.154578	0.183284
DMGDH	ENSG00000132837	OMIM	AR	0.340651	0.239617	-0.609007	0.461548	0.52412	0	0.439297	-1.70028	0.269828	0.315665	0.340651	0.678914	-1.02222	0.154821	0.183558
DMPK	ENSG00000104936	OMIM	AD	0.11355	0	3.71868	0.0383012	0.0458628	-	-	-	-	-	0.11355	0	3.71868	0.0383012	0.0458495
DNA2	ENSG00000138346	OMIM	ADAR	0.1514	0	1.35687	0.410491	0.470318	-	-	-	-	-	0.1514	0	1.35687	0.410491	0.467476
DNAAF2	ENSG00000165506	OMIM	Other	-	-	-	-	-	-	-	-	-	-	0.0757002	0.0399361	1.3913	0.335813	0.389024
DNAH1	ENSG00000114841	OMIM	AR	0.189251	0.159744	0.578667	0.605085	0.666694	0.189251	0.279553	-1.36566	0.121828	0.144967	0.264951	0.439297	-1.01036	0.198061	0.233452
DNAH11	ENSG00000105877	OMIM	AR	0.264951	0.0798722	1.63645	0.152536	0.181342	-	-	-	-	-	0.264951	0.0798722	1.63645	0.152536	0.180917
DNAH17	ENSG00000187775	OMIM	AR	0.264951	0.239617	0.243795	0.783478	0.813715	-	-	-	-	-	0.264951	0.239617	0.243795	0.783478	0.812729
DNAH5	ENSG00000039139	OMIM	Other	0.643452	0.159744	1.83654	0.0372757	0.0446386	0.378501	0.0399361	1.76164	0.127428	0.151575	0.681302	0.159744	1.86128	0.0340258	0.0407408
DNAH9	ENSG00000007174	OMIM	AR	0.0757002	0.239617	0.217031	0.862773	0.885779	-	-	-	-	-	0.0757002	0.239617	0.217031	0.862773	0.883907
DNAI2	ENSG00000171595	OMIM	Other	0.0378501	0.159744	-0.184298	0.898982	0.917009	-	-	-	-	-	0.0378501	0.159744	-0.184298	0.898982	0.915753
DNASE1	ENSG00000213918	OMIM	AD	0.227101	0.0399361	2.6603	0.117548	0.14008	-	-	-	-	-	0.227101	0.0399361	2.6603	0.117548	0.13982
DNMBP	ENSG00000107554	OMIM	AR	0.11355	0	1.00191	0.559678	0.622023	-	-	-	-	-	0.11355	0	1.00191	0.559678	0.619097
DNMT3A	ENSG00000119772	OMIM	AD	-	-	-	-	-	-	-	-	-	-	0.0378501	0.0798722	-0.588803	0.679509	0.732016
DOCK6	ENSG00000130158	OMIM	AR	0.189251	0	1.48441	0.359986	0.417081	-	-	-	-	-	0.227101	0.0399361	1.87185	0.231945	0.272328
DOK7	ENSG00000175920	OMIM	AR	-	-	-	-	-	0.189251	0	1.65016	0.307837	0.357965	0.189251	0	1.65016	0.307837	0.357853
DPH1	ENSG00000108963	OMIM	AR	0.11355	0.0399361	0.654302	0.619151	0.679399	-	-	-	-	-	0.11355	0.0399361	0.654302	0.619151	0.676822
DPYD	ENSG00000188641	OMIM	AR	0.11355	0.159744	-0.726636	0.49903	0.56147	0.0757002	0.0399361	0.541162	0.727479	0.776107	0.11355	0.159744	-0.726636	0.49903	0.558678
DPYS	ENSG00000147647	OMIM	AR	0.11355	0.0399361	1.13594	0.469205	0.531992	0.0757002	0.159744	-0.978072	0.381946	0.43942	0.189251	0.199681	-0.305982	0.742723	0.785267
DSC3	ENSG00000134762	OMIM	AR	0.0757002	0.199681	0.0823815	0.946138	0.955186	-	-	-	-	-	0.0757002	0.199681	0.0823815	0.946138	0.955083
DSG4	ENSG00000175065	OMIM	AR	0.0757002	0.0399361	0.782722	0.553345	0.615918	-	-	-	-	-	0.0757002	0.0399361	0.782722	0.553345	0.61294
DSP	ENSG00000096696	OMIM	ADAR	0.0757002	0.0798722	-0.150355	0.909718	0.926401	-	-	-	-	-	0.0757002	0.0798722	-0.150355	0.909718	0.925311
DST	ENSG00000151914	OMIM	AR	0.0757002	0.0399361	0.0315915	0.982392	0.984441	-	-	-	-	-	0.0757002	0.0399361	0.0315915	0.982392	0.984584
DUOX2	ENSG00000140279	OMIM	AR	0.227101	0.159744	0.952801	0.353526	0.410039	0.302801	0.159744	1.34114	0.125207	0.14896	0.492051	0.319489	1.17851	0.100632	0.119863
DUSP6	ENSG00000139318	OMIM	AD	-	-	-	-	-	0.264951	0.0399361	1.27285	0.306523	0.356568	0.264951	0.0399361	1.27285	0.306523	0.356379
DYNC2H1	ENSG00000187240	OMIM	AR	0.302801	0.399361	0.459375	0.567946	0.630357	0.1514	0.399361	-0.0421531	0.964304	0.969865	0.302801	0.559105	-0.203948	0.783125	0.812524
DYSF	ENSG00000135636	OMIM	AR	0.1514	0.119808	0.534367	0.631796	0.691316	0.1514	0.159744	-0.0209112	0.982851	0.985135	0.227101	0.239617	0.241572	0.776452	0.808053
EARS2	ENSG00000103356	OMIM	AR	-	-	-	-	-	-	-	-	-	-	0.11355	0	1.19482	0.477297	0.537101
ECE1	ENSG00000117298	OMIM	AD	-	-	-	-	-	0.1514	0	1.25165	0.451272	0.511165	0.1514	0	1.25165	0.451272	0.510298
ECEL1	ENSG00000171551	OMIM	AR	-	-	-	-	-	0.0378501	0.0798722	-0.527667	0.71941	0.77046	0.0378501	0.0798722	-0.527667	0.71941	0.76795
ECHS1	ENSG00000127884	OMIM	AR	0.11355	0	1.23058	0.462826	0.525358	0.189251	0.0798722	0.909666	0.456812	0.516523	0.302801	0.0798722	1.26574	0.270394	0.315728
ECM1	ENSG00000143369	OMIM	AR	0.11355	0	2.37476	0.156262	0.185692	-	-	-	-	-	0.11355	0	2.37476	0.156262	0.185211
ECT2L	ENSG00000203734	SOD	Not OMIM	1.09765	0.678914	0.0901638	0.864334	0.887055	-	-	-	-	-	1.09765	0.678914	0.0901638	0.864334	0.885218
EEF2	ENSG00000167658	OMIM	AD	0.1514	0	1.46198	0.371427	0.429195	-	-	-	-	-	0.1514	0	1.46198	0.371427	0.42701
EFHC1	ENSG00000096093	OMIM	AD	0.189251	0.0399361	1.53121	0.23822	0.280171	-	-	-	-	-	0.189251	0.0399361	1.53121	0.23822	0.279362
EGF	ENSG00000138798	OMIM	Other	0.11355	0.199681	-0.430275	0.678794	0.734324	-	-	-	-	-	0.11355	0.199681	-0.430275	0.678794	0.731396
EHHADH	ENSG00000113790	OMIM	AD	0.227101	0.159744	0.675006	0.529854	0.592229	-	-	-	-	-	0.227101	0.159744	0.675006	0.529854	0.589326
EIF2B2	ENSG00000119718	OMIM	AR	-	-	-	-	-	0.0378501	0.0798722	-0.451903	0.732847	0.780139	0.0378501	0.0798722	-0.451903	0.732847	0.77852
EIF2B5	ENSG00000145191	OMIM	AR	-	-	-	-	-	0.0757002	0.119808	-1.37491	0.271882	0.317718	0.11355	0.119808	-1.01722	0.382901	0.438949
ELAC2	ENSG00000006744	OMIM	AR	0.0378501	0.0798722	-1.08217	0.439147	0.500641	-	-	-	-	-	0.0378501	0.0798722	-1.08217	0.439147	0.497732
ELMOD3	ENSG00000115459	OMIM	AR	0.0757002	0.0399361	0.666628	0.648629	0.706352	-	-	-	-	-	0.0757002	0.0399361	0.666628	0.648629	0.703715
ELP2	ENSG00000134759	OMIM	AR	0.0757002	0.159744	-0.430386	0.740713	0.78581	-	-	-	-	-	0.0757002	0.159744	-0.430386	0.740713	0.784087
EMC1	ENSG00000127463	OMIM	AR	0.1514	0	1.81412	0.271273	0.317438	-	-	-	-	-	0.1514	0	1.81412	0.271273	0.316683
EMR2	ENSG00000127507	OMIM	AD	0.1514	0.359425	-0.75032	0.369197	0.426902	-	-	-	-	-	0.1514	0.359425	-0.75032	0.369197	0.424695
ENO3	ENSG00000108515	OMIM	AR	-	-	-	-	-	-	-	-	-	-	0.0378501	0.0798722	-0.904361	0.560641	0.620104
ENPEP	ENSG00000138792	SOD	Not OMIM	0.189251	0	2.06007	0.196571	0.232384	-	-	-	-	-	0.189251	0	2.06007	0.196571	0.23173
EPB42	ENSG00000166947	OMIM	Other	0.11355	0	2.31853	0.167398	0.198705	-	-	-	-	-	0.11355	0	2.31853	0.167398	0.198171
EPHX2	ENSG00000120915	OMIM	AD	0.11355	0	1.09335	0.519881	0.582203	-	-	-	-	-	0.11355	0	1.09335	0.519881	0.579422
EPX	ENSG00000121053	OMIM	AR	0.1514	0.239617	-0.57711	0.577271	0.639584	-	-	-	-	-	0.1514	0.239617	-0.57711	0.577271	0.636394
ERBB4	ENSG00000178568	OMIM	AD	-	-	-	-	-	0.0757002	0.0399361	0.909221	0.494191	0.555345	0.0757002	0.119808	-0.18617	0.877228	0.896555
ERCC2	ENSG00000104884	SOD	Not OMIM	0.189251	0.0798722	0.0340516	0.975732	0.978822	0.1514	0.0399361	0.667514	0.597958	0.657712	0.302801	0.119808	0.223288	0.812107	0.836961
ERCC3	ENSG00000163161	CPG	Not OMIM	0.1514	0	1.51141	0.359033	0.416116	-	-	-	-	-	0.1514	0	1.51141	0.359033	0.414275
ERCC4	ENSG00000175595	CPG	Not OMIM	0.11355	0.0798722	0.677873	0.630273	0.689865	0.11355	0	1.04719	0.539854	0.60011	0.227101	0.0798722	1.06794	0.408515	0.465529
ERMAP	ENSG00000164010	OMIM	Other	0	0.119808	-1.8654	0.248416	0.291744	-	-	-	-	-	0	0.119808	-1.8654	0.248416	0.290907
ESR2	ENSG00000140009	OMIM	AD	0.189251	0	2.23865	0.158841	0.188708	-	-	-	-	-	0.189251	0	2.23865	0.158841	0.18821
ETFA	ENSG00000140374	OMIM	AR	0.1514	0	1.26794	0.444781	0.506567	-	-	-	-	-	0.1514	0	1.26794	0.444781	0.503646
ETFDH	ENSG00000171503	OMIM	AR	0.11355	0.0798722	-0.601877	0.617478	0.677991	0.11355	0.0399361	0.282625	0.83427	0.856956	0.1514	0.119808	-0.650757	0.54149	0.601036
ETV4	ENSG00000175832	SOD	Not OMIM	0	0.439297	-1.72121	0.263887	0.309081	-	-	-	-	-	0	0.439297	-1.72121	0.263887	0.308382
EVC2	ENSG00000173040	OMIM	ADAR	0.11355	0.0399361	0.309151	0.820366	0.845791	0.0378501	0.0798722	-0.330182	0.817479	0.841662	0.11355	0.0798722	0.0825742	0.947896	0.956227
EXOSC2	ENSG00000130713	OMIM	AR	0.0378501	0.0798722	1.09144	0.452477	0.514659	-	-	-	-	-	0.0378501	0.0798722	1.09144	0.452477	0.51155
EXTL3	ENSG00000012232	OMIM	AR	-	-	-	-	-	-	-	-	-	-	0.0378501	0.0798722	-1.28623	0.359954	0.415094
EYS	ENSG00000188107	OMIM	AR	0.492051	0.159744	2.21581	0.0177025	0.021221	0.416351	0.119808	2.17829	0.018458	0.0221247	0.605602	0.239617	1.80548	0.0180143	0.0215842
F11	ENSG00000088926	OMIM	ADAR	0.0757002	0.119808	0.360071	0.787095	0.816078	0.189251	0.239617	0.963792	0.387988	0.44613	0.264951	0.319489	0.87257	0.359412	0.41459
F2	ENSG00000180210	OMIM	ADAR	-	-	-	-	-	0.302801	0.0798722	0.491441	0.639672	0.697109	0.302801	0.0798722	0.491441	0.639672	0.695339
F5	ENSG00000198734	OMIM	AD	0.0757002	0.0399361	1.14804	0.470932	0.53382	-	-	-	-	-	0.0757002	0.0798722	0.682888	0.623221	0.680609
F7	ENSG00000057593	OMIM	AR	-	-	-	-	-	0.227101	0.559105	-0.807731	0.311692	0.362014	0.264951	0.599042	-0.708998	0.359164	0.414395
FAH	ENSG00000103876	CPG	Not OMIM	0.1514	0	1.409	0.390747	0.449804	0.227101	0	3.29868	0.047844	0.0572621	0.264951	0	3.33188	0.044573	0.0533248
FAM111A	ENSG00000166801	OMIM	AD	0.340651	0	2.24332	0.148765	0.176934	-	-	-	-	-	0.340651	0	2.24332	0.148765	0.176538
FAM111B	ENSG00000189057	OMIM	AD	0.0757002	0.159744	0.615665	0.618352	0.678736	-	-	-	-	-	0.0757002	0.159744	0.615665	0.618352	0.676137
FAM135B	ENSG00000147724	SOD	Not OMIM	0.0757002	0.0399361	0.552472	0.714493	0.765897	-	-	-	-	-	0.0757002	0.0399361	0.552472	0.714493	0.763558
FAM161A	ENSG00000170264	OMIM	Other	0.1514	0.199681	-0.16558	0.886514	0.906215	0.0757002	0.0798722	-0.632535	0.637419	0.694772	0.1514	0.199681	-0.16558	0.886514	0.904811
FAM166A	ENSG00000188163	SOD	Not OMIM	0	0.159744	-0.0863993	0.96316	0.968231	-	-	-	-	-	0	0.159744	-0.0863993	0.96316	0.968209
FAM186A	ENSG00000185958	SOD	Not OMIM	0.189251	0.159744	0.778497	0.487689	0.550219	-	-	-	-	-	0.189251	0.159744	0.778497	0.487689	0.547267
FAM20A	ENSG00000108950	OMIM	AR	0.11355	0.0798722	0.470098	0.722405	0.772508	0.0378501	0.0798722	-0.123957	0.936629	0.948358	0.11355	0.0798722	0.470098	0.722405	0.770415
FAM83H	ENSG00000180921	OMIM	AD	0.378501	0.0798722	1.41614	0.189261	0.223951	-	-	-	-	-	0.378501	0.0798722	1.41614	0.189261	0.22333
FAN1	ENSG00000198690	OMIM	AR	0.189251	0.0798722	1.29965	0.279193	0.326377	-	-	-	-	-	0.189251	0.0798722	1.29965	0.279193	0.325518
FANCA	ENSG00000187741	CPG	Not OMIM	0.11355	0.0399361	0.58225	0.651639	0.709185	0.189251	0.0399361	0.475038	0.704258	0.7569	0.264951	0.0798722	0.315681	0.759868	0.796389
FANCC	ENSG00000158169	CPG	Not OMIM	0.1514	0	1.40116	0.394474	0.453682	0.1514	0	1.40116	0.394474	0.452773	0.1514	0	1.40116	0.394474	0.451196
FANCM	ENSG00000187790	CPG	Not OMIM	0.1514	0.199681	-1.12563	0.256937	0.301244	-	-	-	-	-	0.1514	0.199681	-1.12563	0.256937	0.300483
FAT1	ENSG00000083857	SOD	Not OMIM	0.1514	0.0798722	0.244555	0.838577	0.862971	-	-	-	-	-	0.1514	0.0798722	0.244555	0.838577	0.861644
FAT2	ENSG00000086570	OMIM	AD	0.1514	0.0399361	0.603627	0.648059	0.705786	-	-	-	-	-	0.1514	0.0399361	0.603627	0.648059	0.703144
FBLN2	ENSG00000163520	SOD	Not OMIM	0	0.758786	-2.29901	0.126038	0.150159	-	-	-	-	-	0	0.758786	-2.29901	0.126038	0.14985
FBN2	ENSG00000138829	OMIM	AD	-	-	-	-	-	-	-	-	-	-	0.0378501	0.0798722	-0.732089	0.622724	0.680256
FBXL4	ENSG00000112234	OMIM	AR	0.1514	0	1.22656	0.46152	0.52412	0.1514	0	1.24461	0.454181	0.513912	0.189251	0	1.40064	0.390778	0.447425
FCGR3B	ENSG00000162747	OMIM	Other	0	0.159744	-0.831636	0.616458	0.67735	-	-	-	-	-	0	0.159744	-0.831636	0.616458	0.674629
FCRL4	ENSG00000163518	SOD	Not OMIM	0.11355	0.0798722	0.260081	0.838025	0.862467	-	-	-	-	-	0.11355	0.0798722	0.260081	0.838025	0.861133
FDXR	ENSG00000161513	OMIM	AR	0.0378501	0.119808	-1.84901	0.18619	0.220429	-	-	-	-	-	0.0378501	0.119808	-1.84901	0.18619	0.219822
FFAR4	ENSG00000186188	OMIM	Other	0.11355	0	1.1433	0.498647	0.561219	-	-	-	-	-	0.11355	0	1.1433	0.498647	0.558408
FGA	ENSG00000171560	OMIM	ADAR	0.0757002	0.0798722	-0.254099	0.848943	0.872802	-	-	-	-	-	0.0757002	0.0798722	-0.254099	0.848943	0.871214
FGD4	ENSG00000139132	OMIM	AR	0.11355	0.0399361	1.10204	0.488151	0.550652	-	-	-	-	-	0.11355	0.0399361	1.10204	0.488151	0.547747
FGG	ENSG00000171557	OMIM	AR	-	-	-	-	-	1.2112	0.838658	-0.953359	0.0269084	0.0322355	1.2112	0.838658	-0.953359	0.0269084	0.0322237
FIG4	ENSG00000112367	OMIM	AR	0.0757002	0.0798722	0.125577	0.928402	0.941603	0.416351	0.199681	0.103055	0.906775	0.923704	0.492051	0.239617	0.163458	0.842417	0.865364
FKBP14	ENSG00000106080	OMIM	AR	0.1514	0.199681	-1.18758	0.247344	0.290608	0.1514	0.199681	-1.18758	0.247344	0.29048	0.1514	0.199681	-1.18758	0.247344	0.289738
FKRP	ENSG00000181027	OMIM	AR	-	-	-	-	-	0.0378501	0.279553	-2.47044	0.0498162	0.0596113	0.0757002	0.279553	-1.90326	0.0816299	0.0973837
FLAD1	ENSG00000160688	OMIM	AR	0.0378501	0.119808	0.711327	0.59934	0.661304	-	-	-	-	-	0.0378501	0.119808	0.711327	0.59934	0.658461
FLG	ENSG00000143631	OMIM	AD	0.492051	0.758786	-0.560473	0.368809	0.426594	-	-	-	-	-	0.492051	0.758786	-0.560473	0.368809	0.424403
FLG2	ENSG00000143520	OMIM	AR	0.529902	0.239617	1.68794	0.0738238	0.0882315	-	-	-	-	-	0.529902	0.239617	1.68794	0.0738238	0.0881312
FLNB	ENSG00000136068	OMIM	AD	0.1514	0	1.32491	0.422473	0.482935	-	-	-	-	-	0.1514	0	1.32491	0.422473	0.480044
FMO3	ENSG00000007933	OMIM	AR	0.0757002	0.0798722	-0.338436	0.805906	0.8323	0.264951	0.0798722	-0.041134	0.968043	0.972415	0.340651	0.119808	0.241519	0.80563	0.831103
FOXE1	ENSG00000178919	OMIM	ADAR	0	0.399361	-2.72487	0.0834773	0.099658	-	-	-	-	-	0	0.479233	-3.75979	0.0168408	0.0201828
FOXRED1	ENSG00000110074	OMIM	AR	-	-	-	-	-	0	0.239617	-0.282409	0.874772	0.893472	0.0378501	0.279553	0.339257	0.801648	0.827484
FREM1	ENSG00000164946	OMIM	ADAR	0.11355	0.0798722	-0.433375	0.707388	0.760065	-	-	-	-	-	0.11355	0.119808	-0.664924	0.53942	0.598992
FREM2	ENSG00000150893	OMIM	AR	0.1514	0	2.9366	0.0964457	0.115071	-	-	-	-	-	0.1514	0	2.9366	0.0964457	0.114937
FSCN2	ENSG00000186765	OMIM	Other	0.11355	0.0399361	0.541746	0.700496	0.753881	-	-	-	-	-	0.11355	0.0399361	0.541746	0.700496	0.751125
FTCD	ENSG00000160282	OMIM	AR	0.0757002	0.0399361	1.50423	0.316252	0.368524	0.11355	0	1.14137	0.499784	0.561532	0.1514	0.0399361	1.72987	0.22155	0.260415
FTO	ENSG00000140718	OMIM	AR	-	-	-	-	-	-	-	-	-	-	0.0378501	0.0798722	-1.0682	0.480987	0.540788
FUCA1	ENSG00000179163	OMIM	AR	0.11355	0.0798722	0.101553	0.937193	0.948697	-	-	-	-	-	0.1514	0.0798722	0.305796	0.804746	0.830246
FUK	ENSG00000157353	OMIM	AR	0.1514	0.399361	-0.160476	0.855006	0.878646	-	-	-	-	-	0.189251	0.439297	-0.395745	0.635144	0.691613
FUT1	ENSG00000174951	OMIM	AR	0	0.119808	-1.76453	0.274658	0.321238	0.0378501	0.119808	0.256279	0.874858	0.893472	0.0378501	0.239617	-1.25613	0.330057	0.382694
FUT2	ENSG00000176920	OMIM	AR	0.227101	0.239617	0.755901	0.369198	0.426902	-	-	-	-	-	0.227101	0.239617	0.755901	0.369198	0.424695
FUZ	ENSG00000010361	OMIM	AD	-	-	-	-	-	-	-	-	-	-	0	0.119808	-2.31819	0.16882	0.199839
FYCO1	ENSG00000163820	OMIM	AR	0.227101	0	3.81694	0.0256253	0.0307107	-	-	-	-	-	0.227101	0	3.81694	0.0256253	0.0306941
FZD4	ENSG00000174804	OMIM	AD	-	-	-	-	-	0.227101	0.0399361	1.1679	0.337691	0.391184	0.227101	0.0399361	1.1679	0.337691	0.391055
G6PC	ENSG00000131482	OMIM	AR	0.1514	0	1.24065	0.455714	0.518044	0.340651	0	2.56561	0.100225	0.119461	0.340651	0	2.56561	0.100225	0.119386
GAA	ENSG00000171298	OMIM	AR	-	-	-	-	-	0.227101	0.519169	-1.03507	0.203889	0.240596	0.227101	0.519169	-1.03507	0.203889	0.240176
GABBR2	ENSG00000136928	OMIM	AD	0	0.159744	-0.849297	0.608403	0.669979	-	-	-	-	-	0	0.159744	-0.849297	0.608403	0.667021
GALC	ENSG00000054983	OMIM	AR	0.11355	0.0399361	0.941653	0.56434	0.626755	0.0378501	0.119808	-0.777158	0.572138	0.631816	0.1514	0.159744	-0.113598	0.919634	0.933521
GALNS	ENSG00000141012	OMIM	AR	-	-	-	-	-	0.340651	0.279553	-0.539183	0.528437	0.589027	0.340651	0.279553	-0.539183	0.528437	0.587958
GAMT	ENSG00000130005	OMIM	AR	-	-	-	-	-	-	-	-	-	-	0.0757002	0.0399361	0.649862	0.667597	0.721258
GAS2L2	ENSG00000132139	OMIM	AR	-	-	-	-	-	0.0757002	0.159744	-1.43282	0.216421	0.255054	0.11355	0.159744	-1.11975	0.296891	0.345461
GBA2	ENSG00000070610	OMIM	AR	0.189251	0.0399361	0.278628	0.823325	0.84834	-	-	-	-	-	0.189251	0.0399361	0.278628	0.823325	0.847079
GCDH	ENSG00000105607	OMIM	AR	-	-	-	-	-	0.264951	0.199681	-0.0629097	0.946473	0.956511	0.264951	0.199681	-0.0629097	0.946473	0.95522
GCKR	ENSG00000084734	OMIM	Other	0.643452	0.319489	-0.104889	0.874727	0.896203	-	-	-	-	-	0.643452	0.319489	-0.104889	0.874727	0.894347
GCNT2	ENSG00000111846	OMIM	AD	0.302801	0.199681	0.564007	0.485279	0.547855	-	-	-	-	-	0.302801	0.199681	0.564007	0.485279	0.544951
GDAP1	ENSG00000104381	OMIM	AR	-	-	-	-	-	0.0757002	0.0798722	-0.407155	0.760517	0.796317	0.0757002	0.0798722	-0.407155	0.760517	0.797008
GDF3	ENSG00000184344	OMIM	AD	-	-	-	-	-	0	0.439297	-0.593163	0.72647	0.775419	0	0.479233	-1.22172	0.457533	0.516783
GDF6	ENSG00000156466	OMIM	AD	-	-	-	-	-	0.0757002	0.0399361	0.596629	0.717096	0.768497	0.0757002	0.0399361	0.596629	0.717096	0.765792
GDNF	ENSG00000168621	OMIM	AD	0.0757002	0.0798722	0.795442	0.606542	0.668193	-	-	-	-	-	0.0757002	0.0798722	0.795442	0.606542	0.665305
GFAP	ENSG00000131095	OMIM	AD	-	-	-	-	-	0.11355	0.119808	-0.00993784	0.993461	0.994396	0.189251	0.119808	0.791872	0.4682	0.527997
GFER	ENSG00000127554	OMIM	Other	0.11355	0	1.17147	0.487087	0.54963	-	-	-	-	-	0.1514	0	1.34051	0.416156	0.47338
GFM1	ENSG00000168827	OMIM	AR	0.11355	0.0399361	1.65377	0.270378	0.316496	-	-	-	-	-	0.1514	0.0798722	1.28727	0.313419	0.364101
GGCX	ENSG00000115486	OMIM	AR	0.1514	0	1.8232	0.26432	0.309535	-	-	-	-	-	0.1514	0	1.8232	0.26432	0.308841
GHRHR	ENSG00000106128	OMIM	Other	0.11355	0.0399361	2.64799	0.146411	0.174193	0.0378501	0.0798722	0.460183	0.784118	0.812367	0.11355	0.0798722	0.861484	0.571239	0.630275
GIGYF2	ENSG00000204120	OMIM	Other	-	-	-	-	-	0.302801	0.0798722	0.577057	0.568679	0.628436	0.302801	0.0798722	0.577057	0.568679	0.627802
GINS1	ENSG00000101003	OMIM	AR	-	-	-	-	-	0.0757002	0.0798722	-1.11848	0.368846	0.425346	0.0757002	0.0798722	-1.11848	0.368846	0.424415
GJB2	ENSG00000165474	CPG	Not OMIM	0.264951	0.199681	2.27321	0.0302893	0.0362878	0.757002	0.559105	1.28114	0.0729616	0.0871281	0.757002	0.559105	1.28114	0.0729616	0.0871086
GJB3	ENSG00000188910	OMIM	ADAR	0.0757002	0.0399361	0.531201	0.695531	0.749638	-	-	-	-	-	0.0757002	0.0399361	0.531201	0.695531	0.746871
GJB4	ENSG00000189433	OMIM	AD	0.454201	0.279553	0.794588	0.378387	0.436695	-	-	-	-	-	0.454201	0.279553	0.794588	0.378387	0.434313
GLB1	ENSG00000170266	OMIM	AR	-	-	-	-	-	0.1514	0.239617	-1.26616	0.16299	0.193263	0.1514	0.239617	-1.26616	0.16299	0.19304
GLDN	ENSG00000186417	OMIM	AR	0.1514	0.0399361	1.06852	0.497564	0.560227	-	-	-	-	-	0.1514	0.0399361	1.06852	0.497564	0.557315
GLE1	ENSG00000119392	OMIM	AR	0.0757002	0.0399361	1.61207	0.30361	0.354148	-	-	-	-	-	0.0757002	0.0399361	1.61207	0.30361	0.353097
GLRA1	ENSG00000145888	OMIM	ADAR	-	-	-	-	-	-	-	-	-	-	0.0757002	0.0399361	-0.395516	0.778093	0.809279
GMPPB	ENSG00000173540	OMIM	AR	-	-	-	-	-	-	-	-	-	-	0.11355	0	1.4146	0.396726	0.453344
GNAT1	ENSG00000114349	OMIM	ADAR	0.0378501	0.0798722	0.694926	0.634425	0.693647	-	-	-	-	-	0.0378501	0.0798722	0.694926	0.634425	0.690973
GNB4	ENSG00000114450	OMIM	AD	-	-	-	-	-	-	-	-	-	-	0.0757002	0.0399361	0.873015	0.508574	0.56823
GNE	ENSG00000159921	OMIM	ADAR	-	-	-	-	-	0.302801	0.199681	0.548536	0.515623	0.576991	0.302801	0.199681	0.548536	0.515623	0.575166
GNMT	ENSG00000124713	OMIM	AR	-	-	-	-	-	0.1514	0	1.24853	0.452585	0.512196	0.1514	0	1.24853	0.452585	0.511634
GNPTAB	ENSG00000111670	OMIM	AR	0.227101	0	2.18162	0.168469	0.199959	0.340651	0.0399361	1.18709	0.313882	0.364332	0.378501	0.0399361	1.28521	0.269986	0.315297
GNRHR	ENSG00000109163	OMIM	AR	-	-	-	-	-	0.11355	0.0399361	1.16991	0.45209	0.511818	0.11355	0.0798722	1.01183	0.487344	0.546996
GPD2	ENSG00000115159	OMIM	AD	0.0378501	0.159744	-2.02271	0.141466	0.168396	-	-	-	-	-	0.0378501	0.159744	-2.02271	0.141466	0.168015
GPNMB	ENSG00000136235	OMIM	AR	0.340651	0.159744	0.568244	0.511741	0.573973	0.0757002	0.119808	-0.701793	0.540122	0.600303	0.340651	0.159744	0.568244	0.511741	0.571296
GPR179	ENSG00000188888	OMIM	AR	0.264951	0.0399361	0.804859	0.502227	0.564821	-	-	-	-	-	0.264951	0.0399361	0.804859	0.502227	0.562085
GPR56	ENSG00000205336	OMIM	AR	-	-	-	-	-	-	-	-	-	-	0.0378501	0.0798722	0.41491	0.764059	0.799653
GPR68	ENSG00000119714	OMIM	AR	0.0378501	0.119808	-1.65453	0.232851	0.274088	-	-	-	-	-	0.0378501	0.119808	-1.65453	0.232851	0.273331
GPR98	ENSG00000164199	OMIM	AR	0.227101	0	3.20718	0.100988	0.120481	-	-	-	-	-	0.227101	0	3.20718	0.100988	0.120278
GPSM2	ENSG00000121957	OMIM	AR	0.1514	0	1.59841	0.327113	0.380734	-	-	-	-	-	0.1514	0	1.59841	0.327113	0.379476
GREM2	ENSG00000180875	OMIM	AD	-	-	-	-	-	0.0378501	0.119808	-0.793653	0.526082	0.587049	0.0378501	0.119808	-0.793653	0.526082	0.585669
GRHPR	ENSG00000137106	OMIM	AR	-	-	-	-	-	0	0.159744	-0.108633	0.95345	0.961736	0	0.159744	-0.108633	0.95345	0.960351
GRM6	ENSG00000113262	OMIM	AR	0.189251	0.0399361	0.62117	0.619891	0.680096	0.11355	0.0399361	0.710432	0.588832	0.648681	0.264951	0.0399361	1.18622	0.325484	0.37767
GSS	ENSG00000100983	OMIM	AR	-	-	-	-	-	-	-	-	-	-	0.11355	0	3.81549	0.0530569	0.0634455
GUCA1B	ENSG00000112599	OMIM	Other	0.0378501	0.159744	-2.33454	0.0755027	0.0902149	-	-	-	-	-	0.0378501	0.159744	-2.33454	0.0755027	0.0901219
GUCY2C	ENSG00000070019	OMIM	ADAR	0.189251	0.0798722	1.79566	0.147034	0.174919	-	-	-	-	-	0.189251	0.0798722	1.79566	0.147034	0.174536
GUCY2D	ENSG00000132518	OMIM	AR	-	-	-	-	-	-	-	-	-	-	0.0757002	0.0399361	-0.0845593	0.953188	0.960163
GUF1	ENSG00000151806	OMIM	AR	0.264951	0.0399361	1.72042	0.171576	0.203578	-	-	-	-	-	0.264951	0.0399361	1.72042	0.171576	0.203026
GYG1	ENSG00000163754	OMIM	AR	0.11355	0.0399361	0.973674	0.53124	0.593684	0.416351	0.0798722	0.280913	0.773278	0.805319	0.454201	0.119808	0.356989	0.705455	0.755618
GYS2	ENSG00000111713	OMIM	AR	0.11355	0.0798722	0.211608	0.872407	0.894418	0.0757002	0.0399361	-0.523834	0.712735	0.764465	0.11355	0.0798722	0.211608	0.872407	0.892382
HABP2	ENSG00000148702	OMIM	AD	0.11355	0	2.26616	0.169384	0.201011	-	-	-	-	-	0.11355	0	2.26616	0.169384	0.200476
HADHA	ENSG00000084754	OMIM	AR	-	-	-	-	-	0.1514	0.0399361	1.14594	0.43034	0.489277	0.1514	0.0399361	1.14594	0.43034	0.488348
HAL	ENSG00000084110	OMIM	ADAR	0.189251	0.199681	-0.507166	0.61708	0.677713	-	-	-	-	-	0.189251	0.199681	-0.507166	0.61708	0.675028
HAX1	ENSG00000143575	OMIM	AR	0.11355	0	2.0101	0.220064	0.259453	-	-	-	-	-	0.11355	0	2.0101	0.220064	0.258726
HBB	ENSG00000244734	OMIM	AD	0	0.359425	-2.65983	0.0851445	0.10164	0.227101	0.91853	-0.942549	0.156199	0.185279	0.227101	0.958466	-0.943243	0.155826	0.184708
HEPHL1	ENSG00000181333	OMIM	AR	0.1514	0.159744	0.20898	0.827363	0.852376	-	-	-	-	-	0.1514	0.159744	0.20898	0.827363	0.851123
HERC1	ENSG00000103657	OMIM	AR	0	0.159744	-1.75265	0.272202	0.318472	-	-	-	-	-	0	0.159744	-1.75265	0.272202	0.317697
HEXA	ENSG00000213614	OMIM	AR	-	-	-	-	-	0.11355	0.0399361	-0.16799	0.899935	0.917028	0.11355	0.0399361	-0.16799	0.899935	0.916664
HEXB	ENSG00000049860	OMIM	AR	0.11355	0	1.04249	0.541819	0.604392	0.302801	0.119808	0.639783	0.484649	0.545577	0.378501	0.119808	0.777789	0.382941	0.438963
HFE	ENSG00000010704	CPG	Not OMIM	0.11355	0	1.09894	0.517731	0.579842	-	-	-	-	-	0.1514	0	1.64263	0.316028	0.36705
HFM1	ENSG00000162669	OMIM	AR	0.189251	0	2.63692	0.108843	0.129795	-	-	-	-	-	0.189251	0	2.63692	0.108843	0.129563
HGD	ENSG00000113924	OMIM	AR	-	-	-	-	-	0.189251	0.319489	-1.62604	0.052966	0.0633568	0.227101	0.319489	-1.35579	0.092864	0.110719
HGF	ENSG00000019991	OMIM	AR	0	0.119808	-1.40704	0.422676	0.483093	-	-	-	-	-	0	0.119808	-1.40704	0.422676	0.48021
HINT1	ENSG00000169567	OMIM	AR	-	-	-	-	-	0.1514	0.0399361	0.21587	0.865038	0.884716	0.189251	0.0399361	1.36693	0.344617	0.398547
HIST1H4E	ENSG00000198518	SOD	Not OMIM	0.0378501	0.159744	-1.5386	0.234985	0.276529	-	-	-	-	-	0.0378501	0.159744	-1.5386	0.234985	0.275774
HLA-C	ENSG00000204525	OMIM	Other	0.1514	0.159744	-1.20129	0.228593	0.269122	-	-	-	-	-	0.1514	0.159744	-1.20129	0.228593	0.268433
HLA-G	ENSG00000204632	OMIM	AD	0.11355	0	1.57726	0.341862	0.397139	-	-	-	-	-	0.11355	0	1.57726	0.341862	0.395536
HLCS	ENSG00000159267	OMIM	AR	0.1514	0	1.95568	0.226769	0.267064	0.11355	0	1.83641	0.263184	0.308231	0.189251	0	2.06513	0.19641	0.231557
HMCN1	ENSG00000143341	OMIM	AD	0.302801	0.0399361	3.06116	0.026576	0.0318446	-	-	-	-	-	0.302801	0.0399361	3.06116	0.026576	0.0318281
HMGCS2	ENSG00000134240	OMIM	AR	0.0757002	0.0399361	1.43802	0.325671	0.379119	-	-	-	-	-	0.1514	0.0399361	1.63991	0.237503	0.278563
HNF1A	ENSG00000135100	CPG	Not OMIM	-	-	-	-	-	0.0757002	0.0399361	0.426545	0.780938	0.810256	0.0757002	0.0399361	0.426545	0.780938	0.811004
HNMT	ENSG00000150540	OMIM	ADAR	-	-	-	-	-	-	-	-	-	-	0.11355	0	1.25503	0.453575	0.512606
HOGA1	ENSG00000241935	OMIM	AR	-	-	-	-	-	0.11355	0.119808	0.869489	0.481642	0.542485	0.11355	0.159744	0.52986	0.641727	0.697139
HOXA11	ENSG00000005073	OMIM	AD	0	0.199681	-1.8695	0.253059	0.296947	-	-	-	-	-	0	0.199681	-1.8695	0.253059	0.296102
HOXA9	ENSG00000078399	SOD	Not OMIM	0.0757002	0.0399361	-0.54148	0.704967	0.75799	-	-	-	-	-	0.0757002	0.0399361	-0.54148	0.704967	0.755198
HOXC12	ENSG00000123407	SOD	Not OMIM	0	0.479233	-1.77146	0.24828	0.291609	-	-	-	-	-	0	0.479233	-1.77146	0.24828	0.290769
HPCA	ENSG00000121905	OMIM	AR	-	-	-	-	-	0.0378501	0.0798722	1.67216	0.294011	0.342512	0.0378501	0.0798722	1.67216	0.294011	0.342211
HPGD	ENSG00000164120	OMIM	AR	0.11355	0	1.18919	0.479764	0.542507	-	-	-	-	-	0.11355	0	1.18919	0.479764	0.539567
HPS1	ENSG00000107521	OMIM	AR	-	-	-	-	-	0.0757002	0.119808	-0.853956	0.465051	0.525187	0.0757002	0.119808	-0.853956	0.465051	0.524746
HRG	ENSG00000113905	OMIM	AD	0.0378501	0.279553	-0.0856045	0.943896	0.953819	-	-	-	-	-	0.0378501	0.279553	-0.0856045	0.943896	0.953415
HRNR	ENSG00000197915	SOD	Not OMIM	0.302801	0.239617	0.558877	0.491007	0.553604	-	-	-	-	-	0.302801	0.239617	0.558877	0.491007	0.550597
HSPB3	ENSG00000169271	OMIM	AD	0.0378501	0.0798722	-0.0510871	0.97391	0.977275	-	-	-	-	-	0.0378501	0.0798722	-0.0510871	0.97391	0.977265
HTRA1	ENSG00000166033	OMIM	ADAR	0	1.07827	-4.40981	0.00287388	0.00344657	-	-	-	-	-	0	1.11821	-4.42357	0.00277658	0.00332986
HYDIN	ENSG00000157423	OMIM	AR	0.0757002	0.199681	-0.767147	0.521574	0.583831	-	-	-	-	-	0.0757002	0.199681	-0.767147	0.521574	0.581157
HYOU1	ENSG00000149428	OMIM	AR	0.11355	0	1.91681	0.243186	0.285844	-	-	-	-	-	0.11355	0	1.91681	0.243186	0.284974
IARS2	ENSG00000067704	OMIM	AR	0.0378501	0.119808	-0.547602	0.709384	0.761916	-	-	-	-	-	0.0378501	0.119808	-0.547602	0.709384	0.759257
ICK	ENSG00000112144	OMIM	ADAR	-	-	-	-	-	-	-	-	-	-	0.0757002	0.0399361	0.862629	0.547076	0.606722
IDUA	ENSG00000127415	OMIM	AR	0.11355	0.0399361	0.856344	0.582375	0.644647	0.189251	0	1.65677	0.306636	0.356634	0.189251	0.0399361	1.40079	0.330654	0.383301
IFIH1	ENSG00000115267	OMIM	AD	0.378501	0	4.29571	0.0360631	0.0431902	-	-	-	-	-	0.378501	0	4.29571	0.0360631	0.0431736
IFNAR1	ENSG00000142166	SOD	Not OMIM	0.0757002	0.119808	-0.334618	0.783416	0.813715	-	-	-	-	-	0.0757002	0.119808	-0.334618	0.783416	0.812719
IFT140	ENSG00000187535	OMIM	AR	0.11355	0.119808	1.13997	0.352737	0.409226	0.11355	0.0399361	0.382125	0.768471	0.801752	0.1514	0.159744	0.651919	0.550416	0.610039
IFT172	ENSG00000138002	OMIM	AR	0.0378501	0.0798722	-0.376534	0.793264	0.821242	0.0757002	0.0798722	2.50051	0.0654328	0.0781813	0.11355	0.159744	1.37023	0.237001	0.277995
IFT27	ENSG00000100360	OMIM	AR	0.0757002	0.0399361	0.513128	0.735729	0.782017	-	-	-	-	-	0.0757002	0.0399361	0.513128	0.735729	0.780285
IFT57	ENSG00000114446	OMIM	AR	0.11355	0.0399361	-0.324548	0.811157	0.837288	-	-	-	-	-	0.11355	0.0399361	-0.324548	0.811157	0.836146
IFT74	ENSG00000096872	OMIM	AR	0.1514	0.0399361	1.12005	0.471447	0.534317	-	-	-	-	-	0.1514	0.0399361	1.12005	0.471447	0.531582
IFT80	ENSG00000068885	OMIM	AR	-	-	-	-	-	0.0757002	0.159744	0.438389	0.750035	0.790135	0.0757002	0.159744	0.438389	0.750035	0.790235
IGF2	ENSG00000167244	OMIM	AD	0.264951	0.159744	-0.225247	0.813363	0.839317	-	-	-	-	-	0.264951	0.159744	-0.225247	0.813363	0.838201
IGHMBP2	ENSG00000132740	OMIM	AR	0.11355	0.0798722	0.480215	0.728951	0.777838	0.1514	0.0798722	-0.127205	0.919611	0.934851	0.189251	0.119808	-0.0809909	0.94369	0.953329
IGLL5	ENSG00000254709	SOD	Not OMIM	0.189251	0.199681	-0.0128051	0.989666	0.991017	-	-	-	-	-	0.189251	0.199681	-0.0128051	0.989666	0.990926
IKBKAP	ENSG00000070061	OMIM	AR	0.189251	0.0399361	1.83272	0.252957	0.296852	0.11355	0	1.47914	0.376525	0.433652	0.189251	0.0399361	1.83272	0.252957	0.296004
IL11RA	ENSG00000137070	OMIM	AR	0.0757002	0.0399361	1.10881	0.481883	0.544463	-	-	-	-	-	0.0757002	0.0399361	1.10881	0.481883	0.541525
IL12B	ENSG00000113302	OMIM	AR	0	0.119808	-1.4796	0.360982	0.418061	-	-	-	-	-	0	0.119808	-1.4796	0.360982	0.416158
IL12RB1	ENSG00000096996	OMIM	AR	0.0757002	0.0798722	0.811377	0.607037	0.668686	-	-	-	-	-	0.0757002	0.0798722	0.811377	0.607037	0.665755
IL17RC	ENSG00000163702	OMIM	AR	0.11355	0.159744	-0.626246	0.552578	0.615163	-	-	-	-	-	0.11355	0.159744	-0.626246	0.552578	0.612263
IL31RA	ENSG00000164509	OMIM	AD	0.189251	0.0399361	3.36655	0.079414	0.0948639	-	-	-	-	-	0.189251	0.0399361	3.36655	0.079414	0.0947617
IL36RN	ENSG00000136695	OMIM	AR	-	-	-	-	-	0.0378501	0.0798722	-1.2245	0.381076	0.438498	0.0757002	0.0798722	-0.476718	0.70026	0.751045
IMPG1	ENSG00000112706	OMIM	AD	0.0757002	0.279553	-0.641623	0.559734	0.622036	-	-	-	-	-	0.11355	0.319489	-0.999475	0.327096	0.379476
IMPG2	ENSG00000081148	OMIM	ADAR	-	-	-	-	-	-	-	-	-	-	0.0757002	0.0399361	0.799057	0.578528	0.637602
INSL3	ENSG00000248099	OMIM	AD	0.11355	0	1.16111	0.491138	0.553707	0	0.119808	-1.7335	0.358493	0.414155	0.11355	0.119808	-0.195258	0.881187	0.900191
INVS	ENSG00000119509	OMIM	AR	0.0757002	0.0399361	-0.093186	0.948232	0.956674	-	-	-	-	-	0.0757002	0.0399361	-0.093186	0.948232	0.956504
IQCE	ENSG00000106012	OMIM	AR	0.416351	0	2.24375	0.145888	0.173601	-	-	-	-	-	0.416351	0	2.24375	0.145888	0.17319
IRAK3	ENSG00000090376	OMIM	Other	0.264951	0.0399361	1.49335	0.217966	0.25711	-	-	-	-	-	0.264951	0.0399361	1.49335	0.217966	0.256376
IRAK4	ENSG00000198001	OMIM	Other	0.11355	0	1.51056	0.365542	0.423114	-	-	-	-	-	0.11355	0	1.51056	0.365542	0.421
IRF7	ENSG00000185507	OMIM	AR	0.189251	0	1.44525	0.374383	0.432432	-	-	-	-	-	0.189251	0	1.44525	0.374383	0.430156
IRX5	ENSG00000176842	OMIM	AR	0	0.119808	-0.875539	0.608829	0.670394	-	-	-	-	-	0	0.119808	-0.875539	0.608829	0.667441
ISX	ENSG00000175329	SOD	Not OMIM	0.189251	0.159744	0.613675	0.558838	0.621337	-	-	-	-	-	0.189251	0.159744	0.613675	0.558838	0.618414
ITGA2B	ENSG00000005961	OMIM	ADAR	0.0378501	0.0798722	-0.219763	0.881921	0.902578	-	-	-	-	-	0.11355	0.0798722	0.311276	0.81032	0.835394
ITGA7	ENSG00000135424	OMIM	AR	0.0378501	0.0798722	0.505914	0.724077	0.774	-	-	-	-	-	0.0378501	0.0798722	0.505914	0.724077	0.771988
ITGA8	ENSG00000077943	OMIM	AR	-	-	-	-	-	-	-	-	-	-	0.0757002	0.0399361	1.46941	0.336132	0.389336
ITGB6	ENSG00000115221	OMIM	AR	0	0.119808	-1.53018	0.351713	0.40814	-	-	-	-	-	0.0378501	0.119808	-0.571544	0.656381	0.710752
IVD	ENSG00000128928	OMIM	AR	0.11355	0	1.14472	0.498156	0.560758	0.302801	0.119808	0.952922	0.389048	0.447107	0.340651	0.119808	1.03648	0.340845	0.394475
IYD	ENSG00000009765	OMIM	AR	-	-	-	-	-	0.0757002	0.0798722	-0.210809	0.872489	0.891338	0.11355	0.0798722	0.374971	0.75596	0.793925
JAK1	ENSG00000162434	SOD	Not OMIM	0.0757002	0.279553	1.23027	0.337556	0.392431	-	-	-	-	-	0.0757002	0.279553	1.23027	0.337556	0.390927
JAK2	ENSG00000096968	OMIM	AD	-	-	-	-	-	0.189251	0	1.52858	0.344968	0.399107	0.189251	0	1.52858	0.344968	0.398894
KAL1	ENSG00000011201	OMIM	Other	-	-	-	-	-	0.0378501	0.0798722	-0.729649	0.608151	0.667773	0.0378501	0.0798722	-0.729649	0.608151	0.666791
KANK1	ENSG00000107104	OMIM	Other	0.0757002	0.119808	-0.65067	0.592922	0.654742	-	-	-	-	-	0.0757002	0.119808	-0.65067	0.592922	0.651821
KBTBD13	ENSG00000234438	OMIM	AD	0.0757002	0.0798722	-0.971579	0.451257	0.513355	-	-	-	-	-	0.0757002	0.0798722	-0.971579	0.451257	0.510298
KCNE3	ENSG00000175538	OMIM	Other	0	0.119808	-0.59151	0.729902	0.778583	-	-	-	-	-	0	0.119808	-0.59151	0.729902	0.776542
KCNK18	ENSG00000186795	OMIM	Other	0.11355	0	1.05157	0.537794	0.600485	0.11355	0	1.05157	0.537794	0.598132	0.11355	0	1.05157	0.537794	0.597403
KCNQ4	ENSG00000117013	OMIM	AD	-	-	-	-	-	0	0.119808	-1.77054	0.273627	0.31964	0	0.119808	-1.77054	0.273627	0.319289
KCNT1	ENSG00000107147	OMIM	AD	0.0757002	0.0399361	0.964994	0.504678	0.567046	-	-	-	-	-	0.0757002	0.0399361	0.964994	0.504678	0.564358
KDM5A	ENSG00000073614	SOD	Not OMIM	0.0378501	0.0798722	0.373715	0.826904	0.851965	-	-	-	-	-	0.0378501	0.0798722	0.373715	0.826904	0.850706
KDM6B	ENSG00000132510	OMIM	AD	0	0.359425	-2.73043	0.109576	0.130659	-	-	-	-	-	0	0.359425	-2.73043	0.109576	0.130427
KEAP1	ENSG00000079999	SOD	Not OMIM	0.0757002	0.0399361	0.520174	0.727954	0.776952	-	-	-	-	-	0.0757002	0.0399361	0.520174	0.727954	0.774861
KEL	ENSG00000197993	OMIM	Other	0.11355	0.0798722	0.571761	0.666095	0.722661	-	-	-	-	-	0.11355	0.0798722	0.571761	0.666095	0.719734
KIAA0195	ENSG00000177728	OMIM	AR	0.0757002	0.0798722	0.955064	0.481126	0.543858	-	-	-	-	-	0.0757002	0.0798722	0.955064	0.481126	0.540859
KIAA0196	ENSG00000164961	OMIM	ADAR	0.11355	0.0399361	0.954882	0.539158	0.601857	-	-	-	-	-	0.11355	0.0399361	0.954882	0.539158	0.598743
KIAA0556	ENSG00000047578	OMIM	AR	0.1514	0.0399361	0.320397	0.802277	0.82892	-	-	-	-	-	0.1514	0.0399361	0.320397	0.802277	0.828024
KIAA0586	ENSG00000100578	OMIM	AR	0.1514	0.319489	-1.43718	0.104422	0.124545	0.11355	0.199681	-1.28291	0.220004	0.259039	0.1514	0.319489	-1.43718	0.104422	0.124348
KIF1B	ENSG00000054523	OMIM	AD	-	-	-	-	-	0.0757002	0.0399361	0.93459	0.480525	0.541418	0.0757002	0.0399361	0.93459	0.480525	0.540385
KIF22	ENSG00000079616	OMIM	AD	0.0378501	0.0798722	0.108751	0.943555	0.953613	-	-	-	-	-	0.0378501	0.0798722	0.108751	0.943555	0.953254
KIF26B	ENSG00000162849	SOD	Not OMIM	0.0757002	0.0798722	-0.276229	0.822143	0.847374	-	-	-	-	-	0.0757002	0.0798722	-0.276229	0.822143	0.84614
KISS1R	ENSG00000116014	OMIM	ADAR	-	-	-	-	-	0	0.239617	-1.31641	0.408895	0.467308	0.0378501	0.239617	-0.90111	0.49913	0.55875
KL	ENSG00000133116	OMIM	Other	0.1514	0.0399361	1.82013	0.188636	0.223245	-	-	-	-	-	0.1514	0.0399361	1.82013	0.188636	0.222624
KLF1	ENSG00000105610	OMIM	AD	0.0378501	0.119808	-0.842364	0.542955	0.605368	-	-	-	-	-	0.0378501	0.119808	-0.842364	0.542955	0.602449
KLHL10	ENSG00000161594	OMIM	AD	0.11355	0	1.3096	0.432597	0.493577	0.1514	0	1.32595	0.421657	0.480468	0.264951	0	1.86734	0.235361	0.276174
KLHL6	ENSG00000172578	SOD	Not OMIM	0.0378501	0.199681	-1.02542	0.441374	0.502974	-	-	-	-	-	0.0378501	0.199681	-1.02542	0.441374	0.499967
KLK4	ENSG00000167749	OMIM	AR	0.0378501	0.279553	0.411248	0.747603	0.7897	0.0378501	0.279553	0.411248	0.747603	0.788355	0.0378501	0.279553	0.411248	0.747603	0.788254
KLKB1	ENSG00000164344	OMIM	AR	0.11355	0	1.46514	0.37988	0.438235	-	-	-	-	-	0.11355	0.0399361	0.557489	0.670741	0.724207
KMT2D	ENSG00000167548	OMIM	AD	0.0757002	0.119808	0.70506	0.561863	0.624252	-	-	-	-	-	0.0757002	0.159744	0.525006	0.652587	0.707374
KNTC1	ENSG00000184445	SOD	Not OMIM	0.11355	0	1.08769	0.522553	0.584632	-	-	-	-	-	0.11355	0	1.08769	0.522553	0.581947
KPTN	ENSG00000118162	OMIM	AR	0.0378501	0.0798722	-0.848326	0.541981	0.604476	0.189251	0	1.37918	0.399097	0.457421	0.189251	0.0798722	0.0219791	0.984228	0.986046
KREMEN1	ENSG00000183762	OMIM	AR	0.11355	0	2.23793	0.165799	0.196874	-	-	-	-	-	0.11355	0	2.23793	0.165799	0.196337
KRT2	ENSG00000172867	OMIM	AD	0.11355	0.0399361	0.309898	0.813985	0.839834	-	-	-	-	-	0.11355	0.0399361	0.309898	0.813985	0.838732
KRT25	ENSG00000204897	OMIM	AR	0.0378501	0.0798722	0.649016	0.665935	0.722544	-	-	-	-	-	0.0378501	0.0798722	0.649016	0.665935	0.719611
KRT4	ENSG00000170477	OMIM	AD	0.0378501	0.439297	-2.45685	0.0426928	0.0510993	-	-	-	-	-	0.0378501	0.439297	-2.45685	0.0426928	0.0510832
KRT74	ENSG00000170484	OMIM	AD	0.416351	0.359425	0.865021	0.176955	0.209817	-	-	-	-	-	0.416351	0.359425	0.865021	0.176955	0.209201
KRT75	ENSG00000170454	OMIM	Other	0.11355	0	1.01297	0.554676	0.617301	-	-	-	-	-	0.11355	0	1.01297	0.554676	0.614327
KRT9	ENSG00000171403	OMIM	AD	0.0757002	0.0399361	1.96214	0.227104	0.267436	-	-	-	-	-	0.0757002	0.0399361	1.96214	0.227104	0.266724
KTN1	ENSG00000126777	SOD	Not OMIM	0.189251	0	1.46057	0.368514	0.426324	-	-	-	-	-	0.189251	0	1.46057	0.368514	0.424157
KYNU	ENSG00000115919	OMIM	AR	0.189251	0	1.53325	0.342614	0.397979	-	-	-	-	-	0.189251	0	1.53325	0.342614	0.396318
LAMA1	ENSG00000101680	OMIM	AR	0.0757002	0.0399361	1.23913	0.400643	0.460246	-	-	-	-	-	0.0757002	0.0399361	1.23913	0.400643	0.45752
LAMA2	ENSG00000196569	OMIM	AR	0.340651	0.399361	-0.433587	0.54238	0.604872	0.1514	0.0798722	1.10685	0.397955	0.456276	0.340651	0.399361	-0.433587	0.54238	0.601938
LAMA3	ENSG00000053747	OMIM	AR	0.11355	0.159744	0.167705	0.873804	0.895454	-	-	-	-	-	0.11355	0.159744	0.167705	0.873804	0.893578
LAMB3	ENSG00000196878	OMIM	AR	0.227101	0.0399361	1.21024	0.377885	0.436224	0.189251	0.0399361	1.0907	0.436694	0.496237	0.227101	0.0399361	1.21024	0.377885	0.433832
LARS	ENSG00000133706	OMIM	AR	0.0757002	0.0399361	0.32661	0.828564	0.853487	-	-	-	-	-	0.0757002	0.0399361	0.32661	0.828564	0.852191
LARS2	ENSG00000011376	OMIM	AR	-	-	-	-	-	0.0757002	0.119808	-1.15743	0.349797	0.404548	0.0757002	0.159744	-1.75444	0.128019	0.152182
LBR	ENSG00000143815	OMIM	AD	-	-	-	-	-	0.11355	0.0399361	0.279508	0.837043	0.859251	0.11355	0.0798722	-0.473443	0.692635	0.744422
LCP1	ENSG00000136167	SOD	Not OMIM	0.227101	0	1.53177	0.341173	0.396397	-	-	-	-	-	0.227101	0	1.53177	0.341173	0.394793
LCTL	ENSG00000188501	SOD	Not OMIM	0.0378501	0.159744	-0.786041	0.531071	0.593542	-	-	-	-	-	0.0378501	0.159744	-0.786041	0.531071	0.590638
LDB3	ENSG00000122367	OMIM	AD	0.1514	0	2.24951	0.159685	0.189678	-	-	-	-	-	0.1514	0	2.24951	0.159685	0.189182
LDLR	ENSG00000130164	OMIM	AD	0.0378501	0.0798722	-0.206352	0.885925	0.905745	0.264951	0.359425	0.524029	0.534298	0.594554	0.264951	0.359425	0.524029	0.534298	0.593849
LEPR	ENSG00000116678	OMIM	AR	-	-	-	-	-	0.0757002	0.199681	-0.93544	0.440516	0.500045	0.11355	0.199681	-0.584063	0.599825	0.658948
LEPREL1	ENSG00000090530	OMIM	AR	0.11355	0.0399361	0.690503	0.634816	0.694021	-	-	-	-	-	0.11355	0.0399361	0.690503	0.634816	0.691304
LIFR	ENSG00000113594	OMIM	AR	0.0757002	0.0798722	0.263233	0.849152	0.872952	-	-	-	-	-	0.0757002	0.0798722	0.263233	0.849152	0.871372
LIG4	ENSG00000174405	OMIM	AR	0.1514	0.159744	0.433867	0.692147	0.746683	0.1514	0.159744	0.433867	0.692147	0.746396	0.1514	0.159744	0.433867	0.692147	0.7441
LILRB1	ENSG00000104972	SOD	Not OMIM	0.0378501	0.0798722	0.0236356	0.987545	0.989177	-	-	-	-	-	0.0378501	0.0798722	0.0236356	0.987545	0.989054
LIMA1	ENSG00000050405	OMIM	Other	-	-	-	-	-	-	-	-	-	-	0.0757002	0.0399361	0.521449	0.704653	0.754959
LIPA	ENSG00000107798	OMIM	AR	0.0757002	0.0399361	0.285334	0.848849	0.872787	0.340651	0.119808	0.519885	0.63033	0.688457	0.340651	0.159744	0.316161	0.751802	0.791153
LIPE	ENSG00000079435	OMIM	AR	0.11355	0.279553	-0.360535	0.745157	0.788184	-	-	-	-	-	0.11355	0.279553	-0.360535	0.745157	0.786519
LIPH	ENSG00000163898	OMIM	AR	0.0757002	0.119808	0.855203	0.557865	0.620355	0.340651	0.279553	1.46166	0.0652749	0.0780073	0.416351	0.279553	1.58935	0.0401742	0.0480807
LIPT1	ENSG00000144182	OMIM	AR	0.1514	0.319489	-0.819178	0.44313	0.504809	0.189251	0.119808	-1.01546	0.302345	0.351835	0.264951	0.359425	-0.72015	0.420347	0.477801
LMBRD1	ENSG00000168216	OMIM	AR	-	-	-	-	-	0.1514	0	1.27945	0.440169	0.49974	0.1514	0	1.27945	0.440169	0.49871
LMF1	ENSG00000103227	OMIM	AR	0.11355	0	1.29306	0.441044	0.50268	-	-	-	-	-	0.11355	0	1.29306	0.441044	0.499666
LOXHD1	ENSG00000167210	OMIM	AR	0.264951	0.0399361	0.653764	0.583647	0.645984	0.1514	0.0399361	0.126456	0.921295	0.935956	0.264951	0.0399361	0.653764	0.583647	0.642613
LPA	ENSG00000198670	OMIM	Other	0.0757002	0.159744	-0.418105	0.754983	0.794665	-	-	-	-	-	0.0757002	0.159744	-0.418105	0.754983	0.793164
LPIN1	ENSG00000134324	OMIM	AR	0.11355	0.0399361	1.50163	0.359644	0.416754	-	-	-	-	-	0.11355	0.0399361	1.50163	0.359644	0.414797
LPL	ENSG00000175445	OMIM	AR	0.0757002	0.0399361	1.59793	0.279606	0.326832	0.1514	0.0399361	1.01213	0.437108	0.496618	0.189251	0.0798722	1.28327	0.276789	0.322763
LRIG2	ENSG00000198799	OMIM	AR	0	0.798722	-4.52257	0.00247165	0.00296445	-	-	-	-	-	0	0.798722	-4.52257	0.00247165	0.0029644
LRP2	ENSG00000081479	OMIM	AR	-	-	-	-	-	0.11355	0.0798722	-0.943477	0.424656	0.483418	0.11355	0.119808	-1.4667	0.175475	0.207499
LRP6	ENSG00000070018	OMIM	AD	-	-	-	-	-	0.1514	0	1.17352	0.483701	0.544708	0.1514	0.0399361	0.787627	0.583064	0.642015
LRP8	ENSG00000157193	OMIM	Other	0	0.199681	-1.66335	0.303934	0.354496	-	-	-	-	-	0	0.199681	-1.66335	0.303934	0.353447
LRPAP1	ENSG00000163956	OMIM	AR	0.0757002	0.0399361	1.43668	0.339344	0.394444	-	-	-	-	-	0.0757002	0.0399361	1.43668	0.339344	0.392854
LRRC6	ENSG00000129295	OMIM	AR	-	-	-	-	-	0.1514	0	2.36845	0.181396	0.214768	0.1514	0	2.36845	0.181396	0.214338
LRRK2	ENSG00000188906	OMIM	AD	0.189251	0.119808	0.851782	0.406918	0.466685	0.681302	0.279553	0.865066	0.173992	0.206194	0.870553	0.399361	0.911575	0.105472	0.125588
LSS	ENSG00000160285	OMIM	AR	-	-	-	-	-	-	-	-	-	-	0.0378501	0.0798722	1.24411	0.405114	0.462056
LTBP2	ENSG00000119681	OMIM	AR	-	-	-	-	-	0.0757002	0.0399361	0.330522	0.80878	0.833993	0.0757002	0.0798722	0.105643	0.933914	0.945336
LY75-CD302	ENSG00000248672	SOD	Not OMIM	0.605602	0.439297	-0.157814	0.800932	0.827715	-	-	-	-	-	0.605602	0.439297	-0.157814	0.800932	0.826908
LYST	ENSG00000143669	OMIM	AR	0.189251	0.0798722	1.39873	0.237621	0.27949	-	-	-	-	-	0.189251	0.0798722	1.39873	0.237621	0.278681
LZTR1	ENSG00000099949	OMIM	AD	0.1514	0.0798722	1.77047	0.226128	0.266332	0.0378501	0.119808	0.671146	0.619077	0.678023	0.189251	0.159744	1.63133	0.14354	0.170453
MACC1	ENSG00000183742	SOD	Not OMIM	0.0378501	0.239617	0.604735	0.676922	0.732583	-	-	-	-	-	0.0378501	0.239617	0.604735	0.676922	0.729828
MAD1L1	ENSG00000002822	OMIM	Other	0.11355	0	1.83885	0.276019	0.32272	-	-	-	-	-	0.11355	0	1.83885	0.276019	0.321913
MAK	ENSG00000111837	OMIM	AR	0.0757002	0.0399361	0.508613	0.743216	0.786974	-	-	-	-	-	0.11355	0.0798722	0.72272	0.572485	0.631516
MAN2B1	ENSG00000104774	OMIM	AR	0.1514	0.0798722	0.652115	0.605081	0.666694	0.264951	0.0399361	0.718137	0.545677	0.605739	0.340651	0.119808	0.64306	0.51534	0.57489
MAP3K1	ENSG00000095015	OMIM	AD	-	-	-	-	-	0.189251	0	1.77297	0.27061	0.316405	0.189251	0.0798722	1.21928	0.348408	0.402635
MAP3K13	ENSG00000073803	SOD	Not OMIM	0.11355	0	1.53851	0.35742	0.414418	-	-	-	-	-	0.11355	0	1.53851	0.35742	0.412565
MAPT	ENSG00000186868	OMIM	AD	0.11355	0.0798722	0.476375	0.735805	0.782038	-	-	-	-	-	0.11355	0.0798722	0.476375	0.735805	0.780313
MARS	ENSG00000166986	OMIM	ADAR	0.189251	0.0798722	1.11664	0.340892	0.396144	-	-	-	-	-	0.189251	0.119808	0.381173	0.723769	0.771765
MARS2	ENSG00000247626	OMIM	AR	0.0757002	0.0399361	0.937483	0.511953	0.574109	-	-	-	-	-	0.0757002	0.0399361	0.937483	0.511953	0.571436
MARVELD2	ENSG00000152939	OMIM	AR	0.11355	0.0399361	-0.155908	0.907089	0.924399	-	-	-	-	-	0.11355	0.0399361	-0.155908	0.907089	0.923174
MASP2	ENSG00000009724	OMIM	AR	0.0757002	0.239617	-0.52573	0.635742	0.69484	-	-	-	-	-	0.0757002	0.239617	-0.52573	0.635742	0.692098
MC1R	ENSG00000258839	OMIM	AR	0.757002	0.599042	-0.48116	0.410203	0.470028	-	-	-	-	-	0.794852	0.599042	-0.257281	0.663719	0.71766
MC4R	ENSG00000166603	OMIM	ADAR	-	-	-	-	-	0.189251	0.279553	-0.236194	0.808596	0.833938	0.227101	0.279553	-0.11187	0.905374	0.921608
MCCC1	ENSG00000078070	OMIM	AR	0.1514	0.0798722	0.51247	0.659136	0.716282	0.264951	0.0798722	0.855098	0.429448	0.48835	0.264951	0.0798722	0.855098	0.429448	0.487511
MCCC2	ENSG00000131844	OMIM	AR	-	-	-	-	-	0.0757002	0.119808	-0.767892	0.508339	0.57024	0.0757002	0.119808	-0.767892	0.508339	0.568048
MCM3AP	ENSG00000160294	OMIM	AR	0.0378501	0.0798722	0.141996	0.925313	0.939194	-	-	-	-	-	0.0757002	0.0798722	0.38158	0.786729	0.814919
MCM8	ENSG00000125885	OMIM	AR	0.189251	0.0399361	2.06964	0.173331	0.20559	-	-	-	-	-	0.189251	0.0399361	2.06964	0.173331	0.205025
MDN1	ENSG00000112159	SOD	Not OMIM	0.0378501	0.0798722	-1.0061	0.475053	0.537966	-	-	-	-	-	0.0378501	0.0798722	-1.0061	0.475053	0.535072
MEF2A	ENSG00000068305	OMIM	AD	-	-	-	-	-	0.189251	0.159744	-0.829085	0.394472	0.452773	0.189251	0.159744	-0.829085	0.394472	0.451196
MEF2B	ENSG00000213999	SOD	Not OMIM	0.0378501	0.119808	-0.0658536	0.966361	0.970819	-	-	-	-	-	0.0378501	0.119808	-0.0658536	0.966361	0.970968
MEFV	ENSG00000103313	OMIM	ADAR	-	-	-	-	-	0.492051	0.199681	1.37887	0.0735192	0.0877775	0.567752	0.199681	1.45429	0.056013	0.0669601
MEGF8	ENSG00000105429	OMIM	AR	0.11355	0	1.17373	0.486017	0.548599	-	-	-	-	-	0.11355	0	1.17373	0.486017	0.545702
MEI1	ENSG00000167077	OMIM	AR	0.0757002	0.0798722	-0.191168	0.887388	0.907041	-	-	-	-	-	0.0757002	0.0798722	-0.191168	0.887388	0.905644
MEN1	ENSG00000133895	CPG	Not OMIM	0.1514	0	1.46056	0.371114	0.428904	-	-	-	-	-	0.1514	0	1.46056	0.371114	0.426743
METTL13	ENSG00000010165	OMIM	ADAR	-	-	-	-	-	-	-	-	-	-	0.0757002	0.0399361	1.14968	0.473901	0.53389
METTL23	ENSG00000181038	OMIM	AR	0.189251	0	2.2965	0.148603	0.176772	-	-	-	-	-	0.189251	0	2.2965	0.148603	0.176386
MFN2	ENSG00000116688	OMIM	AD	-	-	-	-	-	0.0757002	0.0399361	-0.0980768	0.944046	0.954966	0.0757002	0.0399361	-0.0980768	0.944046	0.953443
MFRP	ENSG00000235718	OMIM	AR	0.1514	0.0798722	-0.425253	0.71006	0.762466	0.0757002	0.0399361	-0.559015	0.696142	0.749807	0.1514	0.0798722	-0.425253	0.71006	0.759826
MFSD8	ENSG00000164073	OMIM	AR	-	-	-	-	-	-	-	-	-	-	0.11355	0	1.50063	0.365429	0.420914
MIA2	ENSG00000150526	SOD	Not OMIM	0.227101	0	1.87827	0.238621	0.280619	-	-	-	-	-	0.227101	0	1.87827	0.238621	0.279795
MIB1	ENSG00000101752	OMIM	AD	0.1514	0.0798722	0.348968	0.762075	0.799413	0.11355	0.0399361	1.61118	0.264257	0.30943	0.264951	0.119808	1.01743	0.317228	0.368362
MICALCL	ENSG00000133808	SOD	Not OMIM	0.1514	0.119808	0.0822846	0.938494	0.949737	-	-	-	-	-	0.1514	0.119808	0.0822846	0.938494	0.948994
MIPEP	ENSG00000027001	OMIM	AR	0.11355	0	4.48181	0.0349182	0.0418226	-	-	-	-	-	0.11355	0	4.48181	0.0349182	0.0418061
MKS1	ENSG00000011143	OMIM	AR	0.1514	0	1.34748	0.413455	0.473364	-	-	-	-	-	0.1514	0	1.34748	0.413455	0.470614
MLC1	ENSG00000100427	OMIM	AR	-	-	-	-	-	0.11355	0	1.67977	0.312037	0.362321	0.11355	0	1.67977	0.312037	0.362575
MLH3	ENSG00000119684	OMIM	AD	0.1514	0.199681	-0.826361	0.395089	0.454277	-	-	-	-	-	0.1514	0.199681	-0.826361	0.395089	0.451703
MMAA	ENSG00000151611	OMIM	AR	0.227101	0.0399361	1.37692	0.344157	0.399738	0.264951	0.0399361	2.19243	0.128989	0.153403	0.264951	0.0399361	2.19243	0.128989	0.153313
MMAB	ENSG00000139428	OMIM	AR	-	-	-	-	-	0.189251	0	1.42419	0.382036	0.439445	0.189251	0	1.42419	0.382036	0.438054
MMACHC	ENSG00000132763	OMIM	AR	0.416351	0.279553	-0.55701	0.451182	0.513311	0.227101	0.199681	-0.442879	0.644504	0.701776	0.567752	0.399361	-0.585553	0.36503	0.420485
MME	ENSG00000196549	OMIM	AD	0.11355	0	1.13143	0.503706	0.566136	-	-	-	-	-	0.11355	0	1.13143	0.503706	0.563431
MMP1	ENSG00000196611	OMIM	AR	0.227101	0.0798722	-0.0719134	0.946277	0.955186	-	-	-	-	-	0.227101	0.0798722	-0.0719134	0.946277	0.955083
MMP19	ENSG00000123342	OMIM	AD	0.11355	0.199681	0.549831	0.617078	0.677713	-	-	-	-	-	0.11355	0.199681	0.549831	0.617078	0.675028
MMP21	ENSG00000154485	OMIM	AR	0.11355	0.0399361	-0.350585	0.797329	0.824481	-	-	-	-	-	0.11355	0.0399361	-0.350585	0.797329	0.823783
MMP3	ENSG00000149968	OMIM	Other	0.0757002	0.119808	0.329452	0.81123	0.837301	-	-	-	-	-	0.0757002	0.119808	0.329452	0.81123	0.836167
MOCOS	ENSG00000075643	OMIM	AR	0.11355	0.0798722	0.872112	0.571797	0.634076	-	-	-	-	-	0.1514	0.0798722	1.0317	0.489516	0.549199
MOGS	ENSG00000115275	OMIM	AR	0.0378501	0.0798722	0.186437	0.907637	0.92482	-	-	-	-	-	0.0378501	0.0798722	0.186437	0.907637	0.923612
MPDZ	ENSG00000107186	OMIM	AR	0.11355	0.159744	0.0368453	0.974097	0.977393	-	-	-	-	-	0.11355	0.159744	0.0368453	0.974097	0.977391
MPL	ENSG00000117400	CPG	Not OMIM	-	-	-	-	-	0.189251	0.0399361	0.0728016	0.954215	0.962203	0.227101	0.0399361	0.297152	0.809516	0.834727
MPO	ENSG00000005381	OMIM	ADAR	0.340651	0.319489	-0.844177	0.255899	0.300154	0.681302	0.359425	-0.346198	0.601296	0.661157	0.757002	0.519169	-0.490187	0.405811	0.46274
MPZL2	ENSG00000149573	OMIM	AR	0.1514	0.0798722	1.40583	0.297021	0.346579	0.11355	0	0.956128	0.580355	0.640004	0.1514	0.0798722	1.40583	0.297021	0.345587
MRPS7	ENSG00000125445	OMIM	AR	-	-	-	-	-	0.0378501	0.0798722	-1.42901	0.299641	0.348816	0.0378501	0.0798722	-1.42901	0.299641	0.348532
MS4A1	ENSG00000156738	OMIM	AR	0	0.119808	-0.566755	0.741695	0.78632	-	-	-	-	-	0	0.119808	-0.566755	0.741695	0.784866
MS4A2	ENSG00000149534	OMIM	AD	0.227101	0.159744	1.18843	0.360646	0.417741	-	-	-	-	-	0.227101	0.159744	1.18843	0.360646	0.41583
MSH2	ENSG00000095002	CPG	Not OMIM	0.0757002	0.0399361	0.0951503	0.946231	0.955186	-	-	-	-	-	0.0757002	0.0399361	0.0951503	0.946231	0.955083
MSH3	ENSG00000113318	OMIM	AR	0.11355	0.0798722	0.200959	0.873108	0.894939	-	-	-	-	-	0.11355	0.0798722	0.200959	0.873108	0.892982
MSH5	ENSG00000204410	OMIM	AR	0.11355	0	1.06226	0.533376	0.595927	-	-	-	-	-	0.11355	0	1.06226	0.533376	0.59295
MSRB3	ENSG00000174099	OMIM	AR	0	0.119808	-0.756169	0.653244	0.710711	-	-	-	-	-	0	0.119808	-0.756169	0.653244	0.70794
MST1R	ENSG00000164078	OMIM	AD	0.227101	0.159744	0.168534	0.869203	0.891461	-	-	-	-	-	0.227101	0.159744	0.168534	0.869203	0.889452
MSX1	ENSG00000163132	OMIM	AD	-	-	-	-	-	0	0.199681	-2.30085	0.140547	0.166962	0	0.199681	-2.30085	0.140547	0.166962
MTFMT	ENSG00000103707	OMIM	AR	-	-	-	-	-	0.1514	0	1.3678	0.405588	0.463862	0.1514	0	1.3678	0.405588	0.46253
MTHFR	ENSG00000177000	OMIM	ADAR	-	-	-	-	-	0.0757002	0.119808	-0.0840358	0.944662	0.955324	0.0757002	0.119808	-0.0840358	0.944662	0.953943
MTHFS	ENSG00000136371	OMIM	AR	0.11355	0	1.20709	0.473135	0.536055	-	-	-	-	-	0.11355	0	1.20709	0.473135	0.533141
MTNR1B	ENSG00000134640	OMIM	AD	-	-	-	-	-	0.1514	0.0798722	-0.736477	0.512816	0.574328	0.1514	0.119808	-0.97651	0.35083	0.405345
MTR	ENSG00000116984	OMIM	AR	0	0.119808	-1.23966	0.453011	0.515224	-	-	-	-	-	0.0378501	0.119808	-0.78434	0.57187	0.630887
MUT	ENSG00000146085	OMIM	AR	-	-	-	-	-	0.227101	0.559105	-0.570343	0.519879	0.58096	0.227101	0.559105	-0.570343	0.519879	0.579422
MUTYH	ENSG00000132781	CPG	Not OMIM	0	0.359425	-0.50436	0.769318	0.803973	1.17335	0.958466	-0.544979	0.260227	0.304936	1.17335	0.958466	-0.544979	0.260227	0.30424
MVD	ENSG00000167508	OMIM	AD	-	-	-	-	-	-	-	-	-	-	0.0757002	0.0399361	2.35184	0.153856	0.182442
MVK	ENSG00000110921	OMIM	AR	-	-	-	-	-	0.492051	0	2.45643	0.108036	0.128651	0.529902	0	2.51438	0.0988563	0.117792
MYB	ENSG00000118513	OMIM	Other	0.0757002	0.0399361	1.47946	0.285918	0.333931	-	-	-	-	-	0.0757002	0.0399361	1.47946	0.285918	0.333113
MYH14	ENSG00000105357	OMIM	AD	0.0378501	0.159744	-0.769069	0.557801	0.620333	-	-	-	-	-	0.0378501	0.159744	-0.769069	0.557801	0.617354
MYH3	ENSG00000109063	OMIM	AD	0.0757002	0.0399361	-0.331127	0.814981	0.840675	-	-	-	-	-	0.0757002	0.0399361	-0.331127	0.814981	0.839538
MYH6	ENSG00000197616	OMIM	AD	0.0757002	0.119808	-0.193286	0.884218	0.904398	-	-	-	-	-	0.0757002	0.119808	-0.193286	0.884218	0.902819
MYH8	ENSG00000133020	OMIM	AD	0.416351	0.279553	0.216649	0.775871	0.808688	-	-	-	-	-	0.416351	0.279553	0.216649	0.775871	0.807608
MYO15A	ENSG00000091536	OMIM	AR	0.227101	0.119808	0.56225	0.610631	0.672181	0.0757002	0.199681	-1.88103	0.08711	0.103946	0.227101	0.279553	-0.726586	0.403073	0.459961
MYO3A	ENSG00000095777	OMIM	AR	0.11355	0	1.27041	0.448488	0.510538	-	-	-	-	-	0.11355	0	1.27041	0.448488	0.50755
MYO7A	ENSG00000137474	OMIM	AR	0.189251	0.0798722	0.0313996	0.978866	0.981401	0.340651	0.0798722	0.998184	0.388448	0.446579	0.378501	0.119808	0.897366	0.3948	0.45147
MYOC	ENSG00000034971	OMIM	AD	0.340651	0.319489	-0.463232	0.567824	0.630272	0.264951	0.159744	-0.48445	0.597936	0.657712	0.378501	0.359425	-0.652335	0.387679	0.4442
MYOCD	ENSG00000141052	OMIM	AD	-	-	-	-	-	0.0378501	0.119808	0.664691	0.621483	0.68019	0.0378501	0.119808	0.664691	0.621483	0.679136
NAGA	ENSG00000198951	OMIM	AR	-	-	-	-	-	-	-	-	-	-	0.0378501	0.0798722	-1.33961	0.324748	0.376872
NAGLU	ENSG00000108784	OMIM	ADAR	-	-	-	-	-	0.1514	0.0399361	-0.0165579	0.989814	0.991055	0.189251	0.0399361	0.204833	0.870358	0.890517
NBAS	ENSG00000151779	OMIM	AR	0.264951	0.0399361	1.55636	0.232149	0.273285	0.11355	0	1.13917	0.50054	0.562183	0.264951	0.0399361	1.55636	0.232149	0.272548
NCAPD2	ENSG00000010292	OMIM	AR	0.0757002	0.0399361	0.415219	0.787735	0.81662	-	-	-	-	-	0.0757002	0.0399361	0.415219	0.787735	0.815585
NCKIPSD	ENSG00000213672	SOD	Not OMIM	0.0378501	0.159744	-0.421034	0.763747	0.800711	-	-	-	-	-	0.0378501	0.159744	-0.421034	0.763747	0.799459
NDUFAF4	ENSG00000123545	OMIM	AR	0	0.119808	-0.603409	0.724489	0.774381	-	-	-	-	-	0	0.119808	-0.603409	0.724489	0.772312
NDUFAF5	ENSG00000101247	OMIM	AR	-	-	-	-	-	-	-	-	-	-	0	0.119808	-2.03346	0.238624	0.279795
NDUFAF6	ENSG00000156170	OMIM	AR	-	-	-	-	-	-	-	-	-	-	0.0757002	0.0399361	0.758368	0.565882	0.625066
NDUFB3	ENSG00000119013	OMIM	AR	-	-	-	-	-	0.264951	0.0798722	1.31317	0.319936	0.371088	0.264951	0.0798722	1.31317	0.319936	0.371424
NDUFS1	ENSG00000023228	OMIM	AR	0.1514	0.0399361	0.64017	0.618749	0.679075	-	-	-	-	-	0.1514	0.0399361	0.64017	0.618749	0.676488
NDUFV1	ENSG00000167792	OMIM	AR	0.11355	0	1.14688	0.497662	0.560292	-	-	-	-	-	0.11355	0	1.14688	0.497662	0.557385
NEB	ENSG00000183091	OMIM	AR	0.264951	0.119808	0.273533	0.786054	0.815363	0.11355	0.119808	-1.25454	0.238636	0.280614	0.264951	0.159744	-0.225354	0.806449	0.83173
NEK1	ENSG00000137601	OMIM	ADAR	0.11355	0.0399361	1.396	0.357347	0.414368	-	-	-	-	-	0.11355	0.0399361	1.396	0.357347	0.412512
NEK8	ENSG00000160602	OMIM	AR	0.0757002	0.0399361	0.426104	0.780496	0.811786	-	-	-	-	-	0.0757002	0.0399361	0.426104	0.780496	0.810774
NEK9	ENSG00000119638	OMIM	AR	0.0757002	0.0399361	0.286133	0.846484	0.870594	-	-	-	-	-	0.0757002	0.0399361	0.286133	0.846484	0.869006
NEU1	ENSG00000204386	OMIM	AR	-	-	-	-	-	0.11355	0.0399361	1.84571	0.216958	0.255641	0.11355	0.0399361	1.84571	0.216958	0.255285
NFKBIE	ENSG00000146232	SOD	Not OMIM	0	0.199681	-1.7188	0.285182	0.333155	-	-	-	-	-	0	0.199681	-1.7188	0.285182	0.332353
NGLY1	ENSG00000151092	OMIM	AR	0.11355	0.159744	-0.704791	0.5046	0.567004	0.11355	0.119808	-0.338377	0.766043	0.800134	0.11355	0.199681	-0.772371	0.456323	0.515527
NIPAL4	ENSG00000172548	OMIM	AR	-	-	-	-	-	0.378501	0.119808	0.829486	0.391038	0.449233	0.454201	0.119808	0.994152	0.290766	0.338534
NLRC4	ENSG00000091106	OMIM	AD	0.378501	0	2.01493	0.193528	0.228942	-	-	-	-	-	0.378501	0	2.01493	0.193528	0.22828
NLRP12	ENSG00000142405	OMIM	AD	0.1514	0.439297	0.476281	0.592075	0.653962	-	-	-	-	-	0.189251	0.439297	0.553032	0.521814	0.581371
NLRP3	ENSG00000162711	OMIM	AD	-	-	-	-	-	-	-	-	-	-	0.0378501	0.0798722	-0.655398	0.654428	0.709093
NLRP5	ENSG00000171487	SOD	Not OMIM	0.1514	0.0798722	0.0725977	0.954072	0.961036	-	-	-	-	-	0.1514	0.0798722	0.0725977	0.954072	0.960731
NLRP7	ENSG00000167634	OMIM	AR	-	-	-	-	-	0	0.159744	-0.836572	0.615848	0.675064	0.0378501	0.159744	-0.405346	0.773621	0.80625
NME8	ENSG00000086288	OMIM	AR	0.11355	0.319489	-1.18123	0.215083	0.253796	-	-	-	-	-	0.11355	0.319489	-1.18123	0.215083	0.253117
NMNAT1	ENSG00000173614	OMIM	AR	-	-	-	-	-	0.264951	0.0399361	0.69638	0.559691	0.619786	0.264951	0.0399361	0.69638	0.559691	0.619097
NOBOX	ENSG00000106410	OMIM	AD	0.11355	0.0798722	0.154721	0.90341	0.921054	-	-	-	-	-	0.1514	0.0798722	0.406094	0.736666	0.78085
NOD2	ENSG00000167207	OMIM	AD	0.227101	0.0399361	2.86265	0.112166	0.133724	-	-	-	-	-	0.227101	0.0399361	2.86265	0.112166	0.133469
NOS3	ENSG00000164867	OMIM	AD	0.0757002	0.0399361	0.507333	0.739653	0.78505	-	-	-	-	-	0.0757002	0.0399361	0.507333	0.739653	0.783337
NOTCH3	ENSG00000074181	OMIM	AD	-	-	-	-	-	0.0757002	0.0399361	0.818884	0.534688	0.594885	0.11355	0.0399361	0.984071	0.439794	0.498321
NPC1	ENSG00000141458	OMIM	AR	-	-	-	-	-	0.529902	0.0798722	1.45469	0.181014	0.214396	0.529902	0.0798722	1.45469	0.181014	0.213936
NPC1L1	ENSG00000015520	OMIM	Other	0.264951	0.319489	0.218621	0.775405	0.808407	-	-	-	-	-	0.264951	0.319489	0.218621	0.775405	0.807302
NPFFR2	ENSG00000056291	SOD	Not OMIM	0.340651	0.119808	0.73601	0.449553	0.511625	-	-	-	-	-	0.340651	0.119808	0.73601	0.449553	0.50861
NPHP3	ENSG00000113971	OMIM	AR	0.11355	0	1.23913	0.460831	0.523392	0.11355	0.0399361	0.920076	0.532342	0.592791	0.11355	0.0399361	0.920076	0.532342	0.591842
NPHS1	ENSG00000161270	OMIM	AR	-	-	-	-	-	0.189251	0.239617	0.382133	0.739537	0.784906	0.189251	0.239617	0.382133	0.739537	0.783268
NPHS2	ENSG00000116218	OMIM	AR	-	-	-	-	-	0.0757002	0.0798722	-0.10648	0.934875	0.946889	0.0757002	0.0798722	-0.10648	0.934875	0.945882
NPPA	ENSG00000175206	OMIM	ADAR	-	-	-	-	-	-	-	-	-	-	0.0378501	0.0798722	-0.909401	0.534515	0.594048
NR0B2	ENSG00000131910	OMIM	ADAR	0.0378501	0.0798722	-0.514474	0.721286	0.771818	-	-	-	-	-	0.0378501	0.0798722	-0.514474	0.721286	0.769619
NR1H4	ENSG00000012504	OMIM	AR	0.11355	0	2.38476	0.192222	0.227417	-	-	-	-	-	0.11355	0	2.38476	0.192222	0.226773
NR3C2	ENSG00000151623	OMIM	AD	0	0.199681	-2.20684	0.181777	0.215388	-	-	-	-	-	0	0.199681	-2.20684	0.181777	0.214773
NR5A1	ENSG00000136931	OMIM	AD	-	-	-	-	-	0.0757002	0.0798722	0.558863	0.667715	0.723721	0.0757002	0.0798722	0.558863	0.667715	0.721336
NSMCE2	ENSG00000156831	OMIM	AR	0.11355	0	1.52389	0.36006	0.417132	-	-	-	-	-	0.11355	0	1.52389	0.36006	0.415186
NSUN2	ENSG00000037474	OMIM	AR	0.0378501	0.0798722	-1.01553	0.469495	0.532278	-	-	-	-	-	0.0757002	0.0798722	-0.30887	0.802393	0.82809
NT5E	ENSG00000135318	OMIM	AR	0.0757002	0.0399361	0.553558	0.716964	0.767928	-	-	-	-	-	0.0757002	0.0798722	-0.559573	0.677735	0.730404
NTRK1	ENSG00000198400	OMIM	ADAR	-	-	-	-	-	0.0378501	0.0798722	-0.112268	0.932743	0.945244	0.0757002	0.0798722	0.157393	0.897969	0.915017
NUP107	ENSG00000111581	OMIM	AR	0.1514	0.0399361	0.487106	0.700373	0.753807	-	-	-	-	-	0.1514	0.0399361	0.487106	0.700373	0.751045
NUP133	ENSG00000069248	OMIM	AR	0.0378501	0.0798722	0.78127	0.576127	0.638472	-	-	-	-	-	0.0378501	0.0798722	0.78127	0.576127	0.635311
NUP160	ENSG00000030066	OMIM	AR	0.11355	0	2.43537	0.186293	0.220532	-	-	-	-	-	0.11355	0	2.43537	0.186293	0.219926
NUP93	ENSG00000102900	OMIM	AR	-	-	-	-	-	0.264951	0.199681	-0.221905	0.824011	0.847645	0.264951	0.239617	-0.632763	0.487499	0.547132
OAT	ENSG00000065154	OMIM	AR	-	-	-	-	-	0.0378501	0.0798722	-1.19731	0.391793	0.450019	0.0378501	0.0798722	-1.19731	0.391793	0.448391
OBSL1	ENSG00000124006	OMIM	AR	0.340651	0.159744	0.680489	0.425989	0.486595	-	-	-	-	-	0.340651	0.159744	0.680489	0.425989	0.483759
OCA2	ENSG00000104044	OMIM	AR	0.189251	0.119808	0.287559	0.793314	0.821242	0.302801	0.159744	0.992216	0.37283	0.429707	0.492051	0.279553	0.717957	0.396467	0.453081
ODAM	ENSG00000109205	SOD	Not OMIM	0.11355	0.0399361	0.880684	0.562076	0.624389	-	-	-	-	-	0.11355	0.0399361	0.880684	0.562076	0.621473
OLR1	ENSG00000173391	OMIM	Other	0.0757002	0.0399361	0.201884	0.888915	0.908377	-	-	-	-	-	0.0757002	0.0399361	0.201884	0.888915	0.907008
OMA1	ENSG00000162600	SOD	Not OMIM	0.0378501	0.119808	0.163529	0.902654	0.920418	-	-	-	-	-	0.0378501	0.119808	0.163529	0.902654	0.919076
OMD	ENSG00000127083	SOD	Not OMIM	0.0378501	0.159744	-1.03048	0.394894	0.454091	-	-	-	-	-	0.0378501	0.159744	-1.03048	0.394894	0.451546
OPLAH	ENSG00000178814	OMIM	ADAR	0.0757002	0.0399361	1.25005	0.389796	0.448858	-	-	-	-	-	0.0757002	0.0399361	1.25005	0.389796	0.446398
OPN1SW	ENSG00000128617	OMIM	AD	0.1514	0	1.14691	0.494738	0.557495	-	-	-	-	-	0.1514	0.0798722	-0.414314	0.719683	0.768061
OR4A16	ENSG00000181961	SOD	Not OMIM	0.0378501	0.0798722	0.287686	0.856996	0.880496	-	-	-	-	-	0.0378501	0.0798722	0.287686	0.856996	0.878847
ORC1	ENSG00000085840	OMIM	AR	-	-	-	-	-	0.0757002	0.0798722	-1.12073	0.36588	0.422078	0.0757002	0.0798722	-1.12073	0.36588	0.42131
ORC4	ENSG00000115947	OMIM	AR	0.0757002	0.0399361	-0.630373	0.665287	0.721954	-	-	-	-	-	0.0757002	0.0399361	-0.630373	0.665287	0.71901
ORC6	ENSG00000091651	OMIM	AR	0.1514	0.0798722	-0.732434	0.515004	0.577113	0.1514	0.119808	-0.836774	0.439623	0.499209	0.1514	0.119808	-0.836774	0.439623	0.498164
OSGEP	ENSG00000092094	OMIM	AR	-	-	-	-	-	0.11355	0.0399361	-0.287784	0.831587	0.854337	0.11355	0.0798722	-1.00419	0.395273	0.45188
OSMR	ENSG00000145623	OMIM	AD	0.1514	0.0399361	1.59858	0.239844	0.28201	-	-	-	-	-	0.1514	0.0399361	1.59858	0.239844	0.281204
OTOF	ENSG00000115155	OMIM	AR	0.11355	0.119808	0.0976171	0.938129	0.949506	0.0378501	0.119808	-0.60537	0.680772	0.736357	0.11355	0.119808	0.0976171	0.938129	0.948747
OTOG	ENSG00000188162	OMIM	AR	0.870553	0.159744	2.67912	0.00141524	0.00169785	0.416351	0.0399361	2.57345	0.0251619	0.0301489	0.870553	0.159744	2.67912	0.00141524	0.0016979
OTOGL	ENSG00000165899	OMIM	AR	0.264951	0.0798722	0.311623	0.764646	0.801326	-	-	-	-	-	0.264951	0.0798722	0.311623	0.764646	0.800054
OTUD6B	ENSG00000155100	OMIM	AR	0.11355	0	2.24311	0.217025	0.256065	-	-	-	-	-	0.11355	0	2.24311	0.217025	0.255345
OTUD7A	ENSG00000169918	SOD	Not OMIM	0	0.399361	-2.78342	0.0686714	0.0821017	-	-	-	-	-	0	0.399361	-2.78342	0.0686714	0.0820177
PADI3	ENSG00000142619	OMIM	AR	0.0757002	0.0399361	2.44774	0.165528	0.196569	0.1514	0	1.19158	0.476197	0.536741	0.227101	0.0399361	2.70927	0.0982125	0.117033
PADI4	ENSG00000159339	OMIM	Other	0.11355	0.159744	2.13018	0.0677809	0.081051	-	-	-	-	-	0.11355	0.159744	2.13018	0.0677809	0.0809664
PAH	ENSG00000171759	OMIM	AR	-	-	-	-	-	1.81681	0.559105	1.01057	0.0549675	0.0657386	1.81681	0.559105	1.01057	0.0549675	0.0657253
PALB2	ENSG00000083093	CPG	Not OMIM	0.1514	0.0399361	0.0461544	0.971438	0.974936	-	-	-	-	-	0.1514	0.0399361	0.0461544	0.971438	0.974972
PALLD	ENSG00000129116	OMIM	AD	0.189251	0.159744	0.563105	0.60568	0.667297	-	-	-	-	-	0.189251	0.159744	0.563105	0.60568	0.664453
PANK2	ENSG00000125779	OMIM	AR	0.0757002	0.0399361	0.217749	0.876989	0.898125	-	-	-	-	-	0.1514	0.0399361	0.568838	0.662263	0.716381
PANX1	ENSG00000110218	OMIM	AD	0.0378501	0.0798722	0.136287	0.927016	0.940717	-	-	-	-	-	0.0378501	0.0798722	0.136287	0.927016	0.939866
PAPSS2	ENSG00000198682	OMIM	AR	0.0757002	0.119808	-0.669851	0.612453	0.673853	-	-	-	-	-	0.0757002	0.119808	-0.669851	0.612453	0.670946
PARK2	ENSG00000185345	OMIM	AR	0.1514	0	1.24198	0.455427	0.517802	0.11355	0.0399361	0.571524	0.685616	0.740641	0.189251	0.0399361	0.849457	0.523681	0.583079
PARK7	ENSG00000116288	OMIM	AR	-	-	-	-	-	0	0.199681	-1.14452	0.479348	0.540186	0	0.199681	-1.14452	0.479348	0.539137
PARS2	ENSG00000162396	OMIM	AR	-	-	-	-	-	0.340651	0.199681	-0.204934	0.807373	0.832811	0.416351	0.199681	0.0331536	0.9673	0.971749
PAX4	ENSG00000106331	OMIM	AD	-	-	-	-	-	0.605602	0.159744	1.95386	0.00865619	0.0103816	0.643452	0.159744	1.97502	0.00776559	0.00931089
PCBD1	ENSG00000166228	OMIM	AR	0.0757002	0.0399361	0.763707	0.590879	0.653069	-	-	-	-	-	0.0757002	0.0399361	0.763707	0.590879	0.649998
PCCA	ENSG00000175198	OMIM	AR	0.0757002	0.0798722	-0.478764	0.73284	0.780294	0.11355	0.0399361	0.250806	0.85033	0.87121	0.11355	0.0798722	0.201284	0.877213	0.896555
PCCB	ENSG00000114054	OMIM	AR	0.11355	0.0798722	-0.243365	0.841289	0.865507	0.378501	0.119808	1.3429	0.14159	0.168138	0.378501	0.159744	1.11467	0.190589	0.22488
PCDH15	ENSG00000150275	OMIM	AR	0.264951	0.0399361	0.653111	0.58404	0.646316	0.1514	0	1.3747	0.402956	0.461347	0.264951	0.0399361	0.653111	0.58404	0.642955
PCDHA3	ENSG00000255408	SOD	Not OMIM	0.11355	0	1.15443	0.494796	0.557515	-	-	-	-	-	0.11355	0	1.15443	0.494796	0.55453
PCK2	ENSG00000100889	OMIM	AR	0.908403	0.319489	0.449945	0.508771	0.57123	-	-	-	-	-	0.908403	0.319489	0.449945	0.508771	0.568409
PCM1	ENSG00000078674	SOD	Not OMIM	0.0378501	0.239617	-0.811303	0.528605	0.590928	-	-	-	-	-	0.0378501	0.239617	-0.811303	0.528605	0.588103
PCNT	ENSG00000160299	OMIM	AR	0.1514	0.199681	0.785139	0.464592	0.527104	0	0.159744	-0.976248	0.554853	0.614642	0.1514	0.199681	0.785139	0.464592	0.524266
PCSK1	ENSG00000175426	OMIM	AR	-	-	-	-	-	-	-	-	-	-	0.0378501	0.0798722	0.0293375	0.984828	0.986585
PCSK9	ENSG00000169174	OMIM	AD	0.0757002	0.279553	-0.173743	0.873061	0.894939	0	0.359425	-1.57596	0.311715	0.362014	0.0757002	0.359425	-0.402667	0.700624	0.751212
PDCD2L	ENSG00000126249	SOD	Not OMIM	0.302801	0.279553	-1.10967	0.159204	0.189123	-	-	-	-	-	0.302801	0.279553	-1.10967	0.159204	0.188626
PDE11A	ENSG00000128655	OMIM	AD	0.984103	0.878594	-0.303586	0.564306	0.626755	0.11355	0.119808	0.510101	0.645332	0.702557	0.984103	0.878594	-0.303586	0.564306	0.623632
PDE4DIP	ENSG00000178104	SOD	Not OMIM	0	0.159744	-1.61605	0.317203	0.36957	-	-	-	-	-	0	0.159744	-1.61605	0.317203	0.36836
PDE6B	ENSG00000133256	OMIM	ADAR	0.11355	0.119808	0.182175	0.892517	0.911548	0.0757002	0.0798722	-0.153234	0.910234	0.926636	0.11355	0.159744	0.0275931	0.982772	0.984839
PDGFRL	ENSG00000104213	OMIM	Other	0.11355	0.239617	-0.877749	0.402668	0.462362	-	-	-	-	-	0.11355	0.239617	-0.877749	0.402668	0.459585
PDX1	ENSG00000139515	OMIM	ADAR	-	-	-	-	-	0.0757002	0.0399361	-0.581174	0.685033	0.740225	0.11355	0.0399361	-0.306287	0.821203	0.845283
PDYN	ENSG00000101327	OMIM	AD	-	-	-	-	-	-	-	-	-	-	0.0378501	0.0798722	0.00465438	0.997513	0.997719
PEG3	ENSG00000198300	SOD	Not OMIM	0.454201	0.678914	0.407038	0.475214	0.538104	-	-	-	-	-	0.454201	0.678914	0.407038	0.475214	0.535177
PEPD	ENSG00000124299	OMIM	AR	0.0757002	0.0399361	0.355196	0.81273	0.838726	-	-	-	-	-	0.11355	0.0798722	-0.443061	0.724877	0.772355
PER3	ENSG00000049246	OMIM	AD	0.264951	0.0798722	0.861966	0.456159	0.518508	-	-	-	-	-	0.264951	0.0798722	0.861966	0.456159	0.515379
PEX1	ENSG00000127980	OMIM	AR	0.340651	0	2.97399	0.0754661	0.0901789	0.340651	0	2.80564	0.0990457	0.1181	0.378501	0	3.03434	0.0675295	0.0806722
PEX6	ENSG00000124587	OMIM	AR	0.11355	0	3.45457	0.089553	0.106893	-	-	-	-	-	0.11355	0	3.45457	0.089553	0.106779
PEX7	ENSG00000112357	OMIM	AR	-	-	-	-	-	0.0378501	0.0798722	-0.0250098	0.986778	0.988172	0.0378501	0.0798722	-0.0250098	0.986778	0.98835
PFKL	ENSG00000141959	OMIM	Other	0.0757002	0.0399361	0.588659	0.667573	0.724152	-	-	-	-	-	0.0757002	0.0399361	0.588659	0.667573	0.721258
PGAP2	ENSG00000148985	OMIM	AR	0.11355	0	1.16543	0.489839	0.552466	-	-	-	-	-	0.11355	0	1.16543	0.489839	0.549515
PGM1	ENSG00000079739	OMIM	AR	0.0757002	0.0399361	0.589299	0.721863	0.772109	-	-	-	-	-	0.0757002	0.0399361	0.589299	0.721863	0.769996
PHKB	ENSG00000102893	OMIM	AR	0.11355	0.0399361	1.08322	0.496184	0.558853	-	-	-	-	-	0.11355	0.0399361	1.08322	0.496184	0.555926
PHKG2	ENSG00000156873	OMIM	AR	-	-	-	-	-	-	-	-	-	-	0.0757002	0.0399361	0.643146	0.662637	0.716736
PHOX2B	ENSG00000109132	CPG	Not OMIM	0	0.399361	-2.84721	0.0661628	0.0791297	-	-	-	-	-	0	0.399361	-2.84721	0.0661628	0.0790515
PHYH	ENSG00000107537	OMIM	AR	-	-	-	-	-	0.227101	0.239617	1.59281	0.0728463	0.0870067	0.227101	0.239617	1.59281	0.0728463	0.0869775
PHYKPL	ENSG00000175309	OMIM	Other	0.0757002	0.0399361	0.863567	0.623709	0.683647	-	-	-	-	-	0.11355	0.0399361	1.12582	0.505817	0.56547
PIBF1	ENSG00000083535	OMIM	AR	0.227101	0.0399361	1.83182	0.203221	0.240062	-	-	-	-	-	0.264951	0.0399361	1.92366	0.175548	0.207569
PIEZO1	ENSG00000103335	OMIM	ADAR	0.11355	0.0399361	1.19136	0.382447	0.440942	-	-	-	-	-	0.11355	0.0399361	1.19136	0.382447	0.438461
PIGC	ENSG00000135845	OMIM	AR	0	0.159744	-0.883826	0.592828	0.654689	-	-	-	-	-	0	0.159744	-0.883826	0.592828	0.651763
PIGG	ENSG00000174227	OMIM	AR	-	-	-	-	-	0.0757002	0.0399361	0.431293	0.752831	0.791413	0.0757002	0.0399361	0.431293	0.752831	0.791778
PIGN	ENSG00000197563	OMIM	AR	0.11355	0.119808	0.0826686	0.94586	0.955042	0.11355	0	1.59999	0.337769	0.391204	0.189251	0.119808	0.408781	0.717081	0.765792
PIGO	ENSG00000165282	OMIM	AR	-	-	-	-	-	-	-	-	-	-	0.11355	0	1.80001	0.272134	0.317642
PIGP	ENSG00000185808	OMIM	AR	0.1514	0.119808	0.984506	0.430783	0.491669	-	-	-	-	-	0.1514	0.119808	0.984506	0.430783	0.48878
PIGQ	ENSG00000007541	OMIM	AR	-	-	-	-	-	-	-	-	-	-	0.0757002	0.0399361	-0.484983	0.732351	0.778383
PIGT	ENSG00000124155	OMIM	ADAR	0.0757002	0.0798722	-0.676345	0.61989	0.680096	0.11355	0.0399361	0.965936	0.552225	0.612369	0.189251	0.119808	-0.000689901	0.999529	0.999529
PIGV	ENSG00000060642	OMIM	AR	-	-	-	-	-	-	-	-	-	-	0.0757002	0.0798722	-0.9592	0.453214	0.512236
PIGW	ENSG00000184886	OMIM	AR	-	-	-	-	-	-	-	-	-	-	0.0757002	0.0399361	0.284316	0.835103	0.858355
PIKFYVE	ENSG00000115020	OMIM	AD	0.1514	0	1.89582	0.240055	0.282235	-	-	-	-	-	0.1514	0	1.89582	0.240055	0.281431
PINK1	ENSG00000158828	OMIM	AR	-	-	-	-	-	0.11355	0.0798722	0.0252014	0.982377	0.984845	0.11355	0.119808	-0.287539	0.786403	0.814689
PITX2	ENSG00000164093	OMIM	AD	-	-	-	-	-	0.11355	0	1.11877	0.509022	0.570705	0.11355	0	1.11877	0.509022	0.568609
PKD1L1	ENSG00000158683	OMIM	AR	0.11355	0	1.19643	0.477036	0.5398	-	-	-	-	-	0.11355	0	1.19643	0.477036	0.53691
PKHD1	ENSG00000170927	OMIM	AR	0.1514	0.119808	0.669691	0.593252	0.655054	0.454201	0.199681	1.6678	0.0929801	0.11093	0.492051	0.199681	1.70185	0.0838228	0.0999694
PKHD1L1	ENSG00000205038	SOD	Not OMIM	0.757002	0.519169	-0.25711	0.673563	0.729628	-	-	-	-	-	0.757002	0.519169	-0.25711	0.673563	0.726855
PKLR	ENSG00000143627	OMIM	ADAR	-	-	-	-	-	0.0757002	0.0399361	-0.362855	0.795273	0.822057	0.0757002	0.0798722	-1.14589	0.356308	0.411372
PLA2G6	ENSG00000184381	OMIM	AR	-	-	-	-	-	0.11355	0.0798722	0.794114	0.525604	0.586824	0.11355	0.119808	0.344083	0.75955	0.796296
PLCD1	ENSG00000187091	OMIM	ADAR	0.11355	0	1.14641	0.49795	0.56057	-	-	-	-	-	0.1514	0.0399361	1.0477	0.466729	0.526451
PLCG1	ENSG00000124181	SOD	Not OMIM	0.0378501	0.119808	-0.507386	0.726365	0.775851	-	-	-	-	-	0.0378501	0.119808	-0.507386	0.726365	0.773642
PLCZ1	ENSG00000139151	OMIM	AR	0.11355	0.0798722	0.114346	0.928643	0.941614	-	-	-	-	-	0.11355	0.0798722	0.114346	0.928643	0.940909
PLD1	ENSG00000075651	OMIM	AR	0.0378501	0.119808	-0.485162	0.731959	0.780032	-	-	-	-	-	0.0378501	0.159744	-0.773302	0.563724	0.623076
PLEC	ENSG00000178209	OMIM	AR	0.1514	0.0399361	1.27061	0.391319	0.450277	-	-	-	-	-	0.1514	0.0399361	1.27061	0.391319	0.447913
PLEKHG2	ENSG00000090924	OMIM	AR	0.1514	0.0399361	1.48664	0.263601	0.308771	0.264951	0	3.26251	0.0332845	0.0398665	0.416351	0.0399361	2.92648	0.0107199	0.0128502
PLOD2	ENSG00000152952	OMIM	AR	0.0757002	0.0399361	0.00135713	0.999228	0.9993	-	-	-	-	-	0.0757002	0.0399361	0.00135713	0.999228	0.999355
PLOD3	ENSG00000106397	OMIM	AR	0.189251	0	2.28753	0.149223	0.177463	0.11355	0	2.12054	0.189426	0.223985	0.189251	0	2.28753	0.149223	0.177067
PMFBP1	ENSG00000118557	OMIM	AR	0.11355	0.159744	-0.147894	0.893364	0.912079	0.0757002	0.199681	-0.827619	0.421689	0.480468	0.189251	0.359425	-0.628666	0.434107	0.49241
PMM2	ENSG00000140650	OMIM	AR	-	-	-	-	-	0.302801	0.199681	0.00430163	0.995928	0.99624	0.302801	0.239617	-0.363266	0.652917	0.707683
PMPCA	ENSG00000165688	OMIM	AR	-	-	-	-	-	-	-	-	-	-	0.0378501	0.0798722	-0.281752	0.848097	0.870516
PMS2	ENSG00000122512	CPG	Not OMIM	-	-	-	-	-	0.11355	0	1.77054	0.28126	0.328137	0.11355	0	1.77054	0.28126	0.327856
PMVK	ENSG00000163344	OMIM	AD	0.0757002	0.0399361	-0.446807	0.75133	0.792556	-	-	-	-	-	0.0757002	0.0399361	-0.446807	0.75133	0.790964
PNKP	ENSG00000039650	OMIM	AR	0.11355	0.119808	-0.330361	0.792418	0.820498	-	-	-	-	-	0.11355	0.119808	-0.330361	0.792418	0.819462
PNPLA6	ENSG00000032444	OMIM	AR	0.189251	0.0399361	0.862267	0.488472	0.550969	-	-	-	-	-	0.189251	0.0399361	0.862267	0.488472	0.548067
PNPO	ENSG00000108439	OMIM	AR	-	-	-	-	-	0.0378501	0.0798722	0.540432	0.703558	0.756275	0.0378501	0.159744	-0.807214	0.531124	0.590655
POC1B	ENSG00000139323	OMIM	AR	0.0378501	0.0798722	-1.22727	0.374614	0.432663	-	-	-	-	-	0.0378501	0.0798722	-1.22727	0.374614	0.43039
POGZ	ENSG00000143442	OMIM	AD	-	-	-	-	-	0.0378501	0.199681	-0.712225	0.568403	0.628344	0.0378501	0.199681	-0.712225	0.568403	0.627586
POLG	ENSG00000140521	OMIM	AR	-	-	-	-	-	0.264951	0.0798722	1.61909	0.242121	0.284555	0.302801	0.119808	1.58655	0.221025	0.259817
POLH	ENSG00000170734	CPG	Not OMIM	-	-	-	-	-	0.11355	0	2.1052	0.192875	0.227895	0.1514	0	2.19381	0.17036	0.201616
POLQ	ENSG00000051341	SOD	Not OMIM	0.605602	0.279553	1.14033	0.144176	0.171593	-	-	-	-	-	0.605602	0.279553	1.14033	0.144176	0.171182
POLR1C	ENSG00000171453	OMIM	AR	-	-	-	-	-	0.0757002	0.0399361	0.599988	0.66142	0.717746	0.11355	0.0399361	1.16668	0.364303	0.419709
POLR3A	ENSG00000148606	OMIM	AR	-	-	-	-	-	0	0.119808	-1.93709	0.257181	0.301588	0.0378501	0.119808	-1.19324	0.380309	0.436296
POLR3B	ENSG00000013503	OMIM	AR	-	-	-	-	-	0.1514	0.0399361	-0.0845047	0.948364	0.957816	0.1514	0.0399361	-0.0845047	0.948364	0.956569
POMC	ENSG00000115138	OMIM	AR	0.189251	0	1.52503	0.345304	0.40097	-	-	-	-	-	0.189251	0	1.52503	0.345304	0.399253
POMGNT1	ENSG00000085998	OMIM	AR	0.11355	0.0399361	-0.0846993	0.949054	0.957227	0.0378501	0.0798722	-0.473366	0.746107	0.787885	0.11355	0.119808	-0.595575	0.602328	0.661375
POMT1	ENSG00000130714	OMIM	AR	-	-	-	-	-	0.0757002	0.0399361	-0.303891	0.82836	0.85157	0.0757002	0.0399361	-0.303891	0.82836	0.852036
PON1	ENSG00000005421	OMIM	Other	0.1514	0.239617	-0.140046	0.898146	0.916357	-	-	-	-	-	0.1514	0.239617	-0.140046	0.898146	0.915079
PON2	ENSG00000105854	OMIM	Other	0.189251	0.119808	0.243454	0.840094	0.864405	-	-	-	-	-	0.189251	0.119808	0.243454	0.840094	0.86309
POP1	ENSG00000104356	OMIM	AR	0.0378501	0.199681	-0.245313	0.859698	0.883077	-	-	-	-	-	0.0378501	0.199681	-0.245313	0.859698	0.881388
POR	ENSG00000127948	OMIM	AR	-	-	-	-	-	0.1514	0.0399361	0.752877	0.559994	0.620014	0.189251	0.0399361	0.911089	0.468089	0.527909
PPA2	ENSG00000138777	OMIM	AR	-	-	-	-	-	0.1514	0.239617	-0.972043	0.327271	0.379528	0.189251	0.239617	-0.80276	0.398081	0.454793
PPIP5K2	ENSG00000145725	OMIM	AR	-	-	-	-	-	-	-	-	-	-	0.0378501	0.0798722	0.37975	0.817943	0.842424
PPP1R15B	ENSG00000158615	OMIM	AR	0.0757002	0.0399361	0.405876	0.765431	0.801727	-	-	-	-	-	0.0757002	0.0399361	0.405876	0.765431	0.80045
PPP2R1B	ENSG00000137713	OMIM	Other	0.11355	0.0399361	2.40361	0.121678	0.14499	-	-	-	-	-	0.11355	0.0399361	2.40361	0.121678	0.1447
PRDM6	ENSG00000061455	OMIM	AD	0	1.83706	-4.31215	0.00429277	0.00514777	-	-	-	-	-	0	1.83706	-4.31215	0.00429277	0.00514778
PRF1	ENSG00000180644	SOD	Not OMIM	0	0.159744	-0.912464	0.580661	0.642985	0.0378501	0.279553	-1.2409	0.340456	0.394102	0.0378501	0.279553	-1.2409	0.340456	0.394054
PRIMPOL	ENSG00000164306	OMIM	AD	0.1514	0.0399361	1.08747	0.46355	0.526051	-	-	-	-	-	0.1514	0.0399361	1.08747	0.46355	0.523165
PROKR2	ENSG00000101292	OMIM	AD	-	-	-	-	-	0.11355	0.0798722	0.0517496	0.964091	0.969864	0.1514	0.0798722	0.184065	0.868575	0.888924
PROM1	ENSG00000007062	OMIM	ADAR	0.189251	0.0399361	0.914885	0.496868	0.559533	0.11355	0	1.0663	0.531594	0.592164	0.189251	0.0399361	0.914885	0.496868	0.556614
PROP1	ENSG00000175325	OMIM	AR	0.0757002	0.0798722	0.54619	0.72095	0.771545	0.1514	0.0798722	0.907887	0.519452	0.580768	0.1514	0.0798722	0.907887	0.519452	0.579027
PROZ	ENSG00000126231	OMIM	Other	0.11355	0.0399361	4.07377	0.00856217	0.0102658	-	-	-	-	-	0.11355	0.0399361	4.07377	0.00856217	0.0102652
PRSS12	ENSG00000164099	OMIM	AR	0.492051	0.199681	3.74277	0.000821526	0.000985662	-	-	-	-	-	0.492051	0.199681	3.74277	0.000821526	0.000985681
PRSS50	ENSG00000206549	SOD	Not OMIM	0.189251	0	1.58689	0.324633	0.377974	-	-	-	-	-	0.189251	0	1.58689	0.324633	0.376765
PRSS56	ENSG00000237412	OMIM	AR	0.0757002	0.0399361	0.66908	0.684992	0.740339	0.302801	0.399361	-0.967502	0.203809	0.240547	0.378501	0.439297	-0.768714	0.287586	0.334981
PRX	ENSG00000105227	OMIM	AR	0.11355	0.0798722	0.489767	0.676406	0.732195	-	-	-	-	-	0.11355	0.0798722	0.489767	0.676406	0.729422
PSKH2	ENSG00000147613	SOD	Not OMIM	0.189251	0.199681	0.723572	0.511292	0.573645	-	-	-	-	-	0.189251	0.199681	0.723572	0.511292	0.570861
PTCH2	ENSG00000117425	OMIM	AD	0.1514	0.119808	0.236335	0.811348	0.837361	0.0757002	0.119808	-0.321189	0.771766	0.804325	0.1514	0.119808	0.236335	0.811348	0.836234
PTGDR	ENSG00000168229	OMIM	Other	0.1514	0.239617	1.34339	0.154948	0.184146	-	-	-	-	-	0.1514	0.239617	1.34339	0.154948	0.183695
PTGIS	ENSG00000124212	OMIM	Other	-	-	-	-	-	0.0757002	0.119808	-1.43611	0.248858	0.29215	0.1514	0.119808	-0.133639	0.909585	0.925239
PTK6	ENSG00000101213	SOD	Not OMIM	0.227101	0.319489	-0.0414549	0.965671	0.970335	-	-	-	-	-	0.227101	0.319489	-0.0414549	0.965671	0.970484
PTPN13	ENSG00000163629	SOD	Not OMIM	0.0757002	0.0798722	0.010653	0.99345	0.994163	-	-	-	-	-	0.0757002	0.0798722	0.010653	0.99345	0.994272
PTPN22	ENSG00000134242	OMIM	ADAR	0.189251	0.0399361	0.836172	0.502522	0.565033	-	-	-	-	-	0.189251	0.0399361	0.836172	0.502522	0.562307
PTPRB	ENSG00000127329	SOD	Not OMIM	0.0757002	0.119808	0.579622	0.705831	0.758789	-	-	-	-	-	0.0757002	0.119808	0.579622	0.705831	0.755963
PTPRK	ENSG00000152894	SOD	Not OMIM	0.11355	0.0798722	1.318	0.296785	0.346332	-	-	-	-	-	0.11355	0.0798722	1.318	0.296785	0.345363
PTPRQ	ENSG00000139304	OMIM	ADAR	0.189251	0.0399361	1.55591	0.234017	0.275414	-	-	-	-	-	0.189251	0.0399361	1.55591	0.234017	0.274679
PUS3	ENSG00000110060	OMIM	AR	-	-	-	-	-	-	-	-	-	-	0.0378501	0.0798722	-1.25669	0.376233	0.432156
PYCR1	ENSG00000183010	OMIM	AR	-	-	-	-	-	0	0.119808	-0.883101	0.597142	0.657155	0	0.119808	-0.883101	0.597142	0.65623
PYGL	ENSG00000100504	OMIM	AR	0.11355	0.159744	-0.532681	0.650041	0.707557	0.0378501	0.159744	-0.827204	0.549568	0.609739	0.11355	0.199681	-0.855602	0.435219	0.493528
PYGM	ENSG00000068976	OMIM	AR	0.302801	0.199681	-0.720416	0.406425	0.466196	0.492051	0.239617	-0.298052	0.694962	0.748889	0.492051	0.239617	-0.298052	0.694962	0.7464
RAD50	ENSG00000113522	OMIM	Other	0.189251	0	1.9298	0.236441	0.278149	0.11355	0	1.70281	0.311225	0.361576	0.189251	0	1.9298	0.236441	0.277379
RAD51	ENSG00000051180	OMIM	AD	-	-	-	-	-	0.0378501	0.159744	-0.105505	0.934243	0.946549	0.0378501	0.159744	-0.105505	0.934243	0.94553
RAD54B	ENSG00000197275	OMIM	Other	0.0757002	0.0798722	0.987027	0.483087	0.545646	-	-	-	-	-	0.0757002	0.0798722	0.987027	0.483087	0.542761
RAD54L	ENSG00000085999	OMIM	AD	0.0757002	0.0399361	0.408746	0.794175	0.821707	-	-	-	-	-	0.0757002	0.0399361	0.408746	0.794175	0.820956
RAG1	ENSG00000166349	OMIM	AR	0.1514	0.0399361	0.894573	0.512934	0.575024	0.1514	0.0399361	0.875997	0.525015	0.586268	0.189251	0.0798722	0.700199	0.562128	0.621487
RAPSN	ENSG00000165917	OMIM	AR	-	-	-	-	-	-	-	-	-	-	0.0757002	0.0399361	0.748509	0.659441	0.71358
RARS	ENSG00000113643	OMIM	AR	0.11355	0.0399361	0.994151	0.544949	0.607348	0.189251	0.119808	0.110832	0.919621	0.934851	0.302801	0.159744	0.448222	0.658677	0.712943
RARS2	ENSG00000146282	OMIM	AR	0.0757002	0.0399361	0.543637	0.68969	0.744551	-	-	-	-	-	0.0757002	0.0399361	0.543637	0.68969	0.741929
RASA2	ENSG00000155903	SOD	Not OMIM	0.0378501	0.159744	-1.50756	0.236004	0.277658	-	-	-	-	-	0.0378501	0.159744	-1.50756	0.236004	0.276887
RAX2	ENSG00000173976	OMIM	AD	-	-	-	-	-	0.0757002	0.239617	0.890228	0.502795	0.564517	0.0757002	0.239617	0.890228	0.502795	0.562573
RDH12	ENSG00000139988	OMIM	ADAR	0.0757002	0.119808	-0.565796	0.669563	0.726085	0.0757002	0.239617	-1.728	0.133883	0.159105	0.0757002	0.239617	-1.728	0.133883	0.159106
RDH5	ENSG00000135437	OMIM	ADAR	0.0378501	0.119808	-1.58302	0.240963	0.283277	0.0378501	0.0798722	0.505388	0.776167	0.806223	0.0757002	0.199681	-1.1722	0.330381	0.383042
RECQL	ENSG00000004700	CPG	Not OMIM	0.227101	0.119808	0.558345	0.598439	0.660519	-	-	-	-	-	0.227101	0.119808	0.558345	0.598439	0.657609
RECQL4	ENSG00000160957	CPG	Not OMIM	0.11355	0.0399361	2.0478	0.174075	0.206438	0.0757002	0.0798722	0.781892	0.547271	0.607402	0.11355	0.0798722	1.17381	0.338492	0.391925
RET	ENSG00000165731	CPG	Not OMIM	-	-	-	-	-	0.0757002	0.0399361	0.918631	0.539779	0.60011	0.0757002	0.0399361	0.918631	0.539779	0.599306
RGL3	ENSG00000205517	SOD	Not OMIM	0.378501	0.239617	-0.601213	0.447658	0.509676	-	-	-	-	-	0.378501	0.239617	-0.601213	0.447658	0.50672
RHO	ENSG00000163914	OMIM	AD	-	-	-	-	-	0.189251	0.0399361	1.35908	0.262023	0.306928	0.189251	0.0399361	1.35908	0.262023	0.306271
RIMS1	ENSG00000079841	OMIM	Other	0.340651	0.199681	0.646867	0.404566	0.464255	-	-	-	-	-	0.340651	0.199681	0.646867	0.404566	0.461464
RNASEH2A	ENSG00000104889	OMIM	AR	0	0.119808	-0.632135	0.711001	0.763007	-	-	-	-	-	0	0.119808	-0.632135	0.711001	0.760419
RNASEL	ENSG00000135828	OMIM	AD	0.11355	0.0399361	2.13994	0.183056	0.216793	-	-	-	-	-	0.11355	0.0399361	2.13994	0.183056	0.216187
RNF213	ENSG00000173821	SOD	Not OMIM	0.302801	0.838658	-0.299689	0.677345	0.732984	-	-	-	-	-	0.302801	0.838658	-0.299689	0.677345	0.73017
ROBO4	ENSG00000154133	OMIM	AD	-	-	-	-	-	0.0378501	0.0798722	-0.251586	0.862596	0.882643	0.11355	0.0798722	0.552708	0.653191	0.707931
ROM1	ENSG00000149489	OMIM	ADAR	0.0378501	0.319489	-2.11415	0.0685351	0.0819458	-	-	-	-	-	0.0378501	0.319489	-2.11415	0.0685351	0.081861
RORA	ENSG00000069667	OMIM	AD	0.0378501	0.199681	-0.954506	0.439537	0.501044	-	-	-	-	-	0.0378501	0.199681	-0.954506	0.439537	0.498102
RORC	ENSG00000143365	OMIM	AR	0.340651	0.239617	-0.0452545	0.959803	0.965413	-	-	-	-	-	0.340651	0.239617	-0.0452545	0.959803	0.965327
ROS1	ENSG00000047936	SOD	Not OMIM	0.227101	0.399361	-0.181067	0.848553	0.872629	-	-	-	-	-	0.227101	0.399361	-0.181067	0.848553	0.870906
RP1	ENSG00000104237	OMIM	ADAR	-	-	-	-	-	0.1514	0.119808	1.08442	0.299045	0.348185	0.1514	0.119808	1.08442	0.299045	0.347864
RP1L1	ENSG00000183638	OMIM	AD	0.643452	0.91853	-0.781259	0.143451	0.170745	0.11355	0.0399361	0.714939	0.587128	0.646915	0.681302	0.91853	-0.717291	0.172852	0.204505
RPE65	ENSG00000116745	OMIM	AR	-	-	-	-	-	0.0757002	0.159744	0.0627569	0.957023	0.964426	0.0757002	0.159744	0.0627569	0.957023	0.963025
RPGRIP1	ENSG00000092200	OMIM	AR	0.0378501	0.239617	-1.93619	0.145966	0.173679	0	0.199681	-1.70781	0.328344	0.380703	0.0378501	0.319489	-1.93737	0.145599	0.17286
RPGRIP1L	ENSG00000103494	OMIM	AR	0.189251	0.119808	0.184761	0.86675	0.889273	0.11355	0	1.95254	0.237821	0.279706	0.264951	0.119808	0.901201	0.36813	0.423746
RRP36	ENSG00000124541	SOD	Not OMIM	0.11355	0.0399361	1.92452	0.211217	0.249318	-	-	-	-	-	0.11355	0.0399361	1.92452	0.211217	0.24866
RSPH1	ENSG00000160188	OMIM	AR	0.11355	0.119808	-0.218036	0.863033	0.885915	0.11355	0.0798722	-0.102809	0.937998	0.949299	0.11355	0.119808	-0.218036	0.863033	0.884058
RTN4R	ENSG00000040608	OMIM	AD	-	-	-	-	-	0.1514	0.359425	-0.683568	0.47239	0.533004	0.1514	0.359425	-0.683568	0.47239	0.532454
RTTN	ENSG00000176225	OMIM	AR	0.11355	0.0798722	0.430761	0.726845	0.776126	-	-	-	-	-	0.11355	0.0798722	0.430761	0.726845	0.773944
RYR1	ENSG00000196218	OMIM	AD	0.189251	0.0798722	-0.0632142	0.953736	0.960837	0.340651	0.199681	-0.531768	0.526028	0.587049	0.454201	0.239617	-0.343704	0.650445	0.705295
SACS	ENSG00000151835	OMIM	AR	0.302801	0.0399361	1.83507	0.182661	0.216362	-	-	-	-	-	0.302801	0.0399361	1.83507	0.182661	0.215769
SAMD9	ENSG00000205413	OMIM	ADAR	0.189251	0.199681	-0.0353616	0.970835	0.97447	-	-	-	-	-	0.189251	0.199681	-0.0353616	0.970835	0.974491
SAMHD1	ENSG00000101347	OMIM	ADAR	-	-	-	-	-	-	-	-	-	-	0.11355	0	1.12725	0.505495	0.565151
SAR1B	ENSG00000152700	OMIM	AR	-	-	-	-	-	-	-	-	-	-	0.0378501	0.0798722	-0.810644	0.576384	0.63555
SARDH	ENSG00000123453	OMIM	AR	0.11355	0.0399361	1.45053	0.361758	0.418926	-	-	-	-	-	0.11355	0.0399361	1.45053	0.361758	0.416991
SBF1	ENSG00000100241	OMIM	AR	-	-	-	-	-	0.189251	0.0798722	0.991462	0.40367	0.461833	0.189251	0.0798722	0.991462	0.40367	0.460542
SCN10A	ENSG00000185313	OMIM	AD	0.0757002	0.0798722	-1.09147	0.381111	0.43951	-	-	-	-	-	0.0757002	0.0798722	-1.09147	0.381111	0.437088
SCN11A	ENSG00000168356	OMIM	AD	0.189251	0	2.96413	0.0719548	0.0860125	-	-	-	-	-	0.189251	0	2.96413	0.0719548	0.0859261
SCN5A	ENSG00000183873	OMIM	AD	-	-	-	-	-	0.0378501	0.119808	-1.16289	0.39502	0.453318	0.0378501	0.119808	-1.16289	0.39502	0.451657
SCN9A	ENSG00000169432	OMIM	AD	0.0757002	0.0399361	1.79539	0.260836	0.305687	-	-	-	-	-	0.0757002	0.0798722	1.20692	0.388645	0.445241
SCNN1A	ENSG00000111319	OMIM	AD	-	-	-	-	-	0.0378501	0.0798722	1.2473	0.401939	0.460431	0.0378501	0.0798722	1.2473	0.401939	0.458834
SCNN1B	ENSG00000168447	OMIM	AD	-	-	-	-	-	0.0378501	0.0798722	-0.108202	0.945018	0.955495	0.0378501	0.119808	-0.136556	0.930088	0.941887
SCO2	ENSG00000130489	OMIM	ADAR	-	-	-	-	-	0.264951	0.279553	-0.485418	0.5982	0.657865	0.340651	0.279553	-0.199779	0.820133	0.844348
SDCCAG8	ENSG00000054282	OMIM	AR	0.11355	0	1.56387	0.34466	0.400256	-	-	-	-	-	0.11355	0	1.56387	0.34466	0.398568
SDHB	ENSG00000117118	CPG	Not OMIM	-	-	-	-	-	0.0757002	0.119808	-1.56757	0.193131	0.228155	0.0757002	0.119808	-1.56757	0.193131	0.227828
SDR9C7	ENSG00000170426	OMIM	AR	-	-	-	-	-	-	-	-	-	-	0.0757002	0.0399361	-0.343062	0.806092	0.831471
SEC23A	ENSG00000100934	OMIM	AR	-	-	-	-	-	0.1514	0.0399361	0.0393578	0.975655	0.979182	0.1514	0.0399361	0.0393578	0.975655	0.978829
SEC23B	ENSG00000101310	OMIM	ADAR	0.11355	0.0399361	-0.197434	0.882904	0.903452	0.264951	0.0399361	1.3679	0.310609	0.360991	0.264951	0.0798722	0.468412	0.678062	0.730707
SEC31A	ENSG00000138674	OMIM	AR	0.1514	0	2.87157	0.136086	0.162048	-	-	-	-	-	0.1514	0	2.87157	0.136086	0.161712
SECISBP2	ENSG00000187742	OMIM	AR	0.0757002	0.0399361	-0.0380101	0.978315	0.980919	-	-	-	-	-	0.0757002	0.0399361	-0.0380101	0.978315	0.980998
SELP	ENSG00000174175	SOD	Not OMIM	0.227101	0.0399361	2.34759	0.127659	0.152078	-	-	-	-	-	0.227101	0.0399361	2.34759	0.127659	0.151766
SEMA4D	ENSG00000187764	SOD	Not OMIM	0	0.159744	-0.790606	0.635765	0.69484	-	-	-	-	-	0	0.159744	-0.790606	0.635765	0.692098
SEPN1	ENSG00000162430	OMIM	AR	-	-	-	-	-	0.189251	0	2.06516	0.207258	0.244527	0.227101	0	3.82189	0.0495323	0.0592399
SEPSECS	ENSG00000109618	OMIM	AR	-	-	-	-	-	0.0757002	0.0399361	0.344802	0.815687	0.840437	0.11355	0.0399361	0.558099	0.691511	0.743518
SEPT12	ENSG00000140623	OMIM	AD	0.0378501	0.0798722	0.434673	0.795954	0.823181	0.0757002	0.0798722	1.34881	0.316153	0.366901	0.11355	0.159744	1.26847	0.29761	0.346247
SERPINA1	ENSG00000197249	CPG	Not OMIM	-	-	-	-	-	0.757002	0.159744	1.05092	0.188159	0.222528	0.757002	0.159744	1.05092	0.188159	0.222096
SERPINA3	ENSG00000196136	OMIM	Other	0.11355	0.0399361	1.41709	0.274723	0.321286	-	-	-	-	-	0.11355	0.0399361	1.41709	0.274723	0.320473
SERPINB7	ENSG00000166396	OMIM	AR	0.0757002	0.159744	-1.07502	0.365755	0.423307	-	-	-	-	-	0.0757002	0.159744	-1.07502	0.365755	0.421197
SERPINB8	ENSG00000166401	OMIM	AR	0.1514	0.0399361	2.42741	0.1497	0.178015	-	-	-	-	-	0.1514	0.0399361	2.42741	0.1497	0.17762
SERPINC1	ENSG00000117601	OMIM	ADAR	-	-	-	-	-	0.11355	0.0798722	-0.685803	0.56802	0.628138	0.11355	0.0798722	-0.685803	0.56802	0.627208
SERPIND1	ENSG00000099937	OMIM	AD	-	-	-	-	-	0.302801	0.239617	-1.18649	0.121638	0.144769	0.378501	0.239617	-0.89874	0.220277	0.258957
SETD2	ENSG00000181555	OMIM	AD	0	0.159744	-3.2822	0.0434668	0.0520213	-	-	-	-	-	0	0.159744	-3.2822	0.0434668	0.0520054
SETX	ENSG00000107290	OMIM	ADAR	-	-	-	-	-	0	0.359425	-0.637967	0.705301	0.757766	0.0757002	0.359425	0.28193	0.820003	0.844269
SF3B1	ENSG00000115524	OMIM	Other	-	-	-	-	-	0.0757002	0.0399361	0.712588	0.677378	0.733194	0.0757002	0.0399361	0.712588	0.677378	0.73017
SGCA	ENSG00000108823	OMIM	AR	-	-	-	-	-	0.1514	0.199681	-1.35542	0.148644	0.176417	0.1514	0.199681	-1.35542	0.148644	0.176421
SGSH	ENSG00000181523	OMIM	AR	-	-	-	-	-	0.302801	0.119808	0.204449	0.826896	0.850202	0.302801	0.159744	-0.236107	0.785792	0.814163
SH2B3	ENSG00000111252	CPG	Not OMIM	-	-	-	-	-	0.189251	0	1.50094	0.354047	0.409241	0.189251	0	1.50094	0.354047	0.408912
SH3TC2	ENSG00000169247	OMIM	ADAR	0.340651	0.0399361	1.42974	0.25752	0.301876	0.378501	0.0399361	1.51071	0.226095	0.266161	0.378501	0.0399361	1.51071	0.226095	0.265559
SHPK	ENSG00000197417	OMIM	AR	0.0757002	0.199681	-1.56723	0.188007	0.222543	-	-	-	-	-	0.0757002	0.199681	-1.56723	0.188007	0.221934
SI	ENSG00000090402	OMIM	AR	0.340651	0.0798722	1.67387	0.144666	0.172162	1.0598	0.119808	1.59633	0.0705127	0.0842352	1.2869	0.159744	1.90719	0.0207932	0.02491
SIAE	ENSG00000110013	OMIM	Other	-	-	-	-	-	0.416351	0.239617	-0.434381	0.551724	0.611919	0.416351	0.319489	-0.617934	0.372613	0.428247
SIL1	ENSG00000120725	OMIM	AR	0.0757002	0.0399361	0.784073	0.635218	0.694405	-	-	-	-	-	0.0757002	0.0399361	0.784073	0.635218	0.691645
SKIV2L	ENSG00000204351	OMIM	AR	0.1514	0.0798722	0.315158	0.803913	0.830303	-	-	-	-	-	0.1514	0.0798722	0.315158	0.803913	0.829441
SLC10A2	ENSG00000125255	OMIM	AR	0.1514	0.279553	-1.17716	0.211766	0.249944	-	-	-	-	-	0.1514	0.279553	-1.17716	0.211766	0.249287
SLC11A1	ENSG00000018280	OMIM	Other	0.0757002	0.0399361	0.566053	0.67647	0.732208	-	-	-	-	-	0.0757002	0.0399361	0.566053	0.67647	0.729441
SLC12A3	ENSG00000070915	OMIM	AR	-	-	-	-	-	0.492051	0.119808	0.77879	0.402212	0.460661	0.529902	0.119808	0.97078	0.290232	0.337963
SLC13A5	ENSG00000141485	OMIM	AR	-	-	-	-	-	0.1514	0	1.3989	0.394282	0.452715	0.1514	0	1.3989	0.394282	0.451042
SLC17A3	ENSG00000124564	OMIM	AD	0.1514	0.159744	0.814766	0.491509	0.554081	-	-	-	-	-	0.1514	0.159744	0.814766	0.491509	0.551121
SLC17A5	ENSG00000119899	OMIM	AR	-	-	-	-	-	0	0.119808	-1.95018	0.229677	0.270328	0	0.119808	-1.95018	0.229677	0.269686
SLC17A9	ENSG00000101194	OMIM	AD	0	0.479233	-3.16275	0.0393673	0.0471312	-	-	-	-	-	0	0.479233	-3.16275	0.0393673	0.0471185
SLC22A12	ENSG00000197891	OMIM	AR	0.454201	0.239617	1.27915	0.0649738	0.0777143	0.378501	0.199681	1.12003	0.130003	0.15458	0.454201	0.239617	1.27915	0.0649738	0.0776368
SLC22A4	ENSG00000197208	OMIM	Other	0.0378501	0.0798722	-0.022615	0.987891	0.989453	-	-	-	-	-	0.0378501	0.0798722	-0.022615	0.987891	0.989338
SLC22A5	ENSG00000197375	OMIM	AR	0.1514	0.119808	-0.0938349	0.931177	0.943635	0.189251	0.359425	-0.93518	0.282204	0.329118	0.189251	0.399361	-0.98185	0.252722	0.295752
SLC24A1	ENSG00000074621	OMIM	AR	0.1514	0.0798722	0.600383	0.645817	0.703619	-	-	-	-	-	0.1514	0.0798722	0.600383	0.645817	0.701002
SLC24A4	ENSG00000140090	OMIM	AR	0.11355	0	2.15289	0.182938	0.216671	-	-	-	-	-	0.11355	0	2.15289	0.182938	0.216079
SLC24A5	ENSG00000188467	OMIM	AR	0.227101	0	1.93979	0.224461	0.264525	-	-	-	-	-	0.227101	0	1.93979	0.224461	0.263758
SLC25A24	ENSG00000085491	OMIM	AD	0.0757002	0.0798722	0.778505	0.550467	0.613008	-	-	-	-	-	0.0757002	0.0798722	0.778505	0.550467	0.610053
SLC25A26	ENSG00000144741	OMIM	AR	0.11355	0	1.04204	0.541978	0.604476	-	-	-	-	-	0.11355	0	1.04204	0.541978	0.601535
SLC26A1	ENSG00000145217	OMIM	AR	0.189251	0.119808	1.09375	0.275208	0.321799	0	0.119808	-2.54048	0.135584	0.161096	0.189251	0.239617	-0.0879229	0.919146	0.933331
SLC26A2	ENSG00000155850	OMIM	AR	-	-	-	-	-	0.189251	0.279553	-1.40703	0.10567	0.125857	0.189251	0.279553	-1.40703	0.10567	0.125815
SLC26A3	ENSG00000091138	OMIM	AR	-	-	-	-	-	-	-	-	-	-	0.0757002	0.0399361	0.95805	0.50749	0.56722
SLC26A4	ENSG00000091137	OMIM	AR	-	-	-	-	-	0.567752	0.439297	-0.0589839	0.931399	0.944267	0.567752	0.439297	-0.0589839	0.931399	0.943033
SLC26A8	ENSG00000112053	OMIM	AD	0.11355	0	2.2275	0.210483	0.248493	0.11355	0.159744	1.92962	0.0821967	0.0981013	0.227101	0.159744	2.4074	0.0168698	0.020216
SLC28A1	ENSG00000156222	OMIM	AR	0.0757002	0.119808	0.206879	0.884994	0.905059	-	-	-	-	-	0.0757002	0.119808	0.206879	0.884994	0.903494
SLC29A3	ENSG00000198246	OMIM	AR	0.0757002	0.0798722	1.06046	0.484373	0.546921	0	0.159744	-0.53647	0.75591	0.793444	0.0757002	0.159744	0.482634	0.706838	0.756893
SLC2A9	ENSG00000109667	OMIM	ADAR	0.0378501	0.119808	0.0708803	0.957248	0.963607	0.0757002	0.159744	-1.20481	0.301183	0.350548	0.11355	0.279553	-0.884393	0.377136	0.433066
SLC30A8	ENSG00000164756	OMIM	AD	0.11355	0.0399361	1.57416	0.305017	0.3557	-	-	-	-	-	0.11355	0.0399361	1.57416	0.305017	0.35468
SLC34A1	ENSG00000131183	OMIM	AR	-	-	-	-	-	0.0378501	0.0798722	-0.134834	0.930188	0.943639	0.0378501	0.119808	-0.679555	0.632024	0.688883
SLC34A3	ENSG00000198569	OMIM	AR	-	-	-	-	-	-	-	-	-	-	0.11355	0.0399361	0.226119	0.865405	0.886103
SLC36A2	ENSG00000186335	OMIM	ADAR	0.1514	0	1.99316	0.217633	0.256761	-	-	-	-	-	0.1514	0	1.99316	0.217633	0.256041
SLC37A4	ENSG00000137700	OMIM	AR	0.1514	0.0399361	0.939435	0.511616	0.573962	0.1514	0.0798722	0.279746	0.817492	0.841662	0.189251	0.0798722	0.402493	0.732989	0.778587
SLC38A8	ENSG00000166558	OMIM	AR	0.11355	0	1.13471	0.502253	0.564821	-	-	-	-	-	0.11355	0	1.13471	0.502253	0.562085
SLC39A5	ENSG00000139540	OMIM	AD	0.264951	0.0399361	1.53675	0.270911	0.317068	-	-	-	-	-	0.264951	0.0399361	1.53675	0.270911	0.316308
SLC3A1	ENSG00000138079	OMIM	ADAR	0.189251	0.0798722	1.52394	0.253166	0.297047	0	0.119808	-2.13155	0.212711	0.250914	0.189251	0.199681	0.00595812	0.995296	0.995771
SLC44A3	ENSG00000143036	SOD	Not OMIM	0.11355	0.119808	-0.434183	0.710984	0.763007	-	-	-	-	-	0.11355	0.119808	-0.434183	0.710984	0.760419
SLC45A2	ENSG00000164175	OMIM	AR	0.1514	0.0399361	1.92376	0.204426	0.241465	0.11355	0	0.981485	0.568684	0.628436	0.1514	0.0399361	1.92376	0.204426	0.240791
SLC4A1	ENSG00000004939	OMIM	AD	-	-	-	-	-	0.0757002	0.199681	-0.629824	0.565177	0.62521	0.0757002	0.199681	-0.629824	0.565177	0.624462
SLC52A1	ENSG00000132517	OMIM	AD	0.0378501	0.199681	-0.510044	0.712186	0.764043	-	-	-	-	-	0.0378501	0.199681	-0.510044	0.712186	0.761479
SLC52A2	ENSG00000185803	OMIM	AR	-	-	-	-	-	0.11355	0	1.11926	0.50899	0.570705	0.11355	0	1.11926	0.50899	0.568609
SLC5A2	ENSG00000140675	OMIM	ADAR	0.0757002	0.0399361	0.223906	0.871592	0.893648	-	-	-	-	-	0.0757002	0.0399361	0.223906	0.871592	0.891606
SLC6A19	ENSG00000174358	OMIM	AR	0.0378501	0.0798722	0.488309	0.784469	0.814315	0.340651	0.239617	-0.748631	0.352704	0.407762	0.378501	0.319489	-0.641652	0.415599	0.472849
SLC6A20	ENSG00000163817	OMIM	ADAR	0.227101	0.0798722	1.52707	0.242513	0.285076	-	-	-	-	-	0.227101	0.0798722	1.52707	0.242513	0.284206
SLC6A4	ENSG00000108576	OMIM	AD	-	-	-	-	-	0.11355	0.0399361	0.638972	0.655788	0.71212	0.11355	0.0399361	0.638972	0.655788	0.710257
SLC6A5	ENSG00000165970	OMIM	ADAR	0.0757002	0.0399361	-0.471741	0.739229	0.78478	-	-	-	-	-	0.0757002	0.0399361	-0.471741	0.739229	0.783047
SLC7A9	ENSG00000021488	OMIM	ADAR	0.1514	0	1.33583	0.418854	0.479152	0.454201	0.199681	-0.564491	0.446175	0.506109	0.529902	0.199681	-0.332451	0.645658	0.700878
SLC9A3R1	ENSG00000109062	OMIM	AD	0	0.279553	-0.41173	0.813869	0.839777	-	-	-	-	-	0	0.279553	-0.41173	0.813869	0.838668
SLC9A7	ENSG00000065923	OMIM	Other	0	0.119808	-0.487948	0.78025	0.811786	-	-	-	-	-	0	0.119808	-0.487948	0.78025	0.810774
SLC9A9	ENSG00000181804	OMIM	Other	0.0757002	0.0798722	-0.103893	0.936512	0.948213	-	-	-	-	-	0.0757002	0.0798722	-0.103893	0.936512	0.947355
SLCO1B1	ENSG00000134538	OMIM	Other	0.0378501	0.319489	-2.06185	0.0814967	0.0973351	-	-	-	-	-	0.0378501	0.319489	-2.06185	0.0814967	0.0972321
SLCO1B3	ENSG00000111700	OMIM	Other	0.264951	0.159744	1.73806	0.0760744	0.0908902	-	-	-	-	-	0.264951	0.159744	1.73806	0.0760744	0.0907974
SLCO2A1	ENSG00000174640	OMIM	AR	0.11355	0	2.49623	0.180734	0.214225	-	-	-	-	-	0.11355	0	2.49623	0.180734	0.213621
SMPD1	ENSG00000166311	OMIM	AR	-	-	-	-	-	0.1514	0.0798722	0.524479	0.682179	0.737391	0.1514	0.119808	-0.335921	0.773293	0.806045
SNCB	ENSG00000074317	OMIM	AD	-	-	-	-	-	0.11355	0.119808	-0.375248	0.746417	0.787885	0.11355	0.119808	-0.375248	0.746417	0.787532
SNX14	ENSG00000135317	OMIM	AR	0.11355	0	1.27733	0.444503	0.506291	-	-	-	-	-	0.11355	0	1.27733	0.444503	0.503367
SOX4	ENSG00000124766	OMIM	AD	0	0.359425	-2.29937	0.152427	0.181243	-	-	-	-	-	0	0.359425	-2.29937	0.152427	0.180815
SP110	ENSG00000135899	OMIM	AR	0.11355	0	4.83452	0.0937098	0.111836	-	-	-	-	-	0.11355	0	4.83452	0.0937098	0.11171
SPAG1	ENSG00000104450	OMIM	AR	0.11355	0	1.20354	0.473771	0.536646	-	-	-	-	-	0.11355	0	1.20354	0.473771	0.533782
SPATA31E1	ENSG00000177992	SOD	Not OMIM	0.1514	0.0399361	1.53254	0.274857	0.321416	-	-	-	-	-	0.1514	0.0399361	1.53254	0.274857	0.320605
SPATA5	ENSG00000145375	OMIM	AR	0.189251	0.0399361	0.287267	0.818164	0.843726	-	-	-	-	-	0.189251	0.0399361	0.287267	0.818164	0.842558
SPECC1	ENSG00000128487	SOD	Not OMIM	0.0378501	0.0798722	-0.594404	0.68679	0.741765	-	-	-	-	-	0.0378501	0.0798722	-0.594404	0.68679	0.739099
SPG11	ENSG00000104133	OMIM	AR	-	-	-	-	-	0.11355	0.119808	0.0578089	0.960302	0.967577	0.11355	0.119808	0.0578089	0.960302	0.965706
SPG21	ENSG00000090487	OMIM	AR	0.0378501	0.0798722	-0.504529	0.725348	0.774883	-	-	-	-	-	0.0378501	0.0798722	-0.504529	0.725348	0.772715
SPG7	ENSG00000197912	OMIM	ADAR	0.189251	0.0399361	1.5067	0.251752	0.295463	0.227101	0.239617	-0.253557	0.775628	0.806057	0.378501	0.239617	0.394027	0.622398	0.680088
SPINK5	ENSG00000133710	OMIM	AR	0.11355	0.199681	-0.358513	0.752952	0.793485	-	-	-	-	-	0.1514	0.199681	-0.182235	0.867039	0.887642
SPR	ENSG00000116096	OMIM	ADAR	-	-	-	-	-	0.11355	0	1.07246	0.529026	0.589407	0.11355	0	1.07246	0.529026	0.588531
SPTA1	ENSG00000163554	OMIM	AR	0.1514	0	2.16475	0.200124	0.236504	0	0.559105	-3.56928	0.0242963	0.0291173	0.1514	0.559105	-1.30481	0.142289	0.16898
SPTB	ENSG00000070182	OMIM	AD	0.264951	0.199681	0.751675	0.34642	0.402166	0.264951	0.199681	0.751675	0.34642	0.400715	0.264951	0.199681	0.751675	0.34642	0.400456
SRD5A3	ENSG00000128039	OMIM	AR	0.340651	0.159744	1.02902	0.326612	0.380183	0.0757002	0.0798722	1.75658	0.245756	0.288667	0.340651	0.159744	1.02902	0.326612	0.378951
SRGAP1	ENSG00000196935	OMIM	AD	-	-	-	-	-	0.189251	0.119808	-0.90129	0.355795	0.411186	0.189251	0.119808	-0.90129	0.355795	0.41084
SSC5D	ENSG00000179954	SOD	Not OMIM	0.264951	0.119808	0.707788	0.465311	0.527835	-	-	-	-	-	0.264951	0.119808	0.707788	0.465311	0.524965
SSTR5	ENSG00000162009	OMIM	Other	0.11355	0	2.20451	0.172283	0.204399	-	-	-	-	-	0.11355	0	2.20451	0.172283	0.203847
STAG3	ENSG00000066923	OMIM	AR	0.1514	0	1.87282	0.248075	0.291394	-	-	-	-	-	0.227101	0	2.80638	0.0856904	0.102189
STEAP3	ENSG00000115107	OMIM	AD	0.0757002	0.119808	-0.499257	0.663095	0.720182	-	-	-	-	-	0.0757002	0.119808	-0.499257	0.663095	0.717133
STK19	ENSG00000204344	SOD	Not OMIM	0.0757002	0.0399361	-0.557007	0.696639	0.750542	-	-	-	-	-	0.0757002	0.0399361	-0.557007	0.696639	0.747805
STRA6	ENSG00000137868	OMIM	AR	-	-	-	-	-	0.0757002	0.0798722	-0.456202	0.739986	0.785252	0.0757002	0.0798722	-0.456202	0.739986	0.783427
SUGCT	ENSG00000175600	OMIM	AR	0.0757002	0.0798722	-0.384984	0.755146	0.79471	-	-	-	-	-	0.0757002	0.0798722	-0.384984	0.755146	0.793229
SUMO4	ENSG00000177688	OMIM	Other	0.189251	0.0399361	0.236959	0.849548	0.873294	-	-	-	-	-	0.189251	0.0399361	0.236959	0.849548	0.871721
SUN5	ENSG00000167098	OMIM	AR	0.0757002	0.0399361	0.58042	0.68697	0.741902	-	-	-	-	-	0.0757002	0.0399361	0.58042	0.68697	0.739192
SURF1	ENSG00000148290	OMIM	AR	0.189251	0	2.87921	0.0939696	0.112136	0.1514	0	2.81932	0.104399	0.124367	0.189251	0	2.87921	0.0939696	0.112003
SUSD2	ENSG00000099994	SOD	Not OMIM	0.1514	0.279553	-0.0791607	0.937105	0.948697	-	-	-	-	-	0.1514	0.279553	-0.0791607	0.937105	0.947834
SYCP3	ENSG00000139351	OMIM	AD	-	-	-	-	-	-	-	-	-	-	0.1514	0	2.01161	0.215547	0.253644
SYNE1	ENSG00000131018	OMIM	AR	0.189251	0.0798722	-0.483606	0.657262	0.714525	-	-	-	-	-	0.189251	0.0798722	-0.483606	0.657262	0.711608
SYNE2	ENSG00000054654	OMIM	AD	0.1514	0.0399361	1.54095	0.300331	0.350353	-	-	-	-	-	0.1514	0.0399361	1.54095	0.300331	0.349309
SYNE4	ENSG00000181392	OMIM	AR	0.189251	0	1.31836	0.42268	0.483093	0.11355	0	1.06	0.534148	0.594491	0.189251	0	1.31836	0.42268	0.48021
SZT2	ENSG00000198198	OMIM	AR	0.11355	0.0798722	0.369359	0.759197	0.797522	0.189251	0.0798722	1.28047	0.37553	0.432663	0.302801	0.159744	0.895823	0.380433	0.436406
TACR3	ENSG00000169836	OMIM	AR	0.1514	0	1.17906	0.481294	0.543974	0.11355	0	0.981108	0.5689	0.628567	0.1514	0	1.17906	0.481294	0.540979
TAS2R16	ENSG00000128519	OMIM	AD	0.1514	0	1.72338	0.286978	0.33514	-	-	-	-	-	0.1514	0	1.72338	0.286978	0.334297
TBC1D4	ENSG00000136111	OMIM	Other	0.0757002	0.0798722	-0.25395	0.848867	0.872787	-	-	-	-	-	0.0757002	0.119808	-0.635754	0.60514	0.663906
TBCD	ENSG00000141556	OMIM	AR	-	-	-	-	-	-	-	-	-	-	0.0378501	0.0798722	-0.731059	0.627335	0.684484
TBCE	ENSG00000116957	OMIM	AR	0.11355	0	1.08838	0.522332	0.584479	-	-	-	-	-	0.11355	0	1.08838	0.522332	0.581783
TBCK	ENSG00000145348	OMIM	AR	0.0757002	0.0798722	-0.177624	0.888956	0.908377	-	-	-	-	-	0.0757002	0.0798722	-0.177624	0.888956	0.907008
TBX19	ENSG00000143178	OMIM	AR	0.0378501	0.0798722	-0.86241	0.555256	0.617749	-	-	-	-	-	0.0378501	0.0798722	-0.86241	0.555256	0.614796
TBX6	ENSG00000149922	OMIM	ADAR	-	-	-	-	-	0.11355	0.0399361	0.758945	0.552925	0.612825	0.11355	0.0399361	0.758945	0.552925	0.612517
TBXA2R	ENSG00000006638	OMIM	AD	-	-	-	-	-	0.11355	0.119808	0.403067	0.696367	0.749807	0.189251	0.119808	0.568424	0.564187	0.623543
TBXAS1	ENSG00000059377	OMIM	ADAR	0.189251	0.119808	0.931076	0.372217	0.430037	-	-	-	-	-	0.189251	0.119808	0.931076	0.372217	0.427855
TCHH	ENSG00000159450	OMIM	AR	1.1355	0.439297	0.292869	0.616102	0.67712	-	-	-	-	-	1.1355	0.439297	0.292869	0.616102	0.674333
TCL1A	ENSG00000100721	SOD	Not OMIM	0	0.159744	-2.95718	0.0766519	0.0915723	-	-	-	-	-	0	0.159744	-2.95718	0.0766519	0.0914797
TCOF1	ENSG00000070814	OMIM	AD	0	0.119808	-1.97807	0.24902	0.292429	-	-	-	-	-	0	0.119808	-1.97807	0.24902	0.291571
TCP11L2	ENSG00000166046	SOD	Not OMIM	0.11355	0.0798722	1.02986	0.484484	0.547001	-	-	-	-	-	0.11355	0.0798722	1.02986	0.484484	0.544214
TCTN3	ENSG00000119977	OMIM	AR	0.11355	0.0399361	1.9545	0.21081	0.248859	-	-	-	-	-	0.11355	0.0399361	1.9545	0.21081	0.2482
TDRD10	ENSG00000163239	SOD	Not OMIM	0.0757002	0.0798722	-0.385173	0.7591	0.797522	-	-	-	-	-	0.0757002	0.0798722	-0.385173	0.7591	0.796173
TDRD9	ENSG00000156414	OMIM	AR	0.0757002	0.0798722	-1.12499	0.367311	0.425002	-	-	-	-	-	0.0757002	0.0798722	-1.12499	0.367311	0.422865
TECTA	ENSG00000109927	OMIM	ADAR	0.1514	0.0399361	1.56728	0.306306	0.357174	-	-	-	-	-	0.1514	0.0399361	1.56728	0.306306	0.356153
TEK	ENSG00000120156	OMIM	AD	-	-	-	-	-	0.11355	0.119808	0.993265	0.359246	0.41488	0.11355	0.119808	0.993265	0.359246	0.41446
TELO2	ENSG00000100726	OMIM	AR	0.0757002	0.0399361	1.28191	0.406096	0.465858	0.0757002	0.0798722	-1.39525	0.272517	0.318402	0.1514	0.119808	-0.418361	0.71595	0.764879
TENM4	ENSG00000149256	OMIM	AD	-	-	-	-	-	0.0757002	0.119808	2.17057	0.0938277	0.11192	0.0757002	0.119808	2.17057	0.0938277	0.111842
TET2	ENSG00000168769	OMIM	Other	0.340651	0.159744	-0.080845	0.927405	0.940975	-	-	-	-	-	0.340651	0.159744	-0.080845	0.927405	0.940139
TEX11	ENSG00000120498	OMIM	Other	-	-	-	-	-	0.794852	0.399361	1.59774	0.0141235	0.0169323	0.794852	0.399361	1.59774	0.0141235	0.0169275
TEX14	ENSG00000121101	OMIM	AR	0.189251	0	1.29877	0.430619	0.491522	-	-	-	-	-	0.189251	0	1.29877	0.430619	0.48863
TEX15	ENSG00000133863	OMIM	AR	0.264951	0.559105	-1.21798	0.106495	0.127007	-	-	-	-	-	0.264951	0.559105	-1.21798	0.106495	0.126788
TF	ENSG00000091513	OMIM	AR	-	-	-	-	-	0.529902	0.359425	-0.737541	0.266994	0.312463	0.529902	0.359425	-0.737541	0.266994	0.311849
TG	ENSG00000042832	OMIM	AR	0.340651	0.239617	0.137188	0.867414	0.889823	0.227101	0	1.55897	0.3317	0.384454	0.340651	0.239617	0.137188	0.867414	0.88791
TGDS	ENSG00000088451	OMIM	AR	-	-	-	-	-	0.189251	0	1.43848	0.376839	0.433936	0.189251	0	1.43848	0.376839	0.432757
TGFBI	ENSG00000120708	OMIM	AD	-	-	-	-	-	0.454201	0.239617	0.61185	0.397716	0.456083	0.492051	0.239617	0.659861	0.356663	0.411752
TGIF1	ENSG00000177426	OMIM	AD	0.416351	0.0399361	2.675	0.0420873	0.0503789	-	-	-	-	-	0.416351	0.0399361	2.675	0.0420873	0.0503625
TGM1	ENSG00000092295	OMIM	AR	0.0378501	0.119808	0.0610317	0.963303	0.968305	0.189251	0.399361	-1.70589	0.0357576	0.0428206	0.227101	0.439297	-1.42306	0.0645407	0.0771251
TGM3	ENSG00000125780	OMIM	AR	0.11355	0	2.87776	0.157474	0.187117	-	-	-	-	-	0.11355	0	2.87776	0.157474	0.18662
TGM5	ENSG00000104055	OMIM	AR	0.0757002	0.0399361	0.787135	0.588605	0.650696	0.454201	0.319489	-0.150748	0.845024	0.866186	0.529902	0.359425	0.0435276	0.952732	0.960058
TGM6	ENSG00000166948	OMIM	AD	0.0757002	0.0798722	-0.0993775	0.943311	0.953504	0.0378501	0.159744	-1.20731	0.3196	0.370767	0.11355	0.239617	-0.960902	0.329895	0.382563
THBD	ENSG00000178726	OMIM	AD	-	-	-	-	-	0.264951	0	1.72933	0.274679	0.320693	0.264951	0	1.72933	0.274679	0.320445
THOC6	ENSG00000131652	OMIM	AR	-	-	-	-	-	0.1514	0.0399361	0.0098793	0.993898	0.994521	0.1514	0.0399361	0.0098793	0.993898	0.994531
THPO	ENSG00000090534	OMIM	AD	0.11355	0	1.00199	0.559621	0.62201	-	-	-	-	-	0.11355	0	1.00199	0.559621	0.619097
TICAM1	ENSG00000127666	OMIM	ADAR	0.0757002	0.0399361	0.453607	0.741765	0.786331	-	-	-	-	-	0.0757002	0.0399361	0.453607	0.741765	0.784888
TLE6	ENSG00000104953	OMIM	AR	0.189251	0	1.39615	0.392565	0.451599	-	-	-	-	-	0.189251	0	1.39615	0.392565	0.449176
TLR1	ENSG00000174125	OMIM	Other	0.264951	0.0798722	1.11969	0.322866	0.376011	-	-	-	-	-	0.264951	0.0798722	1.11969	0.322866	0.37477
TLR2	ENSG00000137462	OMIM	AD	0.227101	0.0798722	1.01178	0.337921	0.392822	-	-	-	-	-	0.227101	0.0798722	1.01178	0.337921	0.391292
TLR5	ENSG00000187554	OMIM	Other	0.340651	0.319489	0.959832	0.206592	0.244002	-	-	-	-	-	0.340651	0.319489	0.959832	0.206592	0.243324
TMC1	ENSG00000165091	OMIM	ADAR	0.11355	0.119808	0.0626233	0.956285	0.962848	0.0378501	0.0798722	0.35413	0.802274	0.828355	0.11355	0.119808	0.0626233	0.956285	0.962405
TMEM126A	ENSG00000171202	OMIM	AR	0	0.159744	-1.1687	0.48371	0.546217	-	-	-	-	-	0	0.159744	-1.1687	0.48371	0.543384
TMEM126B	ENSG00000171204	OMIM	AR	-	-	-	-	-	0.378501	0.0399361	1.33923	0.26902	0.314777	0.416351	0.0399361	1.40755	0.240984	0.282499
TMEM240	ENSG00000205090	OMIM	AD	-	-	-	-	-	0.11355	0	2.15067	0.183036	0.21659	0.11355	0	2.15067	0.183036	0.216179
TMEM63A	ENSG00000196187	OMIM	AD	0.1514	0	1.14337	0.496429	0.559085	-	-	-	-	-	0.1514	0	1.14337	0.496429	0.556162
TMEM67	ENSG00000164953	OMIM	AR	0.11355	0.0798722	0.20133	0.878422	0.899393	0.0757002	0.0399361	0.0664618	0.962014	0.96869	0.1514	0.0798722	0.392578	0.756283	0.794158
TMEM8C	ENSG00000187616	OMIM	AR	-	-	-	-	-	0.302801	0.279553	-1.20621	0.111449	0.132691	0.302801	0.279553	-1.20621	0.111449	0.132645
TMPRSS13	ENSG00000137747	SOD	Not OMIM	0	0.119808	-1.46781	0.370182	0.427933	-	-	-	-	-	0	0.119808	-1.46781	0.370182	0.425733
TMPRSS15	ENSG00000154646	OMIM	AR	0.189251	0	1.87836	0.245186	0.288145	-	-	-	-	-	0.189251	0	1.87836	0.245186	0.287274
TMPRSS3	ENSG00000160183	OMIM	AR	0.11355	0	1.08945	0.521501	0.58383	0.567752	0.319489	-0.136658	0.845156	0.866186	0.605602	0.319489	-0.0639312	0.926308	0.939451
TMPRSS6	ENSG00000187045	OMIM	AR	0.0378501	0.0798722	-0.104335	0.944497	0.954231	0	0.119808	-1.99441	0.270797	0.316567	0.0378501	0.119808	-1.23092	0.394753	0.451466
TMPRSS7	ENSG00000176040	SOD	Not OMIM	0.0378501	0.159744	-0.873089	0.521896	0.584131	-	-	-	-	-	0.0378501	0.159744	-0.873089	0.521896	0.581421
TNC	ENSG00000041982	OMIM	AD	-	-	-	-	-	0.11355	0.0399361	1.08327	0.418871	0.477599	0.189251	0.0399361	1.26188	0.327185	0.379504
TNFRSF10B	ENSG00000120889	OMIM	AR	0.227101	0.0399361	1.47951	0.308411	0.359597	-	-	-	-	-	0.227101	0.0399361	1.47951	0.308411	0.358494
TNFRSF13B	ENSG00000240505	OMIM	ADAR	0.302801	0.0399361	1.62021	0.162762	0.193301	-	-	-	-	-	0.302801	0.0399361	1.62021	0.162762	0.192784
TNNI3K	ENSG00000116783	OMIM	AD	0.454201	0.399361	0.408027	0.576462	0.638793	-	-	-	-	-	0.454201	0.399361	0.408027	0.576462	0.635592
TNNT2	ENSG00000118194	OMIM	AD	0.1514	0	1.40419	0.392385	0.451429	-	-	-	-	-	0.1514	0	1.40419	0.392385	0.449003
TOP3A	ENSG00000177302	OMIM	AR	0.0757002	0.119808	0.376882	0.790617	0.819117	-	-	-	-	-	0.0757002	0.119808	0.376882	0.790617	0.818138
TP53	ENSG00000141510	CPG	Not OMIM	-	-	-	-	-	0.11355	0.0399361	-0.0279621	0.983129	0.985135	0.11355	0.0399361	-0.0279621	0.983129	0.985071
TPH2	ENSG00000139287	OMIM	Other	-	-	-	-	-	0.302801	0.0798722	0.124315	0.901467	0.918443	0.302801	0.0798722	0.124315	0.901467	0.917986
TPO	ENSG00000115705	OMIM	AR	0.302801	0.279553	0.274635	0.78281	0.813329	0.227101	0.159744	-0.204908	0.843617	0.865443	0.340651	0.439297	-0.380117	0.647198	0.702307
TPP1	ENSG00000166340	OMIM	AR	0.1514	0	1.72836	0.292378	0.341303	0.0757002	0.0798722	0.276277	0.841718	0.863634	0.1514	0.0798722	0.922434	0.4529	0.511954
TRAF3IP1	ENSG00000204104	OMIM	AR	-	-	-	-	-	-	-	-	-	-	0.0757002	0.0399361	0.792669	0.637496	0.693597
TREM2	ENSG00000095970	OMIM	Other	-	-	-	-	-	-	-	-	-	-	0	0.119808	-2.39936	0.165173	0.195611
TRIM36	ENSG00000152503	OMIM	AR	0.11355	0.0399361	0.366382	0.790848	0.819177	-	-	-	-	-	0.11355	0.0399361	0.366382	0.790848	0.818216
TRIOBP	ENSG00000100106	OMIM	AR	0.227101	0.0798722	0.535578	0.639838	0.698087	-	-	-	-	-	0.227101	0.0798722	0.535578	0.639838	0.695472
TRIP4	ENSG00000103671	OMIM	AR	-	-	-	-	-	-	-	-	-	-	0	0.119808	-1.52746	0.384247	0.440364
TRIT1	ENSG00000043514	OMIM	AR	0.11355	0.0399361	0.906147	0.569822	0.632238	-	-	-	-	-	0.11355	0.0399361	0.906147	0.569822	0.628931
TRMT1	ENSG00000104907	OMIM	AR	0.1514	0	1.83744	0.264623	0.309838	-	-	-	-	-	0.1514	0	1.83744	0.264623	0.309149
TRMT10C	ENSG00000174173	OMIM	AR	-	-	-	-	-	-	-	-	-	-	0.0757002	0.0399361	1.32858	0.347047	0.401151
TRMU	ENSG00000100416	OMIM	AR	-	-	-	-	-	0.0378501	0.0798722	0.371624	0.826819	0.850202	0.11355	0.0798722	1.23336	0.396037	0.452621
TRNT1	ENSG00000072756	OMIM	AR	0.189251	0.0399361	1.39994	0.335132	0.389678	-	-	-	-	-	0.189251	0.0399361	1.39994	0.335132	0.388264
TRPA1	ENSG00000104321	OMIM	AD	0.227101	0.159744	0.864749	0.390888	0.44993	-	-	-	-	-	0.227101	0.159744	0.864749	0.390888	0.447518
TRPM1	ENSG00000134160	OMIM	AR	0.0757002	0.0798722	-0.94533	0.462188	0.524762	0.0378501	0.0798722	-1.08668	0.435196	0.494621	0.11355	0.159744	-1.31383	0.209227	0.246372
TRPM4	ENSG00000130529	OMIM	AD	0.454201	0.119808	0.631585	0.486847	0.549447	-	-	-	-	-	0.454201	0.119808	0.631585	0.486847	0.546517
TRPV3	ENSG00000167723	OMIM	AD	0.11355	0.0399361	0.920186	0.507876	0.570317	-	-	-	-	-	0.11355	0.0399361	0.920186	0.507876	0.56757
TRPV4	ENSG00000111199	OMIM	AD	0.11355	0.0399361	0.706947	0.639513	0.697787	-	-	-	-	-	0.11355	0.0798722	-0.392388	0.763427	0.799205
TSHR	ENSG00000165409	CPG	Not OMIM	-	-	-	-	-	0.264951	0.239617	0.151852	0.864893	0.88471	0.302801	0.239617	0.236506	0.786913	0.814985
TSPEAR	ENSG00000175894	OMIM	AR	0.302801	0.279553	-0.0233609	0.980828	0.983085	-	-	-	-	-	0.302801	0.279553	-0.0233609	0.980828	0.983329
TSPYL1	ENSG00000189241	OMIM	AR	0.0757002	0.119808	-0.590072	0.602693	0.664636	-	-	-	-	-	0.0757002	0.119808	-0.590072	0.602693	0.66173
TTC18	ENSG00000156042	OMIM	AR	0.1514	0.0399361	2.69879	0.0825927	0.0986187	-	-	-	-	-	0.1514	0.0399361	2.69879	0.0825927	0.0985173
TTC19	ENSG00000011295	OMIM	AR	0.0757002	0.0399361	1.10596	0.466459	0.52905	-	-	-	-	-	0.0757002	0.0399361	1.10596	0.466459	0.526184
TTC21A	ENSG00000168026	OMIM	AR	0.11355	0.0399361	2.03576	0.19089	0.225859	-	-	-	-	-	0.11355	0.0399361	2.03576	0.19089	0.225218
TTC21B	ENSG00000123607	OMIM	AR	0.1514	0.119808	-0.499987	0.656603	0.713864	0.0757002	0.0399361	-0.580875	0.68565	0.740641	0.1514	0.119808	-0.499987	0.656603	0.710944
TTC37	ENSG00000198677	OMIM	AR	0.0378501	0.119808	0.271395	0.870447	0.892605	0	0.119808	-0.0855909	0.963546	0.969468	0.0378501	0.119808	0.271395	0.870447	0.89055
TTC7A	ENSG00000068724	OMIM	AR	-	-	-	-	-	-	-	-	-	-	0.0378501	0.0798722	-0.40187	0.782613	0.812153
TTI2	ENSG00000129696	OMIM	AR	0.0757002	0.0399361	-0.17656	0.900376	0.918364	-	-	-	-	-	0.0757002	0.0399361	-0.17656	0.900376	0.917054
TTPA	ENSG00000137561	OMIM	AR	-	-	-	-	-	-	-	-	-	-	0.0378501	0.0798722	-0.460779	0.753794	0.792466
TUB	ENSG00000166402	OMIM	AR	0.0757002	0.0399361	0.783669	0.55256	0.615163	-	-	-	-	-	0.0757002	0.0399361	0.783669	0.55256	0.612263
TUBB1	ENSG00000101162	OMIM	AD	0.0757002	0.0399361	-0.137021	0.922836	0.937226	-	-	-	-	-	0.0757002	0.0798722	-0.609995	0.631555	0.688516
TUBB3	ENSG00000198211	OMIM	AD	0.757002	0.599042	-0.48116	0.410203	0.470028	-	-	-	-	-	0.794852	0.599042	-0.257281	0.663719	0.71766
TUBGCP4	ENSG00000137822	OMIM	AR	-	-	-	-	-	0.11355	0.0399361	-0.338662	0.803674	0.829532	0.11355	0.0798722	-0.451025	0.729528	0.776379
TUBGCP6	ENSG00000128159	OMIM	AR	0.11355	0.0798722	1.22336	0.352287	0.408773	-	-	-	-	-	0.11355	0.0798722	1.22336	0.352287	0.406999
TXNRD2	ENSG00000184470	OMIM	AR	0.0757002	0.119808	0.817067	0.556102	0.618542	-	-	-	-	-	0.0757002	0.119808	0.817067	0.556102	0.615604
TYK2	ENSG00000105397	OMIM	AR	0.11355	0.0798722	0.869789	0.459888	0.522491	-	-	-	-	-	0.11355	0.0798722	0.869789	0.459888	0.51933
TYMP	ENSG00000025708	OMIM	AR	-	-	-	-	-	0.11355	0.0798722	0.789545	0.528297	0.589006	0.11355	0.0798722	0.789545	0.528297	0.587844
TYR	ENSG00000077498	OMIM	AD	0.11355	0.119808	0.287747	0.810704	0.836883	0.416351	0.399361	-0.301494	0.674368	0.730432	0.416351	0.519169	-0.600204	0.381804	0.437819
TYRP1	ENSG00000107165	OMIM	AR	-	-	-	-	-	0.1514	0	2.53823	0.151649	0.17995	0.227101	0	2.71405	0.114621	0.136369
UBA5	ENSG00000081307	OMIM	AR	-	-	-	-	-	0	0.119808	-1.77814	0.271004	0.31675	0	0.119808	-1.77814	0.271004	0.316393
UBXN11	ENSG00000158062	SOD	Not OMIM	0.11355	0.0798722	0.551678	0.687771	0.742594	-	-	-	-	-	0.11355	0.0798722	0.551678	0.687771	0.739952
UGT1A1	ENSG00000242366	OMIM	AR	-	-	-	-	-	0.0378501	0.159744	-0.784656	0.528177	0.589006	0.0757002	0.159744	-0.0838259	0.939182	0.949507
UGT1A8	ENSG00000241635	OMIM	Other	-	-	-	-	-	0.0378501	0.159744	-0.784656	0.528177	0.589006	0.0378501	0.159744	-0.784656	0.528177	0.587794
UGT2B17	ENSG00000197888	OMIM	Other	0.378501	0.359425	-0.552055	0.492539	0.555197	-	-	-	-	-	0.378501	0.359425	-0.552055	0.492539	0.552198
UMOD	ENSG00000169344	OMIM	AD	0.0378501	0.119808	-1.11962	0.437173	0.498512	-	-	-	-	-	0.0378501	0.119808	-1.11962	0.437173	0.495601
UNC80	ENSG00000144406	OMIM	AR	-	-	-	-	-	0.302801	0.119808	-0.406846	0.655026	0.711534	0.340651	0.159744	-0.0741212	0.934286	0.94553
UPB1	ENSG00000100024	OMIM	AR	0.11355	0	4.82179	0.0258869	0.0310216	-	-	-	-	-	0.11355	0	4.82179	0.0258869	0.0310052
UROC1	ENSG00000159650	OMIM	AR	-	-	-	-	-	-	-	-	-	-	0.0757002	0.0399361	0.638899	0.704467	0.754869
UROD	ENSG00000126088	CPG	Not OMIM	-	-	-	-	-	0	0.119808	-0.0811911	0.965446	0.97031	0.0378501	0.119808	0.303864	0.85428	0.87629
USH1C	ENSG00000006611	OMIM	AR	0.11355	0.199681	1.4728	0.139393	0.165957	0.0757002	0.199681	1.06166	0.333348	0.386294	0.11355	0.199681	1.4728	0.139393	0.165604
USH2A	ENSG00000042781	OMIM	AR	0.454201	0.359425	0.700059	0.360425	0.41752	0.643452	0.239617	1.16402	0.142015	0.168611	0.757002	0.439297	0.707929	0.272649	0.318171
USP28	ENSG00000048028	SOD	Not OMIM	0.0757002	0.0798722	-0.0959078	0.942443	0.952834	-	-	-	-	-	0.0757002	0.0798722	-0.0959078	0.942443	0.952314
USP44	ENSG00000136014	SOD	Not OMIM	0.1514	0.0399361	1.22033	0.364456	0.42191	-	-	-	-	-	0.1514	0.0399361	1.22033	0.364456	0.419855
USP45	ENSG00000123552	OMIM	AR	1.77896	1.19808	0.162742	0.675729	0.73152	-	-	-	-	-	1.77896	1.19808	0.162742	0.675729	0.728792
USP6	ENSG00000129204	SOD	Not OMIM	0.1514	0.0798722	2.2363	0.111507	0.13295	-	-	-	-	-	0.1514	0.0798722	2.2363	0.111507	0.132705
UVSSA	ENSG00000163945	OMIM	AR	0.0378501	0.0798722	-0.557554	0.696507	0.750483	-	-	-	-	-	0.0378501	0.0798722	-0.557554	0.696507	0.74774
VARS2	ENSG00000137411	OMIM	AR	0.0378501	0.0798722	-0.579982	0.704214	0.757297	-	-	-	-	-	0.0378501	0.0798722	-0.579982	0.704214	0.754648
VHL	ENSG00000134086	CPG	Not OMIM	0.0378501	0.0798722	0.627971	0.663891	0.720888	-	-	-	-	-	0.11355	0.0798722	0.906489	0.495208	0.554912
VIPAS39	ENSG00000151445	OMIM	AR	0.0757002	0.0399361	0.458744	0.767156	0.80299	-	-	-	-	-	0.0757002	0.0399361	0.458744	0.767156	0.80172
VPS13A	ENSG00000197969	OMIM	AR	0.11355	0.0399361	0.235211	0.860567	0.883774	-	-	-	-	-	0.11355	0.0399361	0.235211	0.860567	0.882048
VPS13B	ENSG00000132549	OMIM	AR	0.227101	0.159744	1.09346	0.280484	0.327832	0.1514	0	2.24838	0.186671	0.220809	0.264951	0.159744	1.17874	0.234664	0.275418
VPS13C	ENSG00000129003	OMIM	AR	0.189251	0.0399361	0.866196	0.49892	0.561391	-	-	-	-	-	0.189251	0.0399361	0.866196	0.49892	0.558594
VPS13D	ENSG00000048707	OMIM	AR	0.11355	0	1.4925	0.367538	0.42523	-	-	-	-	-	0.11355	0	1.4925	0.367538	0.423095
VSX1	ENSG00000100987	OMIM	AD	0.11355	0	1.10109	0.516952	0.579113	-	-	-	-	-	0.11355	0	1.10109	0.516952	0.576407
VWA3B	ENSG00000168658	OMIM	AR	0.0378501	0.0798722	1.09243	0.473261	0.536111	0.11355	0	2.18893	0.176166	0.208693	0.1514	0.0798722	2.10142	0.0895052	0.10673
VWF	ENSG00000110799	OMIM	ADAR	0.11355	0.0798722	0.0649767	0.958029	0.964116	-	-	-	-	-	0.1514	0.119808	0.24926	0.831885	0.855271
WDR11	ENSG00000120008	OMIM	AD	-	-	-	-	-	0.1514	0	1.33592	0.418516	0.477279	0.1514	0	1.33592	0.418516	0.475892
WDR19	ENSG00000157796	OMIM	AR	-	-	-	-	-	-	-	-	-	-	0.0757002	0.0399361	-0.384722	0.783843	0.812912
WDR34	ENSG00000119333	OMIM	AR	-	-	-	-	-	-	-	-	-	-	0.0757002	0.0399361	-0.0518424	0.970649	0.974367
WDR35	ENSG00000118965	OMIM	AR	0.0378501	0.0798722	-0.0396905	0.979317	0.981782	-	-	-	-	-	0.0378501	0.119808	-1.20006	0.412548	0.469683
WDR36	ENSG00000134987	OMIM	Other	-	-	-	-	-	0.11355	0	1.10109	0.516498	0.577768	0.11355	0	1.10109	0.516498	0.576019
WDR52	ENSG00000206530	OMIM	AR	0.1514	0.0399361	2.2648	0.0963703	0.114991	-	-	-	-	-	0.1514	0.0399361	2.2648	0.0963703	0.114856
WDR66	ENSG00000158023	OMIM	AR	0.0757002	0.119808	0.119352	0.919658	0.934439	-	-	-	-	-	0.0757002	0.119808	0.119352	0.919658	0.933521
WDR72	ENSG00000166415	OMIM	AR	-	-	-	-	-	-	-	-	-	-	0.0378501	0.0798722	-0.2791	0.853356	0.875457
WDR81	ENSG00000167716	OMIM	AR	0.11355	0.0798722	1.11492	0.410658	0.470472	-	-	-	-	-	0.11355	0.0798722	1.11492	0.410658	0.467633
WDR96	ENSG00000197748	OMIM	AR	0.0378501	0.0798722	0.234161	0.864456	0.887115	-	-	-	-	-	0.11355	0.0798722	0.968697	0.406222	0.463118
WFS1	ENSG00000109501	OMIM	AD	-	-	-	-	-	0.11355	0.0399361	0.897268	0.579848	0.639666	0.11355	0.0399361	0.897268	0.579848	0.638966
WNK4	ENSG00000126562	OMIM	AD	0.189251	0.0399361	0.574786	0.643639	0.701685	-	-	-	-	-	0.189251	0.0399361	0.574786	0.643639	0.699072
WNT10A	ENSG00000135925	OMIM	AR	0.264951	0.0399361	0.820026	0.50051	0.563089	0.302801	0	1.80956	0.24974	0.293023	0.340651	0.0399361	1.05125	0.373487	0.42919
WRN	ENSG00000165392	CPG	Not OMIM	0.189251	0	1.41571	0.385555	0.444403	0.11355	0.0399361	0.993353	0.563336	0.62339	0.189251	0.0399361	1.41502	0.385606	0.441889
WWOX	ENSG00000186153	OMIM	AR	-	-	-	-	-	0.0757002	0.0399361	0.741761	0.650779	0.707402	0.0757002	0.0798722	0.669244	0.674144	0.727282
XBP1	ENSG00000100219	OMIM	Other	0	1.877	-4.63957	0.00218873	0.00262534	-	-	-	-	-	0	1.877	-4.63957	0.00218873	0.00262527
XDH	ENSG00000158125	OMIM	AR	0.1514	0	1.62057	0.327248	0.380829	-	-	-	-	-	0.1514	0	1.62057	0.327248	0.379549
XIRP2	ENSG00000163092	SOD	Not OMIM	1.0598	0.319489	2.15416	0.0020594	0.00247043	-	-	-	-	-	1.0598	0.319489	2.15416	0.0020594	0.00247034
XRCC1	ENSG00000073050	OMIM	AR	0.1514	0.119808	0.31282	0.759876	0.797767	-	-	-	-	-	0.1514	0.119808	0.31282	0.759876	0.796389
XRCC4	ENSG00000152422	OMIM	AR	0.11355	0	1.06181	0.533523	0.595997	0.11355	0	1.06181	0.533523	0.593899	0.11355	0	1.06181	0.533523	0.59303
YARS	ENSG00000134684	OMIM	AD	0.0757002	0.0798722	-0.659834	0.60506	0.666694	-	-	-	-	-	0.0757002	0.0798722	-0.659834	0.60506	0.663865
ZBTB42	ENSG00000179627	OMIM	AR	0.11355	0	1.00562	0.557959	0.62041	-	-	-	-	-	0.11355	0	1.00562	0.557959	0.617485
ZFHX3	ENSG00000140836	OMIM	Other	-	-	-	-	-	0.11355	0	1.87599	0.250518	0.293883	0.11355	0.0399361	1.37957	0.30781	0.357849
ZFYVE26	ENSG00000072121	OMIM	AR	0.189251	0.0399361	2.8013	0.0567043	0.0678407	-	-	-	-	-	0.189251	0.0399361	2.8013	0.0567043	0.0677813
ZMPSTE24	ENSG00000084073	OMIM	AR	0.11355	0	1.84485	0.262323	0.307326	-	-	-	-	-	0.11355	0	1.84485	0.262323	0.306599
ZMYND10	ENSG00000004838	OMIM	AR	-	-	-	-	-	0.189251	0.0399361	1.35387	0.403212	0.461558	0.227101	0.0399361	1.51258	0.341925	0.395579
ZNF107	ENSG00000196247	SOD	Not OMIM	0.11355	0.0798722	0.624406	0.603938	0.665798	-	-	-	-	-	0.11355	0.0798722	0.624406	0.603938	0.662819
ZNF14	ENSG00000105708	SOD	Not OMIM	0.189251	0.239617	0.33485	0.746715	0.789238	-	-	-	-	-	0.189251	0.239617	0.33485	0.746715	0.787687
ZNF142	ENSG00000115568	OMIM	AR	0.0757002	0.0399361	0.0409191	0.976136	0.979157	-	-	-	-	-	0.0757002	0.0399361	0.0409191	0.976136	0.979249
ZNF165	ENSG00000197279	SOD	Not OMIM	0.0757002	0.0798722	-0.0572307	0.963148	0.968231	-	-	-	-	-	0.0757002	0.0798722	-0.0572307	0.963148	0.968209
ZNF180	ENSG00000167384	SOD	Not OMIM	0.378501	0	2.28971	0.136705	0.162771	-	-	-	-	-	0.378501	0	2.28971	0.136705	0.162435
ZNF233	ENSG00000159915	SOD	Not OMIM	0.454201	0.0399361	2.31373	0.0739567	0.0883828	-	-	-	-	-	0.454201	0.0399361	2.31373	0.0739567	0.0882833
ZNF234	ENSG00000263002	SOD	Not OMIM	0.0757002	0.159744	-0.30017	0.79157	0.819681	-	-	-	-	-	0.0757002	0.159744	-0.30017	0.79157	0.818693
ZNF423	ENSG00000102935	OMIM	ADAR	-	-	-	-	-	0.0757002	0.119808	-0.19054	0.893353	0.911215	0.0757002	0.119808	-0.19054	0.893353	0.910904
ZNF429	ENSG00000197013	SOD	Not OMIM	0.302801	0.0798722	1.21125	0.290445	0.339104	-	-	-	-	-	0.302801	0.0798722	1.21125	0.290445	0.338185
ZNF469	ENSG00000225614	OMIM	AR	-	-	-	-	-	0.11355	0	1.20338	0.474012	0.534645	0.11355	0	1.20338	0.474012	0.533977
ZNF471	ENSG00000196263	SOD	Not OMIM	0.302801	0.0399361	1.50475	0.256461	0.300736	-	-	-	-	-	0.302801	0.0399361	1.50475	0.256461	0.299948
ZNF620	ENSG00000177842	SOD	Not OMIM	0.1514	0	5.02825	0.0666032	0.0796496	-	-	-	-	-	0.1514	0	5.02825	0.0666032	0.0795717
ZNF626	ENSG00000188171	SOD	Not OMIM	0.0378501	0.159744	0.15933	0.90339	0.921054	-	-	-	-	-	0.0378501	0.159744	0.15933	0.90339	0.919766
ZNF644	ENSG00000122482	OMIM	AD	0.11355	0	1.30031	0.435124	0.496339	-	-	-	-	-	0.11355	0	1.30031	0.435124	0.493467
ZNF687	ENSG00000143373	OMIM	AD	-	-	-	-	-	0	0.119808	-1.99419	0.24882	0.29215	0	0.119808	-1.99419	0.24882	0.291358
ZNF721	ENSG00000182903	SOD	Not OMIM	0	0.119808	-0.0794851	0.966184	0.970711	-	-	-	-	-	0	0.119808	-0.0794851	0.966184	0.970876
ZNF814	ENSG00000204514	SOD	Not OMIM	0.189251	0.0798722	0.530761	0.66075	0.717924	-	-	-	-	-	0.189251	0.0798722	0.530761	0.66075	0.714843
ZNF93	ENSG00000184635	SOD	Not OMIM	0.0757002	0.239617	-0.0603624	0.954799	0.96163	-	-	-	-	-	0.0757002	0.239617	-0.0603624	0.954799	0.961279
ZP1	ENSG00000149506	OMIM	AR	0.0757002	0.0798722	1.9781	0.16586	0.196929	-	-	-	-	-	0.0757002	0.0798722	1.9781	0.16586	0.196394
														-	-	-	-	-
														-	-	-	-	-
														-	-	-	-	-
														-	-	-	-	-
														-	-	-	-	-
														-	-	-	-	-
														-	-	-	-	-
														-	-	-	-	-
														-	-	-	-	-
														-	-	-	-	-
														-	-	-	-	-
														-	-	-	-	-
														-	-	-	-	-
														-	-	-	-	-
														-	-	-	-	-
														-	-	-	-	-
														-	-	-	-	-
														-	-	-	-	-
														-	-	-	-	-
														-	-	-	-	-
														-	-	-	-	-
														-	-	-	-	-
														-	-	-	-	-
														-	-	-	-	-
														-	-	-	-	-
														-	-	-	-	-
														-	-	-	-	-
														-	-	-	-	-
														-	-	-	-	-
														-	-	-	-	-
														-	-	-	-	-
														-	-	-	-	-
														-	-	-	-	-
														-	-	-	-	-
														-	-	-	-	-
														-	-	-	-	-
														-	-	-	-	-
														-	-	-	-	-
														-	-	-	-	-
														-	-	-	-	-
														-	-	-	-	-
														-	-	-	-	-
														-	-	-	-	-
														-	-	-	-	-
														-	-	-	-	-
														-	-	-	-	-
														-	-	-	-	-
														-	-	-	-	-
														-	-	-	-	-
														-	-	-	-	-
														-	-	-	-	-
														-	-	-	-	-
														-	-	-	-	-
														-	-	-	-	-
														-	-	-	-	-
														-	-	-	-	-
														-	-	-	-	-
														-	-	-	-	-
														-	-	-	-	-
														-	-	-	-	-
														-	-	-	-	-
														-	-	-	-	-
														-	-	-	-	-
														-	-	-	-	-
														-	-	-	-	-
														-	-	-	-	-
														-	-	-	-	-
														-	-	-	-	-
														-	-	-	-	-
														-	-	-	-	-
														-	-	-	-	-
														-	-	-	-	-
														-	-	-	-	-
														-	-	-	-	-
														-	-	-	-	-
														-	-	-	-	-
														-	-	-	-	-
														-	-	-	-	-
														-	-	-	-	-
														-	-	-	-	-
														-	-	-	-	-
														-	-	-	-	-
														-	-	-	-	-
														-	-	-	-	-
														-	-	-	-	-
														-	-	-	-	-
														-	-	-	-	-
														-	-	-	-	-
														-	-	-	-	-
														-	-	-	-	-
														-	-	-	-	-
														-	-	-	-	-
														-	-	-	-	-
														-	-	-	-	-
														-	-	-	-	-
														-	-	-	-	-
														-	-	-	-	-
														-	-	-	-	-
														-	-	-	-	-
														-	-	-	-	-
														-	-	-	-	-
														-	-	-	-	-
														-	-	-	-	-
														-	-	-	-	-
														-	-	-	-	-
														-	-	-	-	-
														-	-	-	-	-
														-	-	-	-	-
														-	-	-	-	-
														-	-	-	-	-
														-	-	-	-	-
														-	-	-	-	-
														-	-	-	-	-
														-	-	-	-	-
														-	-	-	-	-
														-	-	-	-	-
														-	-	-	-	-
														-	-	-	-	-
														-	-	-	-	-
														-	-	-	-	-
														-	-	-	-	-
														-	-	-	-	-
														-	-	-	-	-
														-	-	-	-	-
														-	-	-	-	-
														-	-	-	-	-
														-	-	-	-	-
														-	-	-	-	-
														-	-	-	-	-
														-	-	-	-	-
														-	-	-	-	-
														-	-	-	-	-
														-	-	-	-	-
														-	-	-	-	-
														-	-	-	-	-
														-	-	-	-	-
														-	-	-	-	-
														-	-	-	-	-
														-	-	-	-	-
														-	-	-	-	-
														-	-	-	-	-
														-	-	-	-	-
														-	-	-	-	-
														-	-	-	-	-
														-	-	-	-	-
														-	-	-	-	-
														-	-	-	-	-
														-	-	-	-	-
														-	-	-	-	-
														-	-	-	-	-
														-	-	-	-	-
														-	-	-	-	-
														-	-	-	-	-
														-	-	-	-	-
														-	-	-	-	-
														-	-	-	-	-
														-	-	-	-	-
														-	-	-	-	-
														-	-	-	-	-
														-	-	-	-	-
														-	-	-	-	-
														-	-	-	-	-
														-	-	-	-	-
														-	-	-	-	-
														-	-	-	-	-
														-	-	-	-	-
														-	-	-	-	-
														-	-	-	-	-
														-	-	-	-	-
														-	-	-	-	-
														-	-	-	-	-
														-	-	-	-	-
														-	-	-	-	-
														-	-	-	-	-
														-	-	-	-	-
														-	-	-	-	-
														-	-	-	-	-
														-	-	-	-	-
														-	-	-	-	-
														-	-	-	-	-
														-	-	-	-	-
														-	-	-	-	-
														-	-	-	-	-
														-	-	-	-	-
														-	-	-	-	-
														-	-	-	-	-
														-	-	-	-	-
														-	-	-	-	-
														-	-	-	-	-
														-	-	-	-	-
														-	-	-	-	-
														-	-	-	-	-
														-	-	-	-	-
														-	-	-	-	-
														-	-	-	-	-
														-	-	-	-	-
														-	-	-	-	-
														-	-	-	-	-
														-	-	-	-	-
														-	-	-	-	-
														-	-	-	-	-
														-	-	-	-	-
														-	-	-	-	-
														-	-	-	-	-
														-	-	-	-	-
														-	-	-	-	-
														-	-	-	-	-
														-	-	-	-	-
														-	-	-	-	-
														-	-	-	-	-
														-	-	-	-	-
														-	-	-	-	-
														-	-	-	-	-
														-	-	-	-	-
														-	-	-	-	-
														-	-	-	-	-
														-	-	-	-	-
														-	-	-	-	-
														-	-	-	-	-
														-	-	-	-	-
														-	-	-	-	-
														-	-	-	-	-
														-	-	-	-	-
														-	-	-	-	-
														-	-	-	-	-
														-	-	-	-	-
														-	-	-	-	-
														-	-	-	-	-
														-	-	-	-	-
														-	-	-	-	-
														-	-	-	-	-
														-	-	-	-	-
														-	-	-	-	-
														-	-	-	-	-
														-	-	-	-	-
														-	-	-	-	-
														-	-	-	-	-
														-	-	-	-	-
														-	-	-	-	-
														-	-	-	-	-
														-	-	-	-	-
														-	-	-	-	-
														-	-	-	-	-
														-	-	-	-	-
														-	-	-	-	-
														-	-	-	-	-
														-	-	-	-	-
														-	-	-	-	-
														-	-	-	-	-
														-	-	-	-	-
														-	-	-	-	-
														-	-	-	-	-
														-	-	-	-	-
														-	-	-	-	-
														-	-	-	-	-
														-	-	-	-	-
														-	-	-	-	-
														-	-	-	-	-
														-	-	-	-	-
														-	-	-	-	-
														-	-	-	-	-
														-	-	-	-	-
														-	-	-	-	-
														-	-	-	-	-
														-	-	-	-	-
														-	-	-	-	-
														-	-	-	-	-
														-	-	-	-	-
														-	-	-	-	-
														-	-	-	-	-
														-	-	-	-	-
														-	-	-	-	-
														-	-	-	-	-
														-	-	-	-	-
														-	-	-	-	-
														-	-	-	-	-
														-	-	-	-	-
														-	-	-	-	-
														-	-	-	-	-
														-	-	-	-	-
														-	-	-	-	-
														-	-	-	-	-
														-	-	-	-	-
														-	-	-	-	-
														-	-	-	-	-
														-	-	-	-	-
														-	-	-	-	-
														-	-	-	-	-
														-	-	-	-	-
														-	-	-	-	-
														-	-	-	-	-
														-	-	-	-	-
														-	-	-	-	-
														-	-	-	-	-
														-	-	-	-	-
														-	-	-	-	-
														-	-	-	-	-
														-	-	-	-	-
														-	-	-	-	-
														-	-	-	-	-
														-	-	-	-	-
														-	-	-	-	-
														-	-	-	-	-
														-	-	-	-	-
														-	-	-	-	-
														-	-	-	-	-
														-	-	-	-	-
														-	-	-	-	-
														-	-	-	-	-
														-	-	-	-	-
														-	-	-	-	-
														-	-	-	-	-
														-	-	-	-	-
														-	-	-	-	-
														-	-	-	-	-
														-	-	-	-	-
														-	-	-	-	-
														-	-	-	-	-
														-	-	-	-	-
														-	-	-	-	-
														-	-	-	-	-
														-	-	-	-	-
														-	-	-	-	-
														-	-	-	-	-
														-	-	-	-	-
														-	-	-	-	-
														-	-	-	-	-
														-	-	-	-	-
														-	-	-	-	-
														-	-	-	-	-
														-	-	-	-	-
														-	-	-	-	-
														-	-	-	-	-
														-	-	-	-	-
														-	-	-	-	-
														-	-	-	-	-
														-	-	-	-	-
														-	-	-	-	-
														-	-	-	-	-
														-	-	-	-	-
														-	-	-	-	-
														-	-	-	-	-
														-	-	-	-	-
														-	-	-	-	-
														-	-	-	-	-
														-	-	-	-	-
														-	-	-	-	-
														-	-	-	-	-
														-	-	-	-	-
														-	-	-	-	-
														-	-	-	-	-
														-	-	-	-	-
														-	-	-	-	-
														-	-	-	-	-
														-	-	-	-	-
														-	-	-	-	-
														-	-	-	-	-
														-	-	-	-	-
														-	-	-	-	-
														-	-	-	-	-
														-	-	-	-	-
														-	-	-	-	-
														-	-	-	-	-
														-	-	-	-	-
														-	-	-	-	-
														-	-	-	-	-
														-	-	-	-	-
														-	-	-	-	-
														-	-	-	-	-
														-	-	-	-	-
														-	-	-	-	-
														-	-	-	-	-
														-	-	-	-	-
														-	-	-	-	-
														-	-	-	-	-
														-	-	-	-	-
														-	-	-	-	-
														-	-	-	-	-
														-	-	-	-	-
														-	-	-	-	-
														-	-	-	-	-
														-	-	-	-	-
														-	-	-	-	-
														-	-	-	-	-
														-	-	-	-	-
														-	-	-	-	-
														-	-	-	-	-
														-	-	-	-	-
														-	-	-	-	-
														-	-	-	-	-
														-	-	-	-	-
														-	-	-	-	-
														-	-	-	-	-
														-	-	-	-	-
														-	-	-	-	-
														-	-	-	-	-
														-	-	-	-	-
														-	-	-	-	-
														-	-	-	-	-
														-	-	-	-	-
														-	-	-	-	-
														-	-	-	-	-
														-	-	-	-	-
														-	-	-	-	-
														-	-	-	-	-
														-	-	-	-	-
														-	-	-	-	-
														-	-	-	-	-
														-	-	-	-	-
														-	-	-	-	-
														-	-	-	-	-
														-	-	-	-	-
														-	-	-	-	-
														-	-	-	-	-
														-	-	-	-	-
														-	-	-	-	-
														-	-	-	-	-
														-	-	-	-	-
														-	-	-	-	-
														-	-	-	-	-
														-	-	-	-	-
														-	-	-	-	-
														-	-	-	-	-
														-	-	-	-	-
														-	-	-	-	-
														-	-	-	-	-
														-	-	-	-	-
														-	-	-	-	-
														-	-	-	-	-
														-	-	-	-	-
														-	-	-	-	-
														-	-	-	-	-
														-	-	-	-	-
														-	-	-	-	-
														-	-	-	-	-
														-	-	-	-	-
														-	-	-	-	-
														-	-	-	-	-
														-	-	-	-	-
														-	-	-	-	-
														-	-	-	-	-
														-	-	-	-	-
														-	-	-	-	-
														-	-	-	-	-
														-	-	-	-	-
														-	-	-	-	-
														-	-	-	-	-
														-	-	-	-	-
														-	-	-	-	-
														-	-	-	-	-
														-	-	-	-	-
														-	-	-	-	-
														-	-	-	-	-
														-	-	-	-	-
														-	-	-	-	-
														-	-	-	-	-
														-	-	-	-	-
														-	-	-	-	-
														-	-	-	-	-
														-	-	-	-	-
														-	-	-	-	-
														-	-	-	-	-
														-	-	-	-	-
														-	-	-	-	-
														-	-	-	-	-
														-	-	-	-	-
														-	-	-	-	-
														-	-	-	-	-
														-	-	-	-	-
														-	-	-	-	-
														-	-	-	-	-
														-	-	-	-	-
														-	-	-	-	-
														-	-	-	-	-
														-	-	-	-	-
														-	-	-	-	-
														-	-	-	-	-
														-	-	-	-	-
														-	-	-	-	-
														-	-	-	-	-
														-	-	-	-	-
														-	-	-	-	-
														-	-	-	-	-
														-	-	-	-	-
														-	-	-	-	-
														-	-	-	-	-
														-	-	-	-	-
														-	-	-	-	-
														-	-	-	-	-
														-	-	-	-	-
														-	-	-	-	-
														-	-	-	-	-
														-	-	-	-	-
														-	-	-	-	-
														-	-	-	-	-
														-	-	-	-	-
														-	-	-	-	-
														-	-	-	-	-
														-	-	-	-	-
														-	-	-	-	-
														-	-	-	-	-
														-	-	-	-	-
														-	-	-	-	-
														-	-	-	-	-
														-	-	-	-	-
														-	-	-	-	-
														-	-	-	-	-
														-	-	-	-	-
														-	-	-	-	-
														-	-	-	-	-
														-	-	-	-	-
														-	-	-	-	-
														-	-	-	-	-
														-	-	-	-	-
														-	-	-	-	-
														-	-	-	-	-
														-	-	-	-	-
														-	-	-	-	-
														-	-	-	-	-
														-	-	-	-	-
														-	-	-	-	-
														-	-	-	-	-
														-	-	-	-	-
														-	-	-	-	-
														-	-	-	-	-
														-	-	-	-	-
														-	-	-	-	-
														-	-	-	-	-
														-	-	-	-	-
														-	-	-	-	-
														-	-	-	-	-
														-	-	-	-	-
														-	-	-	-	-
														-	-	-	-	-
														-	-	-	-	-
														-	-	-	-	-
														-	-	-	-	-
														-	-	-	-	-
														-	-	-	-	-
														-	-	-	-	-
														-	-	-	-	-
														-	-	-	-	-
														-	-	-	-	-
														-	-	-	-	-
														-	-	-	-	-
														-	-	-	-	-
														-	-	-	-	-
														-	-	-	-	-
														-	-	-	-	-
														-	-	-	-	-
														-	-	-	-	-
														-	-	-	-	-
														-	-	-	-	-
														-	-	-	-	-
														-	-	-	-	-
														-	-	-	-	-
														-	-	-	-	-
														-	-	-	-	-
														-	-	-	-	-
														-	-	-	-	-
														-	-	-	-	-
														-	-	-	-	-
														-	-	-	-	-
														-	-	-	-	-
														-	-	-	-	-
														-	-	-	-	-
														-	-	-	-	-
														-	-	-	-	-
														-	-	-	-	-
														-	-	-	-	-
														-	-	-	-	-
														-	-	-	-	-
														-	-	-	-	-
														-	-	-	-	-
														-	-	-	-	-
														-	-	-	-	-
														-	-	-	-	-
														-	-	-	-	-
														-	-	-	-	-
														-	-	-	-	-
														-	-	-	-	-
														-	-	-	-	-
														-	-	-	-	-
														-	-	-	-	-
														-	-	-	-	-
														-	-	-	-	-
														-	-	-	-	-
														-	-	-	-	-
														-	-	-	-	-
														-	-	-	-	-
														-	-	-	-	-
														-	-	-	-	-
														-	-	-	-	-
														-	-	-	-	-
														-	-	-	-	-
														-	-	-	-	-
														-	-	-	-	-
														-	-	-	-	-
														-	-	-	-	-
														-	-	-	-	-
														-	-	-	-	-
														-	-	-	-	-
														-	-	-	-	-
														-	-	-	-	-
														-	-	-	-	-
														-	-	-	-	-
														-	-	-	-	-
														-	-	-	-	-
														-	-	-	-	-
														-	-	-	-	-
														-	-	-	-	-
														-	-	-	-	-
														-	-	-	-	-
														-	-	-	-	-
														-	-	-	-	-
														-	-	-	-	-
														-	-	-	-	-
														-	-	-	-	-
														-	-	-	-	-
														-	-	-	-	-
														-	-	-	-	-
														-	-	-	-	-
														-	-	-	-	-
														-	-	-	-	-
														-	-	-	-	-
														-	-	-	-	-
														-	-	-	-	-
														-	-	-	-	-
														-	-	-	-	-
														-	-	-	-	-
														-	-	-	-	-
														-	-	-	-	-
														-	-	-	-	-
														-	-	-	-	-
														-	-	-	-	-
														-	-	-	-	-
														-	-	-	-	-
														-	-	-	-	-
														-	-	-	-	-
														-	-	-	-	-
														-	-	-	-	-
														-	-	-	-	-

## Sheet: Table S3
Table S3: Targeting cancer types for 6 significantly enriched cancer predisposition genes
[truncated: 7 more rows]

[truncated: 6 more sheets: Table S4, Table S5, Table S6, Table S7, Table S8, Table S9]
